# Supplementary material for: A TBK1 variant causes autophagolysosomal and motoneuron pathology without neuroinflammation in mice
Source: J Exp Med. 2024 Mar 22;221(5):e20221190. doi: 10.1084/jem.20221190 (PMC10959724; doi:10.1084/jem.20221190)
Supplement: Table S1 — shows proteomics of spinal cord lysates. [file JEM_20221190_TableS1.xlsx]

## Sheet: Overview of MS analysis
Overview of proteomic analysis of lumbar spinal cord lysates

## Sheet: A - All proteins
A: MS analysis of lumbar spinal cord lysates
T: Gene name	T: Accession	C: Protein name	wt1	wt2	wt3	wt4	wt5	wt6	het1	het2	het3	het4	het5	het6	hom1	hom2	hom3	hom4	hom5	hom6	C: GOBP name	C: GOMF name	C: GOCC name	C: KEGG name
Pcdh7	A0A0A6YY83		55.7434	58.7547	52.6925	61.6494	56.8537	63.6186	60.5331	65.785	54.8805	63.5505	51.1374	54.1912	50.0943	64.0053	59.3052	80.8676	46.937	42.9887	biological adhesion;cell adhesion;cell-cell adhesion;cellular process;homophilic cell adhesion	binding;calcium ion binding;cation binding;ion binding;metal ion binding	cell part;integral to membrane;integral to plasma membrane;intrinsic to membrane;intrinsic to plasma membrane;membrane part;plasma membrane part
Ighv1-76	A0A0B4J1N0		8.76871	11.0104	6.79517	8.87055	9.30043	51.6471	30.5158	9.46093	36.8852	6.52385	53.177	10.7271	10.2626	9.66915	53.6157	22.8037	8.2422	5.69178
	A0A0N4SUI7		67.2449	56.9906	77.8199	85.5516	87.4939	85.6417	79.6069	72.7147	89.7079	74.9883	63.1261	61.9145	40.9831	77.0537	98.121	77.7293	81.3071	42.4903
	A0A0U1RNF2		329.954	310.001	371.467	338.949	362.649	324.245	361.037	339.124	270.79	327.465	330.997	348.686	326.285	340.436	323.117	327.327	332.687	279.208
	A0A140T8T4		688.12	693.172	732.412	735.711	625.168	715.722	718.396	732.12	701.794	764.286	734.123	658.059	905.958	735.314	627.178	771.695	897.139	632.559
	A0A1L1SUI3		27.8073	39.4724	42.4762	37.474	35.2209	35.5184	39.1267	40.7218	30.5145	39.8548	37.975	39.7588	36.2682	43.7373	44.0704	40.1679	36.9464	41.2788
	A0A286YCV9		66.0592	71.3794	63.2858	52.6015	77.335	69.9668	62.1848	66.4157	66.4571	64.2929	78.2219	80.404	64.9056	66.8146	59.7516	70.0974	43.0243	51.3099
	A0A286YCX6		268.797	289.754	305.229	338.4	248.052	330.277	333.154	305.12	296.834	312.695	309.414	278.628	308.017	316.495	283.998	340.021	323.172	226.741
	A0A2I3BPG9		394.373	338.264	393.183	483.751	373.724	438.072	405.073	407.074	382.256	484.85	361.682	373.863	643.364	345.626	319.605	378.139	431.231	303.508
	A0A2I3BRL8		244.333	330.036	257.161	294.007	238.067	331.132	259.992	253.048	185.421	239.358	225.877	254.356	372.774	243.981	237.28	260.332	321.247	219.649
	A0A338P6I9		55.9365	57.4435	70.2006	47.6841	93.5482	67.7452	74.6094	71.8282	64.7827	94.8736	58.2488	62.8294	62.9074	68.6751	66.0488	55.6998	61.5114	50.2918
	A0A3Q4EGW0		95.5228	92.0838	104.774	106.345	122.551	123.109	127.991	116.921	98.9976	117.852	103.255	134.759	148.317	89.3354	112.373	97.4023	117.691	63.3524
	A0A571BEN1		296.391	307.146	648.059	201.708	247.409	129.73	890.958	3896.92	1154.37	191.616	768.899	216.291	1225.44	755.177	1174.07	215.104	107.466	8270.3
	A0A571BF58		645.02	589.397	1012.03	469.403	1185.35	334.65	2804.55	5873.45	2144.32	359.917	1528.77	610.164	1929.01	1192.61	3025.67	2247.49	282.749	12197.6
Slc9a6	A1L3P4	Sodium/hydrogen exchanger	107.471	116.268	120.826	127.971	97.0871	130.673	115.353	116.475	85.0662	104.643	115.15	128.528	104.802	124.857	114.507	97.8747	115.916	87.7815	anatomical structure development;anatomical structure morphogenesis;axon extension;biological regulation;brain-derived neurotrophic factor receptor signaling pathway;cation homeostasis;cation transport;cell growth;cell part morphogenesis;cell projection morphogenesis;cell projection organization;cell surface receptor linked signaling pathway;cellular component morphogenesis;cellular component org…	active transmembrane transporter activity;antiporter activity;cation transmembrane transporter activity;cation:cation antiporter activity;hydrogen ion transmembrane transporter activity;inorganic cation transmembrane transporter activity;ion transmembrane transporter activity;metal ion transmembrane transporter activity;monovalent cation:hydrogen antiporter activity;monovalent inorganic cation tr…	axon part;axon terminus;axonal spine;cell part;cell projection;cell projection part;cytoplasmic part;cytoplasmic vesicle;dendrite;early endosome;early endosome membrane;endoplasmic reticulum membrane;endoplasmic reticulum part;endosomal part;endosome;endosome membrane;integral to membrane;intracellular membrane-bounded organelle;intracellular organelle;intracellular organelle part;intracellular p…
Cul4b	A2A432	Cullin-4B	324.027	333.791	348.075	326.516	339.639	344.988	343.843	346.079	331.359	326.559	359.071	359.076	329.044	355	354.794	332.093	302.456	375.615	biological regulation;cell cycle;cellular component organization;cellular component organization at cellular level;cellular component organization or biogenesis;cellular component organization or biogenesis at cellular level;cellular macromolecule metabolic process;cellular metabolic process;cellular nitrogen compound metabolic process;cellular process;cellular protein metabolic process;cellular …	binding;damaged DNA binding;DNA binding;nucleic acid binding	cell part;CUL4 RING ubiquitin ligase complex;Cul4B-RING ubiquitin ligase complex;cullin-RING ubiquitin ligase complex;cytoplasm;extracellular membrane-bounded organelle;extracellular organelle;extracellular region part;extracellular vesicular exosome;intracellular organelle part;intracellular part;macromolecular complex;membrane;membrane-bounded organelle;membrane-bounded vesicle;nuclear part;nuc…	Nucleotide excision repair;Ubiquitin mediated proteolysis
Arfgef2	A2A5R2	Brefeldin A-inhibited guanine nucleotide-exchange protein 2	533.246	500.438	515.11	505.548	590.16	554.488	545.634	535.147	487.426	581.606	543.026	656.201	560.82	547.705	526.004	493.393	514.893	312.215	biological regulation;cellular component organization;cellular component organization at cellular level;cellular component organization or biogenesis;cellular component organization or biogenesis at cellular level;cellular macromolecule metabolic process;cellular membrane organization;cellular metabolic process;cellular process;cellular response to stimulus;endomembrane system organization;endoso…	ARF guanyl-nucleotide exchange factor activity;binding;enzyme regulator activity;GABA receptor binding;GTPase regulator activity;guanyl-nucleotide exchange factor activity;nucleoside-triphosphatase regulator activity;protein binding;protein kinase A binding;protein kinase A regulatory subunit binding;receptor binding;small GTPase regulator activity	asymmetric synapse;axonemal microtubule;axoneme part;cell junction;cell part;cell projection;cell projection part;cytoplasmic membrane-bounded vesicle;cytoplasmic part;cytoplasmic vesicle;cytoskeletal part;cytosol;dendritic spine;endosome;Golgi apparatus part;Golgi membrane;intracellular membrane-bounded organelle;intracellular organelle;intracellular organelle part;intracellular part;macromolecu…
Cdr2l	A2A6T1	Cerebellar degeneration-related protein 2-like	134.353	116.458	138.358	136.821	125.185	140.302	142.157	127.036	150.697	125.159	110.904	140.133	124.334	125.91	140.333	121.642	164.261	135.227
Tmem201	A2A8U2	Transmembrane protein 201	24.5801	61.9244	39.3185	45.9431	41.0064	42.5735	41.926	50.2522	19.3198	38.7176	46.8925	42.9791	37.4832	52.9175	36.8694	46.4791	37.6755	22.3244	ameboidal cell migration;cell migration;cell motility;cellular component movement;cellular process;establishment of localization;establishment of localization in cell;establishment of nucleus localization;establishment of organelle localization;fibroblast migration;locomotion;nuclear migration	actin binding;actin filament binding;binding;cytoskeletal protein binding;lamin binding;protein binding	cell part;integral to membrane;intracellular organelle part;intracellular part;intrinsic to membrane;membrane;membrane part;nuclear inner membrane;nuclear membrane;nuclear part;organelle inner membrane;organelle membrane;organelle part
Osbpl9	A2A8Z1	Oxysterol-binding protein-related protein 9	161.28	196.076	189.985	207.156	170.844	202.984	169.385	168.527	164.893	215.016	161.805	148.179	157.572	187.931	186.035	144.163	178.7	152.836	establishment of localization;lipid transport;organic substance transport;transport	binding;lipid binding	cell part;cytoplasm;cytoplasmic part;endosomal part;endosome membrane;Golgi apparatus;intracellular membrane-bounded organelle;intracellular organelle;intracellular organelle part;intracellular part;late endosome membrane;membrane;membrane-bounded organelle;organelle;organelle membrane;organelle part
Sh3pxd2b	A2AAY5	SH3 and PX domain-containing protein 2B	32.5108	31.1752	31.1042	36.837	24.1278	31.6215	29.7396	26.6731	36.8208	36.4926	22.3388	35.0664	35.2298	28.603	27.1327	35.3656	36.2141	20.9253	adipose tissue development;anatomical structure development;biological regulation;bone development;cell differentiation;cellular component assembly;cellular component disassembly;cellular component disassembly at cellular level;cellular component organization;cellular component organization at cellular level;cellular component organization or biogenesis;cellular component organization or biogenes…	binding;lipid binding;phosphatidylinositol binding;phosphatidylinositol-3,5-bisphosphate binding;phosphatidylinositol-3-phosphate binding;phosphatidylinositol-4-phosphate binding;phosphatidylinositol-5-phosphate binding;phospholipid binding;protein binding;protein domain specific binding;SH2 domain binding	cell junction;cell part;cell projection;cytoplasm;cytoskeletal part;intracellular non-membrane-bounded organelle;intracellular organelle;intracellular organelle part;intracellular part;macromolecular complex;non-membrane-bounded organelle;organelle;organelle part;podosome;protein complex
Ddi2	A2ADY9	Protein DDI1 homolog 2	212.612	193.581	243.921	229.21	225.995	196.638	234.482	203.11	218.557	193.803	222.348	209.18	222.033	198.742	211.988	218.562	238.572	204.718		aspartic-type endopeptidase activity;aspartic-type peptidase activity;catalytic activity;endopeptidase activity;hydrolase activity;peptidase activity;peptidase activity, acting on L-amino acid peptides
Map7d2	A2AG50	MAP7 domain-containing protein 2	2036.95	1352.94	1750.6	1730.2	1866.7	1695.29	1676.83	1513.5	2012.06	1697.43	1651.08	1784.34	2070.86	1573.32	1968.64	1871.89	1973.41	1685.34	cellular component organization;cellular component organization at cellular level;cellular component organization or biogenesis;cellular component organization or biogenesis at cellular level;cellular process;cytoskeleton organization;microtubule cytoskeleton organization;microtubule-based process;organelle organization	structural molecule activity	cell part;cytoplasm;cytoskeletal part;cytoskeleton;intracellular non-membrane-bounded organelle;intracellular organelle;intracellular organelle part;intracellular part;macromolecular complex;microtubule;microtubule cytoskeleton;non-membrane-bounded organelle;organelle;organelle part;protein complex
Ckap5	A2AGT5	Cytoskeleton-associated protein 5	2515.73	2390.22	2511.8	2609.13	2675.36	2827.87	2632.32	2410.06	2478.65	2697.78	2705.9	2926.59	2264.32	2630.51	2608.78	2249.27	2341.5	1408.99	cell cycle phase;cell cycle process;cell division;cellular component organization;cellular component organization at cellular level;cellular component organization or biogenesis;cellular component organization or biogenesis at cellular level;cellular process;centrosome organization;cytoskeleton organization;establishment of localization;establishment of RNA localization;establishment or maintenan…	binding;cytoskeletal protein binding;microtubule binding;protein binding;ribonucleoprotein binding;tubulin binding	cell part;centrosome;cytoplasm;cytoplasmic part;cytoskeletal part;intracellular non-membrane-bounded organelle;intracellular organelle;intracellular organelle part;intracellular part;macromolecular complex;membrane;microtubule organizing center;non-membrane-bounded organelle;organelle;organelle part;protein complex;spindle pole
Tprn	A2AI08	Taperin	20.7714	18.5393	19.6477	23.2766	24.8854	20.1778	24.7259	27.3926	32.727	33.2885	20.0272	27.7922	27.3459	25.316	20.6923	25.7323	17.8136	24.1644	multicellular organismal process;neurological system process;sensory perception;sensory perception of mechanical stimulus;sensory perception of sound;system process		cell part;cell projection;intracellular part;microvillus;organelle part;stereocilium
Gm996	A2AJA9	Uncharacterized protein C9orf172 homolog	78.1065	82.1353	101.176	79.4963	103.117	124.7	101.072	96.6307	92.6139	101.049	87.0781	107.949	117.48	101.923	105.677	87.8207	111.764	73.8418
Map7d1	A2AJI0	MAP7 domain-containing protein 1	1245.14	950.402	1073.73	1099.52	1035.42	1119.29	936.894	954.454	1300.2	1149.49	1045.82	1056.91	1058.82	931.614	1188.6	996.282	1148.11	989.004	cellular component organization;cellular component organization at cellular level;cellular component organization or biogenesis;cellular component organization or biogenesis at cellular level;cellular process;cytoskeleton organization;microtubule cytoskeleton organization;microtubule-based process;organelle organization	structural molecule activity	cell part;cytoplasm;cytoskeletal part;cytoskeleton;intracellular non-membrane-bounded organelle;intracellular organelle;intracellular organelle part;intracellular part;macromolecular complex;microtubule;microtubule cytoskeleton;non-membrane-bounded organelle;organelle;organelle part;protein complex;spindle
Rap1gap	A2ALS5	Rap1 GTPase-activating protein 1	618.251	554.519	609.271	568.519	722.895	635.939	642.283	605.283	676.995	654.798	637.609	672.88	620.044	639.464	715.934	587.692	646.348	555.365	biological regulation;positive regulation of catalytic activity;positive regulation of GTPase activity;positive regulation of hydrolase activity;positive regulation of molecular function;regulation of biological process;regulation of catabolic process;regulation of catalytic activity;regulation of cellular catabolic process;regulation of cellular metabolic process;regulation of cellular process;r…	binding;enzyme activator activity;enzyme binding;enzyme regulator activity;GTPase activator activity;GTPase binding;GTPase regulator activity;identical protein binding;nucleoside-triphosphatase regulator activity;protein binding;protein dimerization activity;protein homodimerization activity;Ras GTPase binding;small GTPase binding	cell part;cytoplasmic part;cytosol;Golgi apparatus part;Golgi membrane;intracellular organelle part;intracellular part;membrane;organelle membrane;organelle part
Shroom2	A2ALU4	Protein Shroom2	566.086	502.615	604.248	445.612	612.321	630.668	583.093	549.082	576.576	411.085	437.355	585.028	485.411	535.645	620.355	675.095	598.092	627.856	anatomical structure development;anatomical structure morphogenesis;apical protein localization;asymmetric protein localization;biological regulation;brain development;camera-type eye development;camera-type eye morphogenesis;cell junction maintenance;cell junction organization;cell migration;cell motility;cell-cell junction maintenance;cell-cell junction organization;cellular component maintenan…	actin binding;actin filament binding;beta-catenin binding;binding;cytoskeletal protein binding;protein binding;protein domain specific binding	adherens junction;anchoring junction;apical junction complex;apical plasma membrane;cell body;cell cortex;cell junction;cell part;cell-cell adherens junction;cell-cell junction;cytoplasm;cytoplasmic part;cytoskeletal part;cytoskeleton;extracellular membrane-bounded organelle;extracellular organelle;extracellular region part;extracellular vesicular exosome;intracellular non-membrane-bounded organe…
Ubr4	A2AN08	E3 ubiquitin-protein ligase UBR4	1354.08	1328.18	1395.46	1491.07	1513.62	1488.25	1454.12	1399.75	1426.22	1518.07	1489.4	1630.03	1376.27	1458.31	1416.46	1360.27	1257.22	860.903	cellular macromolecule metabolic process;cellular metabolic process;cellular process;cellular protein metabolic process;macromolecule metabolic process;macromolecule modification;metabolic process;primary metabolic process;protein metabolic process;protein modification by small protein conjugation;protein modification by small protein conjugation or removal;protein modification process;protein ub…	acid-amino acid ligase activity;binding;catalytic activity;cation binding;ion binding;ligase activity;ligase activity, forming carbon-nitrogen bonds;metal ion binding;small conjugating protein ligase activity;transition metal ion binding;ubiquitin-protein ligase activity;zinc ion binding	cell part;centrosome;cytoplasm;cytoplasmic part;cytoskeletal part;integral to membrane;intracellular non-membrane-bounded organelle;intracellular organelle;intracellular organelle part;intracellular part;intrinsic to membrane;membrane;membrane part;microtubule organizing center;non-membrane-bounded organelle;nuclear part;nucleoplasm;organelle;organelle part
Klhdc7a	A2APT9	Kelch domain-containing protein 7A	27.97	35.4529	32.6529	19.983	38.7927	36.5642	32.4722	32.8781	37.1208	35.8891	26.7531	38.8617	35.7685	30.6553	27.9061	35.6019	37.4767	22.9544			cell part;integral to membrane;intrinsic to membrane;membrane part
Fmnl2	A2APV2	Formin-like protein 2	2570.06	2401.7	2103.08	2127.43	2757	2372.34	2662.39	2018.47	2469.17	2578.28	2559.13	2853.6	1972.73	2399.48	2096.4	1950.72	1987.83	1507.16	actin cytoskeleton organization;actin filament-based process;biological regulation;cellular component organization;cellular component organization at cellular level;cellular component organization or biogenesis;cellular component organization or biogenesis at cellular level;cellular process;cortical actin cytoskeleton organization;cortical cytoskeleton organization;cytoskeleton organization;organ…		cell part;cytoplasm;intracellular part
Scn1a	A2APX8	Sodium channel protein	474.245	510.5	571.425	658.663	675.357	710.709	668.565	666.387	673.595	659.182	577.164	743.914	709.465	712.389	624.981	627.369	562.378	396.817	adult behavior;adult locomotory behavior;adult walking behavior;behavior;biological regulation;cation transport;cellular chemical homeostasis;cellular homeostasis;cellular ion homeostasis;cellular process;chemical homeostasis;establishment of localization;homeostatic process;ion homeostasis;ion transmembrane transport;ion transport;locomotory behavior;metal ion transport;monovalent inorganic cati…	cation channel activity;cation transmembrane transporter activity;channel activity;gated channel activity;ion channel activity;ion transmembrane transporter activity;passive transmembrane transporter activity;sodium channel activity;substrate-specific channel activity;substrate-specific transmembrane transporter activity;substrate-specific transporter activity;transmembrane transporter activity;t…	axon;axon part;cation channel complex;cell body;cell junction;cell part;cell projection;cell projection part;cell-cell contact zone;cell-cell junction;initial segment;intercalated disc;ion channel complex;macromolecular complex;membrane;membrane part;neuron projection;neuronal cell body;node of Ranvier;plasma membrane part;protein complex;sodium channel complex;T-tubule;voltage-gated sodium chann…
Ndufaf5	A2APY7	NADH dehydrogenase [ubiquinone] 1 alpha subcomplex assembly factor 5	138.132	123.979	135.264	140.857	134.34	145.605	124.609	121.537	121.427	128.826	120.897	124.591	149.251	126.395	139.699	129.999	142.074	113.106	cellular component assembly;cellular component assembly at cellular level;cellular component biogenesis;cellular component organization;cellular component organization at cellular level;cellular component organization or biogenesis;cellular component organization or biogenesis at cellular level;cellular macromolecular complex assembly;cellular macromolecular complex subunit organization;cellular …	catalytic activity;methyltransferase activity;transferase activity;transferase activity, transferring one-carbon groups	cell part;cytoplasmic part;extrinsic to membrane;extrinsic to mitochondrial inner membrane;extrinsic to organelle membrane;intracellular membrane-bounded organelle;intracellular organelle;intracellular organelle part;intracellular part;membrane part;membrane-bounded organelle;mitochondrial membrane part;mitochondrial part;mitochondrion;organelle;organelle part
Skt	A2AQ25	Sickle tail protein	412.546	377.218	459.654	478.852	436.74	523.423	453.551	400.714	458.768	432.014	375.985	453.849	534.049	435.019	478.127	464.757	450.185	393.84	anatomical structure development;developmental process;embryonic skeletal system development;skeletal system development;system development		cell part;cytoplasm;intracellular part
Ppig	A2AR02	Peptidyl-prolyl cis-trans isomerase G	79.0414	89.0248	90.6981	85.7081	86.3425	96.2852	76.8805	97.1465	81.6024	87.4311	116.847	70.8644	114.832	103.867	95.4338	102.176	107.775	75.0965	cellular macromolecule metabolic process;cellular metabolic process;cellular process;cellular protein metabolic process;macromolecule metabolic process;macromolecule modification;metabolic process;peptidyl-amino acid modification;peptidyl-proline modification;primary metabolic process;protein folding;protein metabolic process;protein modification process;protein peptidyl-prolyl isomerization	catalytic activity;cis-trans isomerase activity;isomerase activity;peptidyl-prolyl cis-trans isomerase activity	cell part;cytoplasm;intracellular organelle part;intracellular part;nuclear body;nuclear matrix;nuclear part;nuclear speck;nucleoplasm;nucleoplasm part;organelle part
Agrn	A2ASQ1	Agrin;Agrin C-terminal 110 kDa subunit;Agrin C-terminal 22 kDa fragment;Agrin C-terminal 90 kDa fragment;Agrin N-terminal 110 kDa subunit	665.379	671.441	772.908	664.606	929.436	747.328	794.735	764.346	697.464	842.435	773.863	873.479	1224.38	750.805	586.205	849.208	677.525	569.786	biological regulation;cell communication;cell differentiation;cell-cell signaling;cellular component organization;cellular component organization or biogenesis;cellular developmental process;cellular localization;cellular macromolecule localization;cellular macromolecule metabolic process;cellular membrane organization;cellular metabolic process;cellular process;cellular protein localization;deve…	acetylcholine receptor regulator activity;ATPase inhibitor activity;ATPase regulator activity;binding;calcium ion binding;carbohydrate binding;cation binding;chondroitin sulfate binding;dystroglycan binding;enzyme inhibitor activity;enzyme regulator activity;glycoprotein binding;glycosaminoglycan binding;heparan sulfate proteoglycan binding;ion binding;ion channel binding;metal ion binding;monosa…	basal lamina;basement membrane;cell junction;cell part;cell surface;cytoplasm;cytoplasmic part;extracellular matrix;extracellular matrix part;extracellular membrane-bounded organelle;extracellular organelle;extracellular region;extracellular region part;extracellular space;extracellular vesicular exosome;Golgi apparatus part;Golgi lumen;integral to membrane;intracellular organelle lumen;intracell…
Ttn	A2ASS6	Titin	2313.1	2869.76	3961.19	2029.14	4346.9	1501.09	13506.5	30339.3	8983.17	1845.88	7238.56	2431.41	8502.42	6164.91	15608.2	9686.38	1386.63	61782.6	anatomical structure development;anatomical structure formation involved in morphogenesis;anterior/posterior pattern specification;developmental process;heart development;organ development;pattern specification process;regionalization;segmentation;somitogenesis	adenyl nucleotide binding;adenyl ribonucleotide binding;ankyrin binding;ATP binding;binding;catalytic activity;cation binding;cytoskeletal protein binding;ion binding;kinase activity;metal ion binding;nucleotide binding;phosphotransferase activity, alcohol group as acceptor;protein binding;protein kinase activity;protein serine/threonine kinase activity;purine nucleotide binding;purine ribonucleo…	cell part;cytoplasm;intracellular membrane-bounded organelle;intracellular organelle;intracellular part;membrane-bounded organelle;nucleus;organelle
Slc25a25	A2ASZ8	Calcium-binding mitochondrial carrier protein SCaMC-2	703.343	634.86	732.078	820.901	781.571	891.033	850.006	755.241	751.062	833.311	711.397	856.952	997.49	818.639	701.637	763.857	825.332	460.003	adipose tissue development;anatomical structure development;ATP metabolic process;calcium ion transmembrane transport;calcium ion transport;camera-type eye development;cation transport;cellular metabolic process;cellular nitrogen compound metabolic process;cellular process;cellular respiration;developmental process;divalent inorganic cation transport;divalent metal ion transport;energy derivation…	binding;calcium ion binding;cation binding;ion binding;metal ion binding	cell part;cytoplasmic part;extracellular membrane-bounded organelle;extracellular organelle;extracellular region part;extracellular vesicular exosome;integral to membrane;intracellular membrane-bounded organelle;intracellular organelle;intracellular organelle part;intracellular part;intrinsic to membrane;membrane;membrane part;membrane-bounded organelle;membrane-bounded vesicle;mitochondrial inne…
Upf2	A2AT37		94.7133	94.9192	97.9616	89.9207	114.528	93.5398	96.6206	94.9618	97.2394	112.106	113.223	130.814	108.258	99.7254	101.386	78.7094	91.6741	61.2701	anatomical structure development;anatomical structure morphogenesis;catabolic process;cellular catabolic process;cellular macromolecule catabolic process;cellular macromolecule metabolic process;cellular metabolic process;cellular nitrogen compound metabolic process;cellular process;developmental process;liver development;macromolecule catabolic process;macromolecule metabolic process;metabolic p…	binding;nucleic acid binding;RNA binding	cell part;cytoplasm;cytoplasmic part;exon-exon junction complex;intracellular membrane-bounded organelle;intracellular organelle;intracellular organelle part;intracellular part;macromolecular complex;membrane-bounded organelle;nuclear part;nucleus;organelle;organelle part;perinuclear region of cytoplasm;protein complex	mRNA surveillance pathway;RNA transport
Rabgap1	A2AWA9	Rab GTPase-activating protein 1	369.897	360.93	375.775	362.557	446.886	397.043	369.152	357.282	322.044	386.26	379.97	385.713	337.005	381.592	370.792	306.485	345.582	233.973	biological regulation;cell cycle;cellular process;positive regulation of catalytic activity;positive regulation of GTPase activity;positive regulation of hydrolase activity;positive regulation of molecular function;regulation of biological process;regulation of catabolic process;regulation of catalytic activity;regulation of cellular catabolic process;regulation of cellular metabolic process;regu…	binding;enzyme activator activity;enzyme binding;enzyme regulator activity;GTPase activator activity;GTPase binding;GTPase regulator activity;nucleoside-triphosphatase regulator activity;protein binding;Rab GTPase binding;Ras GTPase binding;small GTPase binding	cell part;cytoplasmic part;cytoskeletal part;cytosol;intracellular organelle part;intracellular part;microtubule organizing center;organelle part
Mocs3	A2BDX3	Adenylyltransferase and sulfurtransferase MOCS3;Molybdopterin-synthase adenylyltransferase;Molybdopterin-synthase sulfurtransferase	134.913	123.145	133.23	144.319	120.338	107.091	139.989	120.14	115.245	136.645	131.569	104.486	123.857	113.03	143.364	136.431	138.365	127.669	aromatic compound biosynthetic process;biosynthetic process;cellular aromatic compound metabolic process;cellular biosynthetic process;cellular macromolecule metabolic process;cellular metabolic process;cellular nitrogen compound biosynthetic process;cellular nitrogen compound metabolic process;cellular process;cellular protein metabolic process;coenzyme biosynthetic process;coenzyme metabolic pr…	adenyl nucleotide binding;adenyl ribonucleotide binding;adenylyltransferase activity;ATP binding;binding;catalytic activity;cation binding;ion binding;metal ion binding;nucleotide binding;nucleotidyltransferase activity;protein adenylyltransferase activity;purine nucleotide binding;purine ribonucleoside triphosphate binding;purine ribonucleotide binding;ribonucleotide binding;small protein activa…	cell part;cytoplasmic part;cytosol;intracellular part	Sulfur relay system
Uhrf1bp1l	A2RSJ4	UHRF1-binding protein 1-like	99.8308	86.1242	94.7113	109.737	67.2132	74.7799	94.2096	88.9166	83.0756	95.0244	83.722	71.1035	79.1948	93.5932	96.3542	128.551	94.2279	91.6515
Nt5c1a	A3KFX0	Cytosolic 5'-nucleotidase 1A	107.833	103.667	105.995	59.1591	84.1597	85.1064	115.023	97.9042	109.246	99.715	154.35	108.694	124.168	104.782	107.803	88.9969	98.8039	197.436	adenosine metabolic process;catabolic process;cellular catabolic process;cellular metabolic process;cellular nitrogen compound catabolic process;cellular nitrogen compound metabolic process;cellular process;dephosphorylation;heterocycle catabolic process;heterocycle metabolic process;metabolic process;nitrogen compound metabolic process;nucleobase-containing compound catabolic process;nucleobase-…	5'-nucleotidase activity;binding;catalytic activity;cation binding;hydrolase activity;hydrolase activity, acting on ester bonds;ion binding;magnesium ion binding;metal ion binding;nucleotidase activity;nucleotide binding;phosphatase activity;phosphoric ester hydrolase activity	cell part;cytoplasm;intracellular part	Nicotinate and nicotinamide metabolism;Purine metabolism;Pyrimidine metabolism
Ttc38	A3KMP2	Tetratricopeptide repeat protein 38	120.399	144.276	124.816	103.305	142.498	102.971	130.428	108.036	130.823	111.15	126.911	129.411	101.206	113.504	101.158	132.274	120.978	105.148			extracellular membrane-bounded organelle;extracellular organelle;extracellular region part;extracellular vesicular exosome;membrane-bounded organelle;membrane-bounded vesicle;organelle;vesicle
Exoc6b	A6H5Z3	Exocyst complex component 6B	276.1	279.644	292.597	312.666	285.782	329.722	300.06	312.23	293.185	325.515	343.928	306.696	264.765	302.864	292.5	266.242	237.308	206.086	cellular process;membrane docking;vesicle docking;vesicle docking involved in exocytosis		cell cortex part;cell part;cytoplasmic part;exocyst;intracellular part;macromolecular complex;protein complex
Armt1	A6H630	Protein-glutamate O-methyltransferase	348.012	371.016	392.484	306.612	396.344	387.57	405.216	380.89	344.16	395.483	409.77	443.291	348.74	371.094	384.583	358.129	356.823	292.173	biological regulation;cellular macromolecule metabolic process;cellular metabolic process;cellular process;cellular protein metabolic process;cellular response to stimulus;cellular response to stress;macromolecule metabolic process;macromolecule methylation;macromolecule modification;metabolic process;methylation;one-carbon metabolic process;primary metabolic process;protein alkylation;protein me…	carboxyl-O-methyltransferase activity;catalytic activity;methyltransferase activity;O-methyltransferase activity;protein carboxyl O-methyltransferase activity;protein methyltransferase activity;S-adenosylmethionine-dependent methyltransferase activity;transferase activity;transferase activity, transferring one-carbon groups
Rabgap1l	A6H6A9	Rab GTPase-activating protein 1-like	47.7761	66.3183	65.4535	75.4392	67.9484	75.6251	71.8793	74.5288	65.7654	62.338	64.673	77.8504	57.651	75.1355	69.184	65.1963	52.3098	52.3118	anatomical structure development;biological regulation;cell development;cellular developmental process;cellular process;developmental process;megakaryocyte development;positive regulation of catalytic activity;positive regulation of GTPase activity;positive regulation of hydrolase activity;positive regulation of molecular function;regulation of biological process;regulation of catabolic process;r…	binding;enzyme activator activity;enzyme binding;enzyme regulator activity;GTPase activator activity;GTPase binding;GTPase regulator activity;nucleoside-triphosphatase regulator activity;protein binding;Rab GTPase binding;Ras GTPase binding;small GTPase binding	cell part;cytoplasmic part;early endosome;endosome;Golgi apparatus;intracellular membrane-bounded organelle;intracellular organelle;intracellular part;membrane-bounded organelle;nucleus;organelle
Skint5	A7XUY5	Selection and upkeep of intraepithelial T-cells protein 5	66.1377	136.257	185.051	230.815	52.7011	129.503	189.658	197.753	100.726	117.101	195.809	34.827	177.829	169.438	121.551	193.866	243.713	146.064			cell part;integral to membrane;intrinsic to membrane;membrane part
Hbbt1	A8DUK4		2239.8	1013.76	2219.43	7276.8	1102.42	2016.07	1767.82	5527.87	2386.67	5923.11	2045.43	697.002	794.858	4318.04	1681.05	492.031	1048.32	1348.11		binding;cation binding;heme binding;ion binding;iron ion binding;metal ion binding;oxygen binding;oxygen transporter activity;substrate-specific transporter activity;tetrapyrrole binding;transition metal ion binding;transporter activity	cell part;cytoplasmic part;cytosolic part;hemoglobin complex;intracellular part;macromolecular complex;protein complex
Ptprs	B0V2N1	Receptor-type tyrosine-protein phosphatase S	98.8982	99.8135	124.655	113.973	114.997	120.902	116.101	119.466	91.7369	114.452	113.949	115.817	108.993	125.075	113.627	98.7305	116.195	89.3486	anatomical structure development;biological adhesion;cell adhesion;cellular macromolecule metabolic process;cellular metabolic process;cellular process;cellular protein metabolic process;cerebellum development;cerebral cortex development;corpus callosum development;dephosphorylation;developmental process;hippocampus development;macromolecule metabolic process;macromolecule modification;metabolic …	catalytic activity;hydrolase activity;hydrolase activity, acting on ester bonds;phosphatase activity;phosphoprotein phosphatase activity;phosphoric ester hydrolase activity;protein tyrosine phosphatase activity	cell part;extracellular membrane-bounded organelle;extracellular organelle;extracellular region part;extracellular vesicular exosome;integral to membrane;intrinsic to membrane;membrane part;membrane-bounded organelle;membrane-bounded vesicle;organelle;vesicle
Cisd3	B1AR13	CDGSH iron-sulfur domain-containing protein 3, mitochondrial	546.345	387.945	249.442	368.133	341.243	379.348	228.566	224.737	409.993	379.055	306.569	354.886	370.516	222.013	419.909	298.532	363.989	267.713		2 iron, 2 sulfur cluster binding;binding;cation binding;ion binding;iron-sulfur cluster binding;metal cluster binding;metal ion binding	cell part;cytoplasmic part;intracellular membrane-bounded organelle;intracellular organelle;intracellular part;membrane-bounded organelle;mitochondrion;organelle
Eif2b3	B1AUN2		184.25	147.917	143.323	158.652	148.47	156.711	134.346	147.036	171.005	174.144	161.727	144.637	150.876	132.28	182.725	152.804	165.76	130.851	anatomical structure development;biological regulation;cell development;cellular developmental process;cellular process;cellular response to stimulus;cellular response to stress;developmental process;glial cell development;negative regulation of biological process;negative regulation of biosynthetic process;negative regulation of cellular biosynthetic process;negative regulation of cellular macro…	binding;catalytic activity;enzyme regulator activity;GTPase regulator activity;guanyl-nucleotide exchange factor activity;nucleic acid binding;nucleoside-triphosphatase regulator activity;nucleotidyltransferase activity;RNA binding;transferase activity;transferase activity, transferring phosphorus-containing groups;translation factor activity, nucleic acid binding;translation initiation factor ac…	cell part;cytoplasm;cytoplasmic part;eukaryotic translation initiation factor 2B complex;intracellular part;macromolecular complex;protein complex	RNA transport
Phactr2	B1AVP0	Phosphatase and actin regulator	33.869	39.4813	47.2859	36.2513	28.1497	43.9953	30.0795	35.118	29.1318	37.1211	35.8163	34.6615	26.4785	38.3453	43.4631	38.2226	41.2912	27.7436
Kif16b	B1AVY7	Kinesin-like protein KIF16B	97.9568	75.2507	95.8017	55.1701	209.879	81.4207	92.6802	93.6881	71.8558	84.8132	87.4493	61.8565	75.011	88.3827	90.6322	75.3079	70.0673	55.2959	anatomical structure development;anatomical structure formation involved in morphogenesis;biological regulation;catabolic process;cell surface receptor linked signaling pathway;cellular catabolic process;cellular component movement;cellular macromolecule metabolic process;cellular metabolic process;cellular process;cellular response to chemical stimulus;cellular response to fibroblast growth fact…	adenyl nucleotide binding;adenyl ribonucleotide binding;ATP binding;ATPase activity;binding;catalytic activity;enzyme binding;GTPase binding;hydrolase activity;hydrolase activity, acting on acid anhydrides;hydrolase activity, acting on acid anhydrides, in phosphorus-containing anhydrides;lipid binding;microtubule motor activity;motor activity;nucleoside-triphosphatase activity;nucleotide binding;…	cell part;cytoplasmic part;cytoskeletal part;early endosome;early endosome membrane;endosomal part;endosome;endosome membrane;intracellular membrane-bounded organelle;intracellular organelle;intracellular organelle part;intracellular part;kinesin complex;macromolecular complex;membrane;membrane-bounded organelle;microtubule;microtubule associated complex;organelle;organelle membrane;organelle par…
Uprt	B1AVZ0	Uracil phosphoribosyltransferase homolog	53.6703	78.351	68.5031	70.2601	55.2454	69.6531	50.6921	71.2111	59.3902	75.3757	59.9712	53.778	54.2892	74.4474	59.0726	54.762	63.9852	66.5963	biological regulation;biosynthetic process;body fluid secretion;cellular biosynthetic process;cellular metabolic process;cellular nitrogen compound biosynthetic process;cellular nitrogen compound metabolic process;cellular process;establishment of localization;female pregnancy;heterocycle biosynthetic process;heterocycle metabolic process;lactation;metabolic process;multicellular organismal proce…		cell part;cytoplasm;intracellular membrane-bounded organelle;intracellular organelle;intracellular part;membrane-bounded organelle;nucleus;organelle	Pyrimidine metabolism
Pde4b	B1AWC9		313.144	296.717	328.929	323.918	310.072	353.477	332.538	328.818	280.671	354.284	324.352	318.886	290.97	314.412	325.215	289.76	316.284	220.382	activation of immune response;antigen receptor-mediated signaling pathway;biological regulation;cAMP catabolic process;cAMP metabolic process;catabolic process;cell chemotaxis;cell migration;cell motility;cell surface receptor linked signaling pathway;cellular catabolic process;cellular component movement;cellular metabolic process;cellular nitrogen compound catabolic process;cellular nitrogen co…	3',5'-cyclic-AMP phosphodiesterase activity;3',5'-cyclic-nucleotide phosphodiesterase activity;adenyl nucleotide binding;adenyl ribonucleotide binding;AMP binding;binding;cAMP binding;catalytic activity;cation binding;cyclic nucleotide binding;cyclic-nucleotide phosphodiesterase activity;hydrolase activity;hydrolase activity, acting on ester bonds;ion binding;ion channel binding;metal ion binding…	cell part;cell periphery;contractile fiber part;cytoplasmic part;cytosol;intracellular part;membrane;organelle part;Z disc	Purine metabolism
Scn2a1	B1AWN6	Sodium channel protein	228.809	305.268	295.767	286.373	258.873	390.291	313.709	304.683	196.044	344.111	317.323	269.795	229.891	359.418	304.094	210.375	300.513	160.026	anatomical structure development;apoptosis;biological regulation;cation transport;cell death;cellular chemical homeostasis;cellular homeostasis;cellular ion homeostasis;cellular process;chemical homeostasis;death;developmental process;establishment of localization;homeostatic process;induction of apoptosis;induction of apoptosis by intracellular signals;induction of apoptosis by ionic changes;ind…	cation channel activity;cation transmembrane transporter activity;channel activity;gated channel activity;ion channel activity;ion transmembrane transporter activity;passive transmembrane transporter activity;sodium channel activity;substrate-specific channel activity;substrate-specific transmembrane transporter activity;substrate-specific transporter activity;transmembrane transporter activity;t…	axon;axon part;cation channel complex;cell junction;cell part;cell projection;cell projection part;cell-cell contact zone;cell-cell junction;intercalated disc;ion channel complex;macromolecular complex;membrane;membrane part;neuron projection;paranode region of axon;plasma membrane part;protein complex;sodium channel complex;T-tubule;voltage-gated sodium channel complex
Tomm5	B1AXP6	Mitochondrial import receptor subunit TOM5 homolog	131.612	161.681	168.513	159.98	156.87	172.21	162.33	200.075	138.737	204.608	133.168	162.105	75.5201	167.669	154.487	140.566	121.32	109.797	establishment of localization;establishment of localization in cell;establishment of protein localization;establishment of protein localization in mitochondrion;establishment of protein localization to organelle;intracellular protein transport;intracellular transport;mitochondrial transport;protein import;protein targeting;protein targeting to mitochondrion;protein transport;transport		cell part;cytoplasmic part;integral to membrane;intracellular membrane-bounded organelle;intracellular organelle;intracellular organelle part;intracellular part;intrinsic to membrane;macromolecular complex;membrane part;membrane-bounded organelle;mitochondrial membrane part;mitochondrial outer membrane translocase complex;mitochondrial part;mitochondrion;organelle;organelle part;protein complex
Frrs1l	B1AXV0	DOMON domain-containing protein FRRS1L	34.9861	43.3422	48.454	56.1759	31.4303	30.6644	51.8428	45.3752	32.7215	48.0366	53.1503	35.1532	46.0257	40.1521	33.6627	31.3468	40.1935	50.4114			cell junction;cell part;integral to membrane;intrinsic to membrane;membrane;membrane part;plasma membrane;synapse
Usp24	B1AY13	Ubiquitin carboxyl-terminal hydrolase 24	197.912	209.347	216.471	223.023	208.477	206.324	220.167	211.612	210.939	214.728	239.307	188.565	195.224	221.259	211.462	232.935	199.456	181.58	biological regulation;catabolic process;cellular catabolic process;cellular macromolecule catabolic process;cellular macromolecule metabolic process;cellular metabolic process;cellular process;cellular protein metabolic process;macromolecule catabolic process;macromolecule metabolic process;macromolecule modification;metabolic process;modification-dependent macromolecule catabolic process;modific…	catalytic activity;cysteine-type endopeptidase activity;cysteine-type peptidase activity;endopeptidase activity;hydrolase activity;peptidase activity;peptidase activity, acting on L-amino acid peptides;small conjugating protein-specific protease activity;ubiquitin-specific protease activity
Tmem245	B1AZA5	Transmembrane protein 245	55.3239	66.3037	60.3009	76.0234	77.4672	60.4486	61.4952	59.9988	57.4043	60.172	61.5582	41.7405	52.7351	66.2733	64.368	65.801	56.6976	44.2948			cell part;integral to membrane;intrinsic to membrane;membrane part
Dlgap4	B1AZP2	Disks large-associated protein 4	147.907	149.419	147.807	176.522	156.911	161.242	157.182	153.606	147.664	173.596	132.897	153.479	148.862	166.855	160.832	146.026	155.975	123.486	signaling		cell part;membrane;synapse
Plekhd1	B2RPU2	Pleckstrin homology domain-containing family D member 1	108.76	126.131	141.431	109.516	122.371	127.889	112.079	121.5	93.3209	123.313	108.933	153.185	103.852	128.396	123.362	104.974	131.451	77.2
Zbed5	B2RPU8		36.8018	25.3063	31.0648	27.0751	37.3257	37.8592	31.9484	25.8388	30.7825	14.5656	21.3708	39.5442	39.427	28.2678	32.008	27.7571	32.4036	43.5441		binding;nucleic acid binding	cell part;cytoplasmic part;intracellular membrane-bounded organelle;intracellular organelle;intracellular organelle part;intracellular part;membrane-bounded organelle;mitochondrion;nuclear part;nucleoplasm;organelle;organelle part
Cad	B2RQC6	Aspartate carbamoyltransferase;CAD protein;Dihydroorotase;Glutamine-dependent carbamoyl-phosphate synthase	249.938	262.796	251.427	281.087	267.368	286.301	291.027	259.663	292.706	271.632	303.398	291.317	263.509	273.483	255.489	251.052	273.056	174.827	amide biosynthetic process;amine biosynthetic process;amine catabolic process;amine metabolic process;anatomical structure development;anatomical structure morphogenesis;arginine biosynthetic process;arginine metabolic process;biological regulation;biosynthetic process;body fluid secretion;carbamoyl phosphate biosynthetic process;carbamoyl phosphate metabolic process;carboxylic acid biosynthetic …	adenyl nucleotide binding;adenyl ribonucleotide binding;amine binding;amino acid binding;aspartate carbamoyltransferase activity;ATP binding;binding;carbamoyl-phosphate synthase (ammonia) activity;carbamoyl-phosphate synthase (glutamine-hydrolyzing) activity;carbon-nitrogen ligase activity, with glutamine as amido-N-donor;carboxyl- or carbamoyltransferase activity;carboxylic acid binding;catalyti…	axon part;cell body;cell part;cell projection part;cytoplasm;cytoplasmic part;cytosol;extracellular membrane-bounded organelle;extracellular organelle;extracellular region part;extracellular vesicular exosome;intracellular membrane-bounded organelle;intracellular organelle;intracellular organelle part;intracellular part;macromolecular complex;membrane;membrane-bounded organelle;membrane-bounded v…	Alanine, aspartate and glutamate metabolism;Pyrimidine metabolism
Gnai1	B2RSH2	Guanine nucleotide-binding protein G(i) subunit alpha-1	386.546	404.096	443.174	425.048	418.273	476.788	479.261	524.585	392.877	517.664	491.309	458.577	436.352	427.93	403.927	419.435	451.238	240.416	biological regulation;cAMP-mediated signaling;cell cycle;cell division;cell surface receptor linked signaling pathway;cellular process;cellular response to stimulus;cyclic-nucleotide-mediated signaling;G-protein coupled receptor protein signaling pathway;G-protein signaling, coupled to cAMP nucleotide second messenger;G-protein signaling, coupled to cyclic nucleotide second messenger;intracellula…	binding;catalytic activity;cation binding;G-protein beta/gamma-subunit complex binding;G-protein-coupled receptor binding;GTP binding;GTPase activity;guanyl nucleotide binding;guanyl ribonucleotide binding;hydrolase activity;hydrolase activity, acting on acid anhydrides;hydrolase activity, acting on acid anhydrides, in phosphorus-containing anhydrides;ion binding;metabotropic serotonin receptor b…	cell part;centrosome;cytoplasm;cytoplasmic part;cytoskeletal part;extracellular membrane-bounded organelle;extracellular organelle;extracellular region part;extracellular vesicular exosome;extrinsic to internal side of plasma membrane;extrinsic to membrane;extrinsic to plasma membrane;heterotrimeric G-protein complex;intracellular;intracellular membrane-bounded organelle;intracellular non-membran…	Axon guidance;Chagas disease (American trypanosomiasis);Chemokine signaling pathway;Gap junction;Gastric acid secretion;Leukocyte transendothelial migration;Long-term depression;Melanogenesis;Progesterone-mediated oocyte maturation;Tight junction;Toxoplasmosis
Apba1	B2RUJ5	Amyloid beta A4 precursor protein-binding family A member 1	119.041	63.1348	67.3478	68.8872	50.0409	73.8943	53.3198	56.2948	92.2379	95.1583	73.6674	81.8106	60.987	57.0303	100.301	79.1029	85.6359	61.4966	amine transport;amino acid transport;behavior;biological regulation;carboxylic acid transport;cell communication;cell-cell signaling;cellular component assembly;cellular component organization;cellular component organization or biogenesis;cellular process;chordate embryonic development;developmental process;embryo development;embryo development ending in birth or egg hatching;establishment of loc…	beta-amyloid binding;binding;lipid binding;phosphatidylinositol binding;phosphatidylinositol-4,5-bisphosphate binding;phospholipid binding;protein binding	cell part;clathrin-coated vesicle;coated vesicle;cytoplasmic membrane-bounded vesicle;cytoplasmic part;cytoplasmic vesicle;Golgi apparatus;intracellular membrane-bounded organelle;intracellular organelle;intracellular part;macromolecular complex;membrane;membrane-bounded organelle;membrane-bounded vesicle;nucleus;organelle;perinuclear region of cytoplasm;plasma membrane;protein complex;synapse pa…
Otud7b	B2RUR8	OTU domain-containing protein 7B	584.659	485.379	516.354	502.896	533.614	476.374	526.281	472.802	521.833	522.247	515.204	507.12	474.404	470.464	543.137	507.912	566.23	463.717	biological regulation;cellular macromolecule metabolic process;cellular metabolic process;cellular process;cellular protein metabolic process;immune response;immune system process;macromolecule metabolic process;macromolecule modification;metabolic process;mucosal immune response;negative regulation of biological process;negative regulation of biosynthetic process;negative regulation of cell comm…	binding;catalytic activity;cation binding;cysteine-type peptidase activity;DNA binding;hydrolase activity;ion binding;K63-linked polyubiquitin binding;metal ion binding;nucleic acid binding;peptidase activity;peptidase activity, acting on L-amino acid peptides;polyubiquitin binding;protein binding;small conjugating protein binding;small conjugating protein-specific protease activity;transition me…	cell part;cytoplasm;intracellular membrane-bounded organelle;intracellular organelle;intracellular part;membrane-bounded organelle;nucleus;organelle
Abcc3	B2RX12	Canalicular multispecific organic anion transporter 2	33.9983	30.0259	32.3665	31.2298	30.6913	50.062	35.2149	35.6874	31.9403	43.3043	27.2865	38.7192	34.3904	36.1915	34.4201	31.0582	26.4877	25.3965	bile acid and bile salt transport;canalicular bile acid transport;carboxylic acid transport;establishment of localization;monocarboxylic acid transport;organic acid transport;organic substance transport;transport	active transmembrane transporter activity;adenyl nucleotide binding;adenyl ribonucleotide binding;ATP binding;ATPase activity;ATPase activity, coupled;ATPase activity, coupled to movement of substances;ATPase activity, coupled to transmembrane movement of substances;binding;catalytic activity;hydrolase activity;hydrolase activity, acting on acid anhydrides;hydrolase activity, acting on acid anhyd…	cell part;integral to membrane;integral to plasma membrane;intrinsic to membrane;intrinsic to plasma membrane;membrane part;plasma membrane part	ABC transporters;Bile secretion
Trappc11	B2RXC1	Trafficking protein particle complex subunit 11	142.452	143.653	144.584	147.777	155.485	145.339	156.501	144.976	148.491	170.149	169.964	160.541	141.997	158.4	148.375	151.524	141.882	86.7665	cellular process;establishment of localization;transport;vesicle-mediated transport		cell part;cytoplasmic part;Golgi apparatus;intracellular membrane-bounded organelle;intracellular organelle;intracellular part;membrane-bounded organelle;organelle
Itpkb	B2RXC2		118.735	95.3653	107.826	81.1454	130.608	85.7024	105.434	92.7773	111.553	72.664	83.3044	136.722	95.4792	92.8635	113.948	131.548	105.691	106.596	biological regulation;cell activation;cell differentiation;cell surface receptor linked signaling pathway;cellular developmental process;cellular process;cellular response to stimulus;developmental process;immune system process;intracellular protein kinase cascade;intracellular signal transduction;leukocyte activation;leukocyte differentiation;lymphocyte activation;lymphocyte differentiation;MAPK…	adenyl nucleotide binding;adenyl ribonucleotide binding;ATP binding;binding;catalytic activity;inositol or phosphatidylinositol kinase activity;inositol trisphosphate 3-kinase activity;inositol trisphosphate kinase activity;kinase activity;nucleotide binding;phosphotransferase activity, alcohol group as acceptor;purine nucleotide binding;purine ribonucleoside triphosphate binding;purine ribonucle…		Calcium signaling pathway;Inositol phosphate metabolism;Phosphatidylinositol signaling system
Polr3a	B2RXC6	DNA-directed RNA polymerase	91.874	104.621	85.0575	53.2034	142.099	81.8133	176.501	52.6336	93.5481	162.002	106.865	91.237	209.395	42.7009	90.341	163.867	55.6636	89.9223	biological regulation;biosynthetic process;cellular biosynthetic process;cellular macromolecule biosynthetic process;cellular macromolecule metabolic process;cellular metabolic process;cellular nitrogen compound metabolic process;cellular process;defense response;immune response;immune system process;innate immune response;macromolecule biosynthetic process;macromolecule metabolic process;metabol…	binding;catalytic activity;cation binding;chromatin binding;DNA binding;DNA-directed RNA polymerase activity;ion binding;metal ion binding;nucleic acid binding;nucleoside binding;nucleotidyltransferase activity;ribonucleoside binding;RNA polymerase activity;transferase activity;transferase activity, transferring phosphorus-containing groups;transition metal ion binding;zinc ion binding	cell part;DNA-directed RNA polymerase complex;DNA-directed RNA polymerase III complex;intracellular organelle part;intracellular part;macromolecular complex;membrane;nuclear DNA-directed RNA polymerase complex;nuclear part;nucleoplasm;nucleoplasm part;organelle part;protein complex;RNA polymerase complex	Cytosolic DNA-sensing pathway;Purine metabolism;Pyrimidine metabolism;RNA polymerase
Plxnb2	B2RXS4	Plexin-B2	369.008	353.468	360.315	365.571	332.347	358.889	291.99	316.497	293.117	330.878	357.8	337.356	274.154	376.19	335.955	337.014	315.46	235.379	anatomical structure development;anatomical structure formation involved in morphogenesis;biological regulation;brain development;cell proliferation;cell surface receptor linked signaling pathway;cellular process;cellular response to stimulus;developmental process;neural precursor cell proliferation;neural tube closure;neuroblast proliferation;organ development;positive regulation of axonogenesis…	molecular transducer activity;receptor activity;semaphorin receptor activity;signal transducer activity;signaling receptor activity;transmembrane signaling receptor activity	cell part;cell surface;extracellular membrane-bounded organelle;extracellular organelle;extracellular region part;extracellular vesicular exosome;integral to membrane;integral to plasma membrane;intracellular;intrinsic to membrane;intrinsic to plasma membrane;membrane part;membrane-bounded organelle;membrane-bounded vesicle;organelle;plasma membrane part;vesicle	Axon guidance
Dock5	B2RY04	Dedicator of cytokinesis protein 5	212.318	203.246	214.097	241.796	217.737	213.508	238.859	192.081	214.07	208.48	216.74	216.474	219.603	218.917	198.183	196.023	212.614	188.003	biological regulation;cellular process;cellular response to stimulus;intracellular signal transduction;positive regulation of catalytic activity;positive regulation of GTPase activity;positive regulation of hydrolase activity;positive regulation of molecular function;regulation of biological process;regulation of catabolic process;regulation of catalytic activity;regulation of cellular catabolic …	enzyme regulator activity;GTPase regulator activity;guanyl-nucleotide exchange factor activity;nucleoside-triphosphatase regulator activity	cell part;cytoplasm;intracellular part
Rbm25	B2RY56	RNA-binding protein 25	59.7436	70.8374	63.2411	63.3353	42.0917	72.7102	57.1455	66.0759	61.9341	77.3535	63.8403	65.3132	69.6539	70.7757	60.4027	56.1491	63.3861	75.6304	apoptosis;biological regulation;cell death;cellular macromolecule metabolic process;cellular metabolic process;cellular nitrogen compound metabolic process;cellular process;death;macromolecule metabolic process;metabolic process;mRNA metabolic process;mRNA processing;nitrogen compound metabolic process;nucleic acid metabolic process;nucleobase-containing compound metabolic process;primary metabol…	binding;mRNA binding;nucleic acid binding;nucleotide binding;RNA binding	cell part;cytoplasm;intracellular organelle part;intracellular part;nuclear body;nuclear part;nuclear speck;nucleoplasm part;organelle part	Spliceosome
Xpnpep3	B7ZMP1	Probable Xaa-Pro aminopeptidase 3	38.7319	54.3976	54.0857	40.4116	39.0177	46.7089	47.0485	50.9988	47.2959	42.7901	62.6556	47.4552	53.6836	51.7543	52.7276	45.0092	55.4933	71.1824	glomerular filtration;macromolecule metabolic process;metabolic process;multicellular organismal process;primary metabolic process;protein maturation;protein metabolic process;protein processing;renal system process;system process	aminopeptidase activity;binding;catalytic activity;cation binding;exopeptidase activity;hydrolase activity;ion binding;manganese ion binding;metal ion binding;peptidase activity;peptidase activity, acting on L-amino acid peptides;transition metal ion binding	cell part;cytoplasmic part;extracellular membrane-bounded organelle;extracellular organelle;extracellular region part;extracellular vesicular exosome;intracellular membrane-bounded organelle;intracellular organelle;intracellular part;membrane-bounded organelle;membrane-bounded vesicle;mitochondrion;organelle;vesicle
2310061I04Rik	B8JJ69		87.3562	102.217	104.164	117.426	102.619	127.031	139.058	123.617	94.1973	115.59	135.915	98.3542	150.142	116.528	105.009	129.324	103.073	92.9576			cell part;cytoplasmic part;intracellular membrane-bounded organelle;intracellular organelle;intracellular part;membrane-bounded organelle;mitochondrion;organelle
Ppfia4	B8QI36		103.022	85.5318	116.839	87.9954	82.922	106.541	112.171	110.169	95.725	117.284	95.3172	129.906	122.839	117.133	109.876	130.54	121.342	101.459			presynaptic active zone;synapse;synapse part
Pdzd8	B9EJ80		219.19	208.045	222.883	267.653	248.383	288.904	249.355	234.857	239.729	243.122	234.238	232.795	238.437	238.05	231.619	200.956	222.142	143.971	biological regulation;cellular component organization;cellular component organization at cellular level;cellular component organization or biogenesis;cellular component organization or biogenesis at cellular level;cellular process;cellular response to stimulus;cytoskeleton organization;intracellular signal transduction;organelle organization;regulation of anatomical structure morphogenesis;regula…	binding;cation binding;ion binding;metal ion binding	cell part;membrane
Osbpl8	B9EJ86	Oxysterol-binding protein	140.562	155.158	146.384	153.611	147.327	173.525	174.04	151.358	152.839	153.47	172.533	199.737	153.344	164.034	147.241	138.487	153.26	93.0104	biological regulation;cell differentiation;cellular developmental process;cellular localization;cellular macromolecule localization;cellular process;cellular protein localization;developmental process;establishment of localization;fat cell differentiation;lipid transport;localization;macromolecule localization;negative regulation of biological process;negative regulation of cell migration;negativ…	binding;cholesterol binding;lipid binding;steroid binding;sterol binding	cell part;intracellular organelle part;intracellular part;membrane;nuclear membrane;nuclear part;organelle membrane;organelle part
Cttnbp2	B9EJA2	Cortactin-binding protein 2	60.1945	56.6422	71.2263	80.4549	53.6085	51.7212	60.5309	62.5028	45.4255	70.28	46.685	58.0039	44.5679	61.8106	67.7236	48.1691	72.0463	49.6553	anatomical structure development;brain development;developmental process;organ development		cell cortex;cell part;cell projection;cell projection part;clathrin-coated vesicle;coated vesicle;cytoplasmic membrane-bounded vesicle;cytoplasmic part;cytoplasmic vesicle;dendritic spine;intracellular membrane-bounded organelle;intracellular organelle;intracellular part;membrane-bounded organelle;membrane-bounded vesicle;neuron projection;neuron spine;organelle;synapse part;synaptic vesicle;vesi…
Ptprz1	B9EKR1	Receptor-type tyrosine-protein phosphatase zeta	1127.51	906.606	990.233	1009.7	1209.44	1363.35	1118.09	1073.59	1067.14	1122.77	893.016	1121.76	1178.69	1104.64	1156.63	1025.71	1124.35	853.034	anatomical structure morphogenesis;axonogenesis;behavior;biological regulation;cell differentiation;cell part morphogenesis;cell projection morphogenesis;cell projection organization;cellular component morphogenesis;cellular component organization;cellular component organization at cellular level;cellular component organization or biogenesis;cellular component organization or biogenesis at cellul…	catalytic activity;hydrolase activity;hydrolase activity, acting on ester bonds;phosphatase activity;phosphoprotein phosphatase activity;phosphoric ester hydrolase activity;protein tyrosine phosphatase activity	cell part;extracellular matrix;extracellular matrix part;extracellular region part;integral to membrane;intrinsic to membrane;membrane;membrane part;perineuronal net;plasma membrane;proteinaceous extracellular matrix	Epithelial cell signaling in Helicobacter pylori infection
	C0HK80		138.695	155.087	148.882	162.307	164.508	156.339	149.115	140.909	140.497	161.397	144.024	168.395	171.418	150.057	145.363	150.29	158.331	74.4327
	C0HKD9		16.4042	20.1775	20.3482	26.0772	25.8827	27.4837	21.3407	24.7799	32.699	23.3109	26.6961	24.4421	27.2604	32.0253	36.3161	24.7191	33.6676	19.0718
Mtx3	D3YTP3		208.182	199.483	235.716	224.423	257.867	295.333	280.542	231.135	264.726	243.963	216.246	284.346	305.275	256.533	245.523	230.59	263.747	210.6	establishment of localization;establishment of localization in cell;establishment of protein localization;establishment of protein localization in mitochondrion;establishment of protein localization to organelle;intracellular protein transport;intracellular transport;mitochondrial transport;protein import;protein targeting;protein targeting to mitochondrion;protein transport;transport		cell part;cytoplasmic part;intracellular organelle part;intracellular part;membrane;mitochondrial membrane;mitochondrial outer membrane;mitochondrial part;organelle membrane;organelle outer membrane;organelle part;outer membrane
Slc35g2	D3YVE8	Solute carrier family 35 member G2	66.146	55.7536	69.6513	54.2448	86.8574	86.9761	64.5297	81.5946	50.6492	70.5054	71.9593	78.6516	76.8147	75.1659	77.1163	70.9248	55.5332	41.7687			cell part;cytoplasmic part;Golgi apparatus;integral to membrane;intracellular membrane-bounded organelle;intracellular organelle;intracellular part;intrinsic to membrane;membrane;membrane part;membrane-bounded organelle;organelle;plasma membrane
Ankrd29	D3YVV3		525.884	486.595	521.712	558.483	539.087	625.057	591.472	541.212	515.742	554.977	472.122	552.666	651.409	540.934	502.653	548.987	592.41	433.825
Nova2	D3YVV7		140.426	129.07	168.257	145.013	124.79	169.557	102.986	155.039	84.0221	138.507	121.483	124.689	143.806	137.419	160.049	127.003	161.792	108.239	biological regulation;regulation of biological process;regulation of cellular metabolic process;regulation of cellular process;regulation of macromolecule metabolic process;regulation of metabolic process;regulation of nitrogen compound metabolic process;regulation of nucleobase-containing compound metabolic process;regulation of primary metabolic process;regulation of RNA metabolic process	binding;nucleic acid binding;RNA binding
Dgki	D3YWQ0	Diacylglycerol kinase	83.2561	76.5885	83.9413	59.0243	77.1164	105.062	79.2558	78.5379	76.7341	80.4414	104.492	82.5197	66.4923	83.7567	90.7129	73.1151	75.8945	61.6104	activation of protein kinase activity;activation of protein kinase C activity by G-protein coupled receptor protein signaling pathway;behavior;biological regulation;cell surface receptor linked signaling pathway;cellular chemical homeostasis;cellular homeostasis;cellular ion homeostasis;cellular process;cellular response to stimulus;chemical homeostasis;cognition;establishment of localization;est…	adenyl nucleotide binding;adenyl ribonucleotide binding;ATP binding;binding;catalytic activity;diacylglycerol kinase activity;enzyme binding;enzyme inhibitor activity;enzyme regulator activity;GTPase binding;GTPase inhibitor activity;GTPase regulator activity;kinase activity;NAD+ kinase activity;nucleoside-triphosphatase regulator activity;nucleotide binding;phosphotransferase activity, alcohol g…	axon part;axon terminus;cell body;cell part;cell projection;cell projection part;clathrin-coated vesicle;coated vesicle;cytoplasm;cytoplasmic membrane-bounded vesicle;cytoplasmic part;cytoplasmic vesicle;cytosol;dendritic spine;excitatory synapse;guanyl-nucleotide exchange factor complex;intracellular membrane-bounded organelle;intracellular organelle;intracellular organelle part;intracellular pa…	Glycerolipid metabolism;Glycerophospholipid metabolism;Phosphatidylinositol signaling system
Safb	D3YXK2	Scaffold attachment factor B1	615.251	532.202	624.487	581.065	534.591	741.212	504.95	582.197	499.737	568.83	520.135	528.339	650.631	598.796	628.131	554.801	680.797	526.612	biological regulation;biosynthetic process;cellular biosynthetic process;cellular macromolecule biosynthetic process;cellular macromolecule metabolic process;cellular metabolic process;cellular nitrogen compound metabolic process;cellular process;cellular response to stimulus;estrogen receptor signaling pathway;growth;hormone metabolic process;intracellular receptor mediated signaling pathway;mac…	binding;chromatin binding;core promoter binding;DNA binding;nucleic acid binding;nucleotide binding;regulatory region DNA binding;regulatory region nucleic acid binding;transcription regulatory region DNA binding	cell part;intracellular organelle part;intracellular part;nuclear part;nucleoplasm;organelle part
Mthfd2l	D3YZG8	Methenyltetrahydrofolate cyclohydrolase;NAD-dependent methylenetetrahydrofolate dehydrogenase;Probable bifunctional methylenetetrahydrofolate dehydrogenase/cyclohydrolase 2	90.8504	96.0472	116.744	120.724	111.338	113.214	111.955	119.454	111.554	111.036	102.065	93.6287	122.476	103.889	106.36	104.414	127.847	95.0641	amine biosynthetic process;amine metabolic process;aromatic compound biosynthetic process;aspartate family amino acid biosynthetic process;aspartate family amino acid metabolic process;biosynthetic process;carboxylic acid biosynthetic process;carboxylic acid metabolic process;cellular amine metabolic process;cellular amino acid biosynthetic process;cellular amino acid metabolic process;cellular a…	catalytic activity;cyclohydrolase activity;hydrolase activity;hydrolase activity, acting on carbon-nitrogen (but not peptide) bonds;hydrolase activity, acting on carbon-nitrogen (but not peptide) bonds, in cyclic amidines;methenyltetrahydrofolate cyclohydrolase activity;methylenetetrahydrofolate dehydrogenase (NAD+) activity;methylenetetrahydrofolate dehydrogenase (NADP+) activity;oxidoreductase …	cell part;cytoplasmic part;intracellular membrane-bounded organelle;intracellular organelle;intracellular organelle part;intracellular part;membrane;membrane-bounded organelle;mitochondrial inner membrane;mitochondrial membrane;mitochondrial part;mitochondrion;organelle;organelle inner membrane;organelle membrane;organelle part	One carbon pool by folate
Ccdc6	D3YZP9	Coiled-coil domain-containing protein 6	423.189	400.684	411.115	436.807	348.797	415.851	418.153	373.657	407.783	387.54	395.59	371.417	396.845	388.05	428.035	430.958	454.528	406.023			cell part;cytoplasm;cytoskeleton;intracellular non-membrane-bounded organelle;intracellular organelle;intracellular part;non-membrane-bounded organelle;organelle	Pathways in cancer;Thyroid cancer
Shank1	D3YZU1	SH3 and multiple ankyrin repeat domains protein 1	143.202	144.462	170.816	172.687	161.069	181.615	162.463	171.845	150.605	186.727	145.311	149.01	191.753	182.848	176.542	157.472	177.81	162.834	adult behavior;anatomical structure morphogenesis;associative learning;behavior;behavioral interaction between organisms;biological regulation;cell part morphogenesis;cellular chemical homeostasis;cellular component assembly;cellular component morphogenesis;cellular component organization;cellular component organization at cellular level;cellular component organization or biogenesis;cellular comp…	ankyrin repeat binding;binding;GKAP/Homer scaffold activity;glutamate receptor binding;G-protein-coupled receptor binding;identical protein binding;ionotropic glutamate receptor binding;neuropeptide receptor binding;protein binding;protein complex binding;protein complex scaffold;protein C-terminus binding;protein domain specific binding;receptor binding;receptor signaling complex scaffold activi…	cell junction;cell part;cell projection;cell projection part;cytoplasm;dendrite;dendritic spine;excitatory synapse;intracellular part;ionotropic glutamate receptor complex;macromolecular complex;membrane;membrane part;neuron projection;neuron spine;N-methyl-D-aspartate selective glutamate receptor complex;plasma membrane;plasma membrane part;postsynaptic membrane;protein complex;receptor complex;…
Ccdc8	D3YZV8	Coiled-coil domain-containing protein 8 homolog	102.586	134.948	121.393	132.231	139.736	124.678	177.183	109.322	147.034	146.193	99.3146	136.142	133.36	142.105	93.778	131.959	150.111	101.345	biological regulation;cellular component organization;cellular component organization at cellular level;cellular component organization or biogenesis;cellular component organization or biogenesis at cellular level;cellular process;cytoskeleton organization;microtubule cytoskeleton organization;microtubule-based process;negative regulation of catalytic activity;negative regulation of hydrolase act…		cell part;centrosome;cytoplasm;cytoplasmic part;cytoskeletal part;intracellular non-membrane-bounded organelle;intracellular organelle;intracellular organelle part;intracellular part;membrane;microtubule organizing center;non-membrane-bounded organelle;organelle;organelle part;plasma membrane
Tmed7	D3YZZ5		362.587	435.302	411.898	377.219	441.277	467.944	436.38	422.135	418.933	478.564	415.14	474.676	383.539	508.74	358.094	366.847	416.708	299.232	establishment of localization;transport		cell part;cytoplasmic part;endoplasmic reticulum;endoplasmic reticulum-Golgi intermediate compartment;extracellular membrane-bounded organelle;extracellular organelle;extracellular region part;extracellular vesicular exosome;Golgi apparatus;integral to membrane;intracellular membrane-bounded organelle;intracellular organelle;intracellular part;intrinsic to membrane;membrane part;membrane-bounded …
Ddx23	D3Z0M9		105.935	125.738	115.723	138.331	110.7	75.9936	97.0466	113.982	113.919	190.227	113.386	78.6741	120.924	121.634	112.002	126.074	109.973	83.5432	cellular macromolecule metabolic process;cellular metabolic process;cellular nitrogen compound metabolic process;cellular process;macromolecule metabolic process;metabolic process;nitrogen compound metabolic process;nucleic acid metabolic process;nucleobase-containing compound metabolic process;primary metabolic process;RNA metabolic process;RNA processing;RNA secondary structure unwinding;RNA sp…	adenyl nucleotide binding;adenyl ribonucleotide binding;ATP binding;ATPase activity;ATPase activity, coupled;ATP-dependent helicase activity;ATP-dependent RNA helicase activity;binding;catalytic activity;helicase activity;hydrolase activity;hydrolase activity, acting on acid anhydrides;hydrolase activity, acting on acid anhydrides, in phosphorus-containing anhydrides;nucleoside-triphosphatase act…	catalytic step 2 spliceosome;cell part;cytoplasm;cytoplasmic part;extracellular membrane-bounded organelle;extracellular organelle;extracellular region part;extracellular vesicular exosome;intracellular membrane-bounded organelle;intracellular non-membrane-bounded organelle;intracellular organelle;intracellular organelle part;intracellular part;macromolecular complex;membrane;membrane-bounded org…	Spliceosome
Tpm3-rs7	D3Z2H9		318.111	387.392	420.287	256.76	626.884	407.551	431.357	384.801	469.363	272.884	276.614	335.98	141.338	407.267	397.064	478.107	429.561	272.639	anatomical structure development;brain development;developmental process;organ development		actin filament bundle;actomyosin;cell part;cytoskeletal part;extracellular membrane-bounded organelle;extracellular organelle;extracellular region part;extracellular vesicular exosome;intracellular organelle part;intracellular part;membrane-bounded organelle;membrane-bounded vesicle;organelle;organelle part;stress fiber;vesicle
Hnrnph3	D3Z3N4		179.913	191.545	199.119	173.023	146.951	187.27	166.945	199.675	145.853	195.559	202.063	143.917	162.08	187.664	174.319	166.563	211.894	179.871	cell differentiation;cellular developmental process;cellular process;developmental process;epithelial cell differentiation	binding;nucleotide binding	cell part;intracellular membrane-bounded organelle;intracellular organelle;intracellular organelle part;intracellular part;membrane-bounded organelle;nuclear part;nucleoplasm;nucleus;organelle;organelle part
Ptrhd1	D3Z4S3	Putative peptidyl-tRNA hydrolase PTRHD1	158.144	142.737	157.629	169.655	147.685	144.618	154.645	153.339	145.056	145.053	142.081	150.008	143.051	135.897	164.303	166.105	163.697	125.899		aminoacyl-tRNA hydrolase activity;carboxylic ester hydrolase activity;catalytic activity;hydrolase activity;hydrolase activity, acting on ester bonds	extracellular membrane-bounded organelle;extracellular organelle;extracellular region part;extracellular vesicular exosome;membrane-bounded organelle;membrane-bounded vesicle;organelle;vesicle
Gls	D3Z7P3	Glutaminase kidney isoform, mitochondrial	1911.83	1899.9	2230.77	2327.38	2018.83	2722.85	2329.75	1892.38	1986.12	2361.99	1807.63	2196.71	2306.36	2303.88	2120.55	1987.36	2180.56	1378.22	amine biosynthetic process;amine catabolic process;amine metabolic process;behavior;behavioral interaction between organisms;biological regulation;biosynthetic process;carboxylic acid biosynthetic process;carboxylic acid catabolic process;carboxylic acid metabolic process;catabolic process;cell communication;cell-cell signaling;cellular amine metabolic process;cellular amino acid biosynthetic pro…	catalytic activity;glutaminase activity;hydrolase activity;hydrolase activity, acting on carbon-nitrogen (but not peptide) bonds;hydrolase activity, acting on carbon-nitrogen (but not peptide) bonds, in linear amides	cell part;cytoplasmic part;cytosol;intracellular membrane-bounded organelle;intracellular organelle;intracellular part;membrane-bounded organelle;mitochondrion;organelle	Alanine, aspartate and glutamate metabolism;Arginine and proline metabolism;D-Glutamine and D-glutamate metabolism;Nitrogen metabolism;Proximal tubule bicarbonate reclamation
Smim20	D3Z7Q2		36.3987	43.4501	47.548	53.7618	44.6708	52.5526	44.1782	43.8749	49.7112	50.1917	40.3709	36.5576	63.6714	45.6136	41.6024	35.8008	60.873	41.2692
Dnajc13	D4AFX7		202.326	215.092	209.674	238.708	214.406	250.579	211.203	205.173	196.84	240.152	205.325	214.88	185.411	236.887	202.888	143.857	202.178	155.41	biological regulation;cell differentiation;cellular component organization;cellular component organization at cellular level;cellular component organization or biogenesis;cellular component organization or biogenesis at cellular level;cellular developmental process;cellular process;developmental process;endosome organization;organelle organization;osteoblast differentiation;regulation of biologic…		cell part;cytoplasmic part;early endosome membrane;endosomal part;endosome membrane;extracellular membrane-bounded organelle;extracellular organelle;extracellular region part;extracellular vesicular exosome;intracellular organelle part;intracellular part;lysosomal membrane;membrane;membrane-bounded organelle;membrane-bounded vesicle;organelle;organelle membrane;organelle part;vacuolar membrane;va…
Prrt2	E9PUL5	Proline-rich transmembrane protein 2	453.217	406.11	454.833	347.897	499.437	668.803	400.6	481.994	368.784	388.365	387.676	464.716	349.702	443.639	537.765	415.147	470.627	253.978	multicellular organismal process;neurological system process;neuromuscular process;neuromuscular process controlling posture;response to biotic stimulus;response to stimulus;system process		cell junction;cell part;integral to membrane;intrinsic to membrane;membrane;membrane part;plasma membrane;synapse
Fga	E9PV24	Fibrinogen alpha chain;Fibrinopeptide A	730.496	564.999	518.764	1139.01	600.024	1660.16	538.987	1356.54	1255.02	1013.45	734.32	490.489	253.349	1374.73	352.205	322.417	463.922	521.296	antibacterial humoral response;antimicrobial humoral response;biological adhesion;biological regulation;blood coagulation;blood coagulation, common pathway;cell adhesion;cell-cell adhesion;cell-matrix adhesion;cell-substrate adhesion;cellular component assembly;cellular component assembly at cellular level;cellular component organization;cellular component organization at cellular level;cellular …	structural molecule activity	blood microparticle;cell cortex;cell part;cell surface;cytoplasmic membrane-bounded vesicle;cytoplasmic part;cytoplasmic vesicle;external side of plasma membrane;extracellular membrane-bounded organelle;extracellular organelle;extracellular region part;extracellular space;extracellular vesicular exosome;fibrinogen complex;intracellular membrane-bounded organelle;intracellular organelle;intracellu…	Complement and coagulation cascades
Gcn1l1	E9PVA8		534.134	566.728	558.887	597.368	574.319	580.53	542.808	582.318	543.198	573.712	634.284	596.124	500.857	572.364	539.079	531.752	526.503	325.78			cell part;cytoplasm;intracellular part;membrane
Triml2	E9PW10		15.6487	15.1954	17.8805	17.8375	17.9551	25.0154	21.5067	17.1442	17.9533	13.5055	15.1744	18.6265	18.3705	21.9825	13.2854	20.2007	18.7049	11.9472	response to chemical stimulus;response to external stimulus;response to extracellular stimulus;response to nutrient;response to nutrient levels;response to organic substance;response to retinoic acid;response to stimulus;response to vitamin;response to vitamin A	binding;cation binding;ion binding;metal ion binding;transition metal ion binding;zinc ion binding	cell part;intracellular
Rasal2	E9PW37		38.6363	37.5452	40.0723	44.5457	34.287	31.8679	39.8749	38.3479	40.5812	41.3697	42.1926	39.3333	33.6997	36.3545	38.1745	41.194	40.8729	27.6232	biological regulation;cellular process;cellular response to stimulus;negative regulation of biological process;negative regulation of cell communication;negative regulation of cellular process;negative regulation of Ras protein signal transduction;negative regulation of response to stimulus;negative regulation of signal transduction;negative regulation of signaling;negative regulation of small GT…	enzyme activator activity;enzyme regulator activity;GTPase activator activity;GTPase regulator activity;nucleoside-triphosphatase regulator activity	cell part;cytoplasm;intracellular part;intrinsic to internal side of plasma membrane;intrinsic to membrane;intrinsic to plasma membrane;membrane part;plasma membrane part
Gm10320	E9PW43		132.199	162.724	162.248	119.042	154.063	169.122	136.199	136.498	149.103	166.413	171.677	175.767	183.352	156.07	136.464	150.69	131.123	116.959	establishment of localization;establishment of localization in cell;establishment of protein localization;intracellular protein transport;intracellular transport;protein transport;transport		cell part;cytoplasmic part;endoplasmic reticulum part;intracellular organelle part;intracellular part;macromolecular complex;membrane part;organelle part;protein complex;Sec61 translocon complex;translocon complex
Col6a3	E9PWQ3		754.266	6923.47	6756.3	716.675	3439.37	694.11	621.908	6843.71	3600.31	1734.15	6605.52	4516.62	772.112	3937.74	897.066	7422.35	1688.66	4289.44		endopeptidase inhibitor activity;endopeptidase regulator activity;enzyme inhibitor activity;enzyme regulator activity;peptidase inhibitor activity;peptidase regulator activity;serine-type endopeptidase inhibitor activity	cell part;collagen;extracellular matrix;extracellular matrix part;extracellular membrane-bounded organelle;extracellular organelle;extracellular region part;extracellular space;extracellular vesicular exosome;membrane;membrane-bounded organelle;membrane-bounded vesicle;organelle;plasma membrane;proteinaceous extracellular matrix;sarcolemma;vesicle
Dip2c	E9PWR4		420.656	386.535	421.326	389.926	397.803	455.66	457.602	410.125	424.063	403.527	419.429	474.47	441.873	461.953	449.465	416.974	447.789	468.02		catalytic activity	cell part;intracellular membrane-bounded organelle;intracellular organelle;intracellular part;membrane-bounded organelle;nucleus;organelle
Sptbn4	E9PX29		1147.06	1110.15	1263.45	1331.94	1248.14	1443.72	1387.16	1380.62	1299.04	1395.53	1182.31	1378.57	1251.64	1340.81	1273.84	1281.93	1308	883.642	adult behavior;adult locomotory behavior;adult walking behavior;anatomical structure morphogenesis;axonogenesis;behavior;biological regulation;cardiac conduction;cell part morphogenesis;cell projection morphogenesis;cell projection organization;cellular component morphogenesis;cellular component organization;cellular component organization at cellular level;cellular component organization or biog…	actin binding;ankyrin binding;binding;cytoskeletal protein binding;enzyme binding;lipid binding;phosphatase binding;phospholipid binding;protein binding;spectrin binding;structural constituent of cytoskeleton;structural molecule activity	axon;axon hillock;axon part;cell body;cell body fiber;cell cortex part;cell part;cell projection;cell projection part;cytoplasm;cytoplasmic part;cytoskeletal part;extracellular membrane-bounded organelle;extracellular organelle;extracellular region part;extracellular vesicular exosome;initial segment;intracellular organelle part;intracellular part;membrane;membrane-bounded organelle;membrane-boun…
Pcdh17	E9PXF0		47.1519	40.298	42.1306	45.5911	49.5451	59.5541	42.6009	49.5125	47.6022	54.6699	37.9086	45.0067	42.3928	43.8839	58.7863	48.0458	39.2319	34.806	biological adhesion;cell adhesion;cell-cell adhesion;cellular process;homophilic cell adhesion	binding;calcium ion binding;cation binding;ion binding;metal ion binding	cell part;integral to membrane;intrinsic to membrane;membrane;membrane part;plasma membrane
Adap1	E9PY16		1007.05	903.284	1032.39	1038.42	931.752	960.267	1067.92	995.646	935.961	1038.85	1063.67	964.606	1067.99	929.715	989.241	978.024	1125.3	828.31	biological regulation;positive regulation of catalytic activity;positive regulation of GTPase activity;positive regulation of hydrolase activity;positive regulation of molecular function;regulation of biological process;regulation of catabolic process;regulation of catalytic activity;regulation of cellular catabolic process;regulation of cellular metabolic process;regulation of cellular process;r…	binding;cation binding;enzyme activator activity;enzyme regulator activity;GTPase activator activity;GTPase regulator activity;ion binding;lipid binding;metal ion binding;nucleoside-triphosphatase regulator activity;phosphatidylinositol binding;phosphatidylinositol-3,4,5-trisphosphate binding;phospholipid binding;transition metal ion binding;zinc ion binding	cell part;cytoplasm;intracellular membrane-bounded organelle;intracellular organelle;intracellular part;membrane;membrane-bounded organelle;nucleus;organelle;plasma membrane
Rasa1	E9PYG6		269.196	290.939	291.076	298.316	250.653	281.624	282.214	277.496	270.738	297.846	326.541	296.583	242.621	296.089	268.454	288.401	313.561	135.297	anatomical structure morphogenesis;biological regulation;blood vessel morphogenesis;cellular component organization;cellular component organization or biogenesis;cellular process;cellular response to stimulus;developmental process;negative regulation of biological process;negative regulation of cell adhesion;negative regulation of cell communication;negative regulation of cell-matrix adhesion;neg…	binding;enzyme activator activity;enzyme binding;enzyme regulator activity;glycoprotein binding;GTPase activator activity;GTPase binding;GTPase regulator activity;nucleoside-triphosphatase regulator activity;protein binding;receptor binding	cell part;cell projection;cytoplasm;cytoplasmic part;cytosol;intracellular part;intrinsic to internal side of plasma membrane;intrinsic to membrane;intrinsic to plasma membrane;membrane;membrane part;plasma membrane;plasma membrane part;ruffle	Axon guidance;MAPK signaling pathway
Tns1	E9Q0S6		462.702	609.559	617.094	490.222	481.211	504.399	433.413	482.569	475.393	446.884	505.997	490.669	515.633	578.402	434.811	581.826	480.647	627.723	ameboidal cell migration;biological regulation;cell junction assembly;cell junction organization;cell migration;cell motility;cell-substrate junction assembly;cellular component assembly;cellular component assembly at cellular level;cellular component movement;cellular component organization;cellular component organization at cellular level;cellular component organization or biogenesis;cellular c…	actin binding;binding;cation binding;cytoskeletal protein binding;ion binding;metal ion binding;protein binding	adherens junction;anchoring junction;cell junction;cell-substrate adherens junction;cell-substrate junction;focal adhesion
Tex264	E9Q137		70.2908	84.6963	84.4802	75.8986	79.1171	82.435	76.3361	67.605	71.1192	82.2976	75.8754	98.0598	71.3975	81.0303	69.653	60.3135	71.2278	51.3839			extracellular membrane-bounded organelle;extracellular organelle;extracellular region part;extracellular vesicular exosome;membrane-bounded organelle;membrane-bounded vesicle;organelle;vesicle
Erich2	E9Q1A6		56.3373	62.8137	61.6985	73.124	68.918	58.2212	66.6886	64.0986	66.4861	71.9951	72.6067	75.245	80.5409	71.1932	67.4421	62.8823	54.5388	59.7679
Gm15800	E9Q2E4		267.606	262.392	276.832	271.395	267.199	279.359	285.917	265.948	256.728	294.243	311.466	298.246	243.737	280.971	279.937	245.055	258.075	195.03		acid-amino acid ligase activity;catalytic activity;ligase activity;ligase activity, forming carbon-nitrogen bonds;small conjugating protein ligase activity;ubiquitin-protein ligase activity
Zfp780b	E9Q2S6		205.525	177.087	235.892	254.685	171.386	267.141	176.38	238.392	160.364	191.751	202.451	183.419	292.734	153.577	256.041	234.72	198.277	192.161	biological regulation;regulation of biological process;regulation of biosynthetic process;regulation of cellular biosynthetic process;regulation of cellular macromolecule biosynthetic process;regulation of cellular metabolic process;regulation of cellular process;regulation of gene expression;regulation of macromolecule biosynthetic process;regulation of macromolecule metabolic process;regulation…	binding;cation binding;ion binding;metal ion binding;nucleic acid binding;nucleic acid binding transcription factor activity;sequence-specific DNA binding transcription factor activity	cell part;intracellular
C2cd2	E9Q3C1		56.5219	50.048	52.565	47.5743	77.6097	59.6779	59.8723	52.5393	64.7888	43.0142	49.2265	65.6735	59.6416	50.311	55.3496	51.5424	61.3116	46.0074			cell part;cytoplasmic part;cytosol;intracellular membrane-bounded organelle;intracellular organelle;intracellular part;membrane-bounded organelle;nucleus;organelle
Coq10a	E9Q3H6		56.4968	98.6547	55.6222	60.5354	56.32	64.3206	60.7471	66.7658	56.4349	57.285	49.5084	60.6135	75.1331	60.5649	55.9332	48.541	65.3274	123.901
Pi4ka	E9Q3L2		836.663	884.366	997.874	946.991	1023.08	1210.06	1051.22	1028.46	856.035	1094.81	990.742	1221.51	1047.13	1118.08	966.267	927.897	906.923	464.075	actin cytoskeleton organization;actin filament-based process;biological regulation;cellular component organization;cellular component organization at cellular level;cellular component organization or biogenesis;cellular component organization or biogenesis at cellular level;cellular lipid metabolic process;cellular metabolic process;cellular process;cellular response to stimulus;cytoskeleton orga…	1-phosphatidylinositol 4-kinase activity;catalytic activity;inositol or phosphatidylinositol kinase activity;kinase activity;lipid kinase activity;phosphatidylinositol kinase activity;phosphotransferase activity, alcohol group as acceptor;transferase activity;transferase activity, transferring phosphorus-containing groups	adherens junction;anchoring junction;cell junction;cell part;cell-substrate adherens junction;cell-substrate junction;cytoplasm;extracellular membrane-bounded organelle;extracellular organelle;extracellular region part;extracellular vesicular exosome;focal adhesion;intracellular part;membrane;membrane-bounded organelle;membrane-bounded vesicle;organelle;plasma membrane;vesicle	Inositol phosphate metabolism;Phosphatidylinositol signaling system
Ryr2	E9Q401	Ryanodine receptor 2	389.276	437.605	513.719	416.416	579.853	525.629	451.293	556.245	368.016	517.984	474.821	501.522	363.592	569.278	496.918	419.975	407.646	302.096	anatomical structure morphogenesis;apoptosis;biological regulation;BMP signaling pathway;calcium ion homeostasis;calcium ion transmembrane transport;calcium ion transport;calcium ion transport into cytosol;calcium-mediated signaling;calcium-mediated signaling using intracellular calcium source;canonical Wnt receptor signaling pathway;cardiac muscle contraction;cardiac muscle hypertrophy;cardiac m…	binding;calcium channel activity;calcium ion binding;calcium-induced calcium release activity;calcium-release channel activity;calmodulin binding;cation binding;cation channel activity;cation transmembrane transporter activity;channel activity;enzyme binding;gated channel activity;identical protein binding;intracellular ligand-gated calcium channel activity;intracellular ligand-gated ion channel …	calcium channel complex;cation channel complex;cell part;contractile fiber part;cytoplasmic part;endoplasmic reticulum;endoplasmic reticulum membrane;endoplasmic reticulum part;extracellular membrane-bounded organelle;extracellular organelle;extracellular region part;extracellular vesicular exosome;integral to membrane;intracellular membrane-bounded organelle;intracellular organelle;intracellular…	Arrhythmogenic right ventricular cardiomyopathy (ARVC);Calcium signaling pathway;Cardiac muscle contraction;Dilated cardiomyopathy;Hypertrophic cardiomyopathy (HCM);Pancreatic secretion
Nbas	E9Q411		212.197	221.615	203.677	171.568	241.918	254.016	237.139	212.249	225.158	221.893	239.497	330.245	206.043	234.715	207.52	195.247	200.731	105.201	biological regulation;catabolic process;cellular catabolic process;cellular macromolecule catabolic process;cellular macromolecule metabolic process;cellular metabolic process;cellular nitrogen compound metabolic process;cellular process;establishment of localization;establishment of localization in cell;Golgi vesicle transport;intracellular transport;macromolecule catabolic process;macromolecule…		cell part;cytoplasm;cytoplasmic part;Golgi apparatus;intracellular membrane-bounded organelle;intracellular non-membrane-bounded organelle;intracellular organelle;intracellular organelle part;intracellular part;membrane;membrane-bounded organelle;non-membrane-bounded organelle;nuclear membrane;nuclear part;nucleolus;organelle;organelle membrane;organelle part
Wdfy1	E9Q4P1		69.125	130.261	142.3	88.7452	80.7761	173.39	129.697	23.0679	19.2491	13.116	17.6082	24.1439	83.9707	23.4135	31.3858	158.833	88.8423	7.01432		1-phosphatidylinositol binding;binding;cation binding;ion binding;lipid binding;metal ion binding;phosphatidylinositol binding;phospholipid binding	cell part;cytoplasmic part;cytosol;early endosome;endosome;intracellular membrane-bounded organelle;intracellular organelle;intracellular part;membrane-bounded organelle;nucleus;organelle
Trip11	E9Q512		51.7824	47.1383	62.4891	54.474	46.8483	72.9352	51.2328	54.2314	50.8238	62.0137	62.415	43.4019	59.8221	65.3681	67.1132	47.3152	69.561	51.0371	anatomical structure development;cardiac septum development;cellular process;developmental process;establishment of localization;establishment of localization in cell;establishment of protein localization;establishment of protein localization in Golgi;establishment of protein localization to organelle;Golgi vesicle transport;intracellular protein transport;intracellular transport;intra-Golgi vesi…		acrosomal membrane;cell part;cis-Golgi network;cytoplasmic part;cytoplasmic vesicle membrane;cytoplasmic vesicle part;Golgi apparatus;Golgi apparatus part;inner acrosomal membrane;intracellular membrane-bounded organelle;intracellular organelle;intracellular organelle part;intracellular part;membrane;membrane part;membrane-bounded organelle;nucleus;organelle;organelle membrane;organelle part;oute…
Nolc1	E9Q5C9		214.715	191.007	226.631	194.309	179.317	212.713	171.281	180.216	169.388	211.503	193.741	191.525	214.559	203.973	172.549	159.806	223.801	177.608	cellular component organization;cellular component organization at cellular level;cellular component organization or biogenesis;cellular component organization or biogenesis at cellular level;cellular process;nucleolus organization;nucleus organization;organelle organization		Cajal body;cell part;intracellular non-membrane-bounded organelle;intracellular organelle;intracellular organelle part;intracellular part;macromolecular complex;non-membrane-bounded organelle;nuclear body;nuclear part;nucleolus;nucleoplasm;nucleoplasm part;organelle;organelle part;ribonucleoprotein complex;small nuclear ribonucleoprotein complex
Ahnak	E9Q616		5059.85	10171.9	8524.16	3411.96	4444	2710.63	3936.37	5010.13	5132.17	4372.09	7308.78	4981.62	2275.09	8045.4	3717.16	10771.2	4449.2	9422.78	biological regulation;cellular component assembly;cellular component organization;cellular component organization or biogenesis;macromolecular complex assembly;macromolecular complex subunit organization;protein complex assembly;protein complex subunit organization;protein oligomerization;regulation of biological process;regulation of cellular metabolic process;regulation of cellular process;regu…		actin cytoskeleton;adherens junction;anchoring junction;cell junction;cell part;cell-cell contact zone;cell-cell junction;cell-substrate adherens junction;cell-substrate junction;contractile fiber part;costamere;cytoplasm;cytoplasmic part;cytoskeleton;cytosol;extracellular membrane-bounded organelle;extracellular organelle;extracellular region part;extracellular vesicular exosome;focal adhesion;i…
Myo1e	E9Q634	Unconventional myosin-Ie	138.693	153.975	163.102	178.019	144.657	180.684	163.906	144.492	136.254	143.53	164.95	141.627	128.247	169.555	129.351	134.28	138.157	101.672	anatomical structure development;biological regulation;cell development;cell differentiation;cell surface receptor linked signaling pathway;cellular component organization;cellular component organization at cellular level;cellular component organization or biogenesis;cellular component organization or biogenesis at cellular level;cellular developmental process;cellular membrane organization;cellu…	actin binding;actin filament binding;adenyl nucleotide binding;adenyl ribonucleotide binding;ATP binding;ATPase activity;ATPase activity, coupled;binding;calmodulin binding;catalytic activity;cytoskeletal protein binding;hydrolase activity;hydrolase activity, acting on acid anhydrides;hydrolase activity, acting on acid anhydrides, in phosphorus-containing anhydrides;lipid binding;motor activity;n…	adherens junction;anchoring junction;brush border;cell junction;cell part;cell projection;cell-cell junction;clathrin-coated endocytic vesicle;clathrin-coated vesicle;coated vesicle;cytoplasm;cytoplasmic membrane-bounded vesicle;cytoplasmic part;cytoplasmic vesicle;cytoskeletal part;cytoskeleton;endocytic vesicle;extracellular membrane-bounded organelle;extracellular organelle;extracellular regio…
Srsf11	E9Q6E5		103.546	86.5549	96.0361	91.9081	85.371	103.731	84.6152	97.916	93.5971	105.812	88.1008	97.7055	93.1411	99.8169	102.713	98.8953	100.173	86.2392		binding;nucleotide binding	cell part;intracellular organelle part;intracellular part;nuclear part;nucleoplasm;organelle part
Plekha5	E9Q6H8		81.6353	70.7009	86.6491	85.2201	73.0909	100.477	77.7193	73.434	74.0506	76.8814	93.9478	78.2967	85.4823	91.0144	86.1085	75.5211	80.1306	63.2292		binding;lipid binding;phosphatidylinositol binding;phosphatidylinositol-3,5-bisphosphate binding;phosphatidylinositol-3-phosphate binding;phosphatidylinositol-4-phosphate binding;phosphatidylinositol-5-phosphate binding;phospholipid binding	cell part;cytoplasmic part;cytosol;intracellular part;membrane
Ttc7b	E9Q6P5		387.67	406.312	493.063	437.796	484.173	544.774	487.022	465.8	397.611	471.041	460.948	551.509	480.413	511.15	461.768	408.599	420.423	311.548
Utrn	E9Q6R7		558.856	903.651	769.246	546.664	667.828	562.533	584.888	729.486	625.206	635.453	686.986	695.699	507.12	811.787	506.908	1089.56	516.301	596.122	adult somatic muscle development;aging;anatomical structure development;anatomical structure morphogenesis;biological regulation;cell differentiation;cell part morphogenesis;cell projection morphogenesis;cell projection organization;cellular component morphogenesis;cellular component organization;cellular component organization at cellular level;cellular component organization or biogenesis;cellu…	actin binding;binding;cation binding;cytoskeletal protein binding;enzyme binding;integrin binding;ion binding;kinase binding;metal ion binding;protein binding;protein complex binding;protein kinase binding;receptor binding;transition metal ion binding;vinculin binding;zinc ion binding	cell part;cell projection;cell projection membrane;cell projection part;contractile fiber;contractile ring;cytoplasm;cytoplasmic part;dystrophin-associated glycoprotein complex;extracellular membrane-bounded organelle;extracellular organelle;extracellular region part;extracellular vesicular exosome;filopodium;filopodium membrane;intracellular non-membrane-bounded organelle;intracellular organelle…
Usp31	E9Q6Y8	Ubiquitin carboxyl-terminal hydrolase	294.821	235.561	286.322	273.133	299.839	257.407	290.132	264.946	273.63	270.342	272.496	315.252	332.271	269.199	324.513	247.503	271.681	363.742	biological regulation;catabolic process;cellular catabolic process;cellular macromolecule catabolic process;cellular macromolecule metabolic process;cellular metabolic process;cellular process;cellular protein metabolic process;macromolecule catabolic process;macromolecule metabolic process;macromolecule modification;metabolic process;modification-dependent macromolecule catabolic process;modific…	catalytic activity;cysteine-type endopeptidase activity;cysteine-type peptidase activity;endopeptidase activity;hydrolase activity;peptidase activity;peptidase activity, acting on L-amino acid peptides;small conjugating protein-specific protease activity;ubiquitin-specific protease activity	cell part;intracellular membrane-bounded organelle;intracellular organelle;intracellular part;membrane-bounded organelle;nucleus;organelle
Ube4a	E9Q735	Ubiquitin conjugation factor E4 A	292.906	302.877	325.375	320.317	365.808	334.904	340.028	291.919	321.002	309.572	325.22	355.254	299.549	319.487	323.809	318.771	304.278	182.828	catabolic process;cellular catabolic process;cellular macromolecule catabolic process;cellular macromolecule metabolic process;cellular metabolic process;cellular process;cellular protein metabolic process;macromolecule catabolic process;macromolecule metabolic process;macromolecule modification;metabolic process;modification-dependent macromolecule catabolic process;modification-dependent protei…	acid-amino acid ligase activity;catalytic activity;ligase activity;ligase activity, forming carbon-nitrogen bonds;small conjugating protein ligase activity;ubiquitin-protein ligase activity;ubiquitin-ubiquitin ligase activity	cell part;cytoplasm;intracellular part;macromolecular complex;protein complex;ubiquitin ligase complex	Ubiquitin mediated proteolysis
Arid2	E9Q7E2		44.642	55.5482	51.3607	52.0994	49.7737	51.3632	43.3691	52.7816	63.3888	46.051	50.5535	41.7004	37.6528	57.6242	44.1163	52.6943	54.3551	51.8932	biological regulation;cellular component disassembly;cellular component disassembly at cellular level;cellular component organization;cellular component organization at cellular level;cellular component organization or biogenesis;cellular component organization or biogenesis at cellular level;cellular macromolecular complex disassembly;cellular macromolecular complex subunit organization;cellular…	binding;cation binding;DNA binding;ion binding;metal ion binding;nucleic acid binding;protein binding;transcription factor binding	cell part;intracellular organelle part;intracellular part;macromolecular complex;membrane;nuclear part;nucleoplasm;nucleoplasm part;organelle part;plasma membrane;protein complex;transcription factor complex
Numa1	E9Q7G0		492.889	604.523	555.469	465.688	618.404	480.798	445.081	566.053	616.186	508.991	610.273	529.236	391.278	585.73	488.285	529.961	523.972	478.17	cell cycle;cell cycle process;cell differentiation;cellular component organization;cellular component organization at cellular level;cellular component organization or biogenesis;cellular component organization or biogenesis at cellular level;cellular developmental process;cellular process;cytoskeleton organization;developmental process;epithelial cell differentiation;establishment of localizatio…	binding;cytoskeletal protein binding;protein binding;tubulin binding	apical part of cell;cell body;cell part;cell projection;cytoplasm;cytoplasmic part;cytoskeletal part;dendrite;extracellular membrane-bounded organelle;extracellular organelle;extracellular region part;extracellular vesicular exosome;Golgi apparatus part;Golgi membrane;intracellular membrane-bounded organelle;intracellular organelle;intracellular organelle part;intracellular part;macromolecular co…
Ogdhl	E9Q7L0		2001.39	1785.57	2098.5	2194.9	2391.66	2422.31	2434.58	2333.32	2148.41	2558.93	2081.62	2316.11	2791.91	2226.8	2206.55	2176.37	2262.65	1622.49	acetyl-CoA catabolic process;acetyl-CoA metabolic process;catabolic process;cellular catabolic process;cellular metabolic process;cellular process;coenzyme catabolic process;coenzyme metabolic process;cofactor catabolic process;cofactor metabolic process;metabolic process;tricarboxylic acid cycle	binding;catalytic activity;coenzyme binding;cofactor binding;oxidoreductase activity;oxidoreductase activity, acting on the aldehyde or oxo group of donors;oxidoreductase activity, acting on the aldehyde or oxo group of donors, disulfide as acceptor;oxoglutarate dehydrogenase (succinyl-transferring) activity;thiamine pyrophosphate binding;vitamin binding	cell part;cytoplasmic part;intracellular membrane-bounded organelle;intracellular organelle;intracellular part;macromolecular complex;membrane-bounded organelle;mitochondrion;organelle;oxoglutarate dehydrogenase complex;protein complex	Citrate cycle (TCA cycle);Lysine degradation;Tryptophan metabolism
Nrxn2	E9Q7X7		72.5703	66.2037	75.2293	49.5533	89.3458	71.4472	74.2125	79.5815	61.7916	83.8478	96.2784	68.5879	66.3845	83.8803	84.3232	74.4164	73.8363	56.8638	adult behavior;auditory behavior;behavior;behavioral interaction between organisms;biological regulation;cell communication;cell-cell signaling;cellular component assembly;cellular component assembly at cellular level;cellular component organization;cellular component organization at cellular level;cellular component organization or biogenesis;cellular component organization or biogenesis at cell…	binding;calcium channel regulator activity;cation binding;channel regulator activity;ion binding;metal ion binding	cell part;integral to membrane;intrinsic to membrane;macromolecular complex;membrane;membrane part;presynaptic membrane;protein complex;synapse part;synaptic membrane
Fry	E9Q8I9	Protein furry homolog	122.834	123.47	130.543	142.965	138.411	149.419	136.174	135.451	121.032	151.844	136.631	150.29	130.706	147.464	137.438	127.472	127.66	60.4203			cell part;cytoplasm;cytoplasmic part;cytoskeletal part;intracellular organelle part;intracellular part;microtubule organizing center;organelle part;spindle pole
Dennd4a	E9Q8V6		49.3891	51.886	52.2607	44.7832	52.9426	56.6145	62.3769	52.2431	51.0092	43.5509	49.1133	47.8269	56.7958	51.2324	49.6076	76.6422	40.8274	64.4997	biological regulation;positive regulation of catalytic activity;positive regulation of GTPase activity;positive regulation of hydrolase activity;positive regulation of molecular function;regulation of biological process;regulation of catabolic process;regulation of catalytic activity;regulation of cellular catabolic process;regulation of cellular metabolic process;regulation of cellular process;r…	enzyme regulator activity;GTPase regulator activity;guanyl-nucleotide exchange factor activity;nucleoside-triphosphatase regulator activity;Rab guanyl-nucleotide exchange factor activity;Ras guanyl-nucleotide exchange factor activity;small GTPase regulator activity
Rap1gds1	E9Q912		3047.5	2517.39	2567.27	2542.51	2951.78	2451.14	2614.83	2302.62	2366.2	2487.7	2844.89	2947.62	2017.13	2499.79	2538.06	2242.03	2508.62	1494.5	actin cytoskeleton organization;actin filament-based process;biological regulation;calcium ion homeostasis;cation homeostasis;cellular calcium ion homeostasis;cellular cation homeostasis;cellular chemical homeostasis;cellular component assembly;cellular component assembly at cellular level;cellular component organization;cellular component organization at cellular level;cellular component organiz…		cell part;cytoplasmic part;cytosol;endoplasmic reticulum;extracellular membrane-bounded organelle;extracellular organelle;extracellular region part;extracellular vesicular exosome;intracellular membrane-bounded organelle;intracellular organelle;intracellular part;membrane-bounded organelle;membrane-bounded vesicle;mitochondrion;organelle;vesicle
Akap6	E9Q9K8		20.1837	18.7318	18.7112	20.4876	17.0028	15.9443	23.0411	17.5146	29.0303	23.6249	20.8847	20.765	14.3443	18.1527	21.6634	21.8027	14.9327	25.9284	biological regulation;cellular chemical homeostasis;cellular homeostasis;cellular ion homeostasis;cellular process;cellular response to cAMP;cellular response to chemical stimulus;cellular response to organic substance;cellular response to stimulus;chemical homeostasis;homeostatic process;intracellular signal transduction;ion homeostasis;regulation of biological process;regulation of biological q…	adenylate cyclase binding;binding;enzyme binding;ion channel binding;protein binding;protein kinase A binding	calcium channel complex;cation channel complex;cell part;cytoplasmic part;endoplasmic reticulum;envelope;intracellular membrane-bounded organelle;intracellular organelle;intracellular organelle part;intracellular part;ion channel complex;macromolecular complex;membrane;membrane part;membrane-bounded organelle;nuclear envelope;nuclear membrane;nuclear part;organelle;organelle envelope;organelle me…
Cald1	E9QA15		442.273	671.782	718.227	427.677	577.331	527.119	440.206	435.66	511.138	520.969	515.079	460.307	498.497	735.236	413.455	814.439	490.032	533.52	biological regulation;multicellular organismal process;muscle contraction;muscle system process;regulation of biological process;regulation of multicellular organismal process;regulation of muscle contraction;regulation of muscle system process;regulation of smooth muscle contraction;regulation of system process;system process	actin binding;binding;cytoskeletal protein binding;protein binding	actin cap;cell cortex part;cell part;cytoplasmic part;cytoskeletal part;intracellular organelle part;intracellular part;membrane;organelle part
Inpp5a	E9QAS7		536.518	592.093	523.651	517.621	635.707	704.219	612.596	523.435	575.12	575.927	585.838	637.894	504.999	590.471	531.251	473.958	529.648	329.322	carbohydrate metabolic process;catabolic process;cellular carbohydrate metabolic process;cellular lipid metabolic process;cellular metabolic process;cellular process;dephosphorylation;glycerolipid metabolic process;glycerophospholipid metabolic process;inositol phosphate catabolic process;inositol phosphate dephosphorylation;inositol phosphate metabolic process;lipid metabolic process;lipid modif…	binding;catalytic activity;hydrolase activity;hydrolase activity, acting on ester bonds;inositol or phosphatidylinositol phosphatase activity;inositol phosphate phosphatase activity;inositol trisphosphate phosphatase activity;inositol-polyphosphate 5-phosphatase activity;PH domain binding;phosphatase activity;phosphoric ester hydrolase activity;protein binding;protein domain specific binding	cell part;extracellular membrane-bounded organelle;extracellular organelle;extracellular region part;extracellular vesicular exosome;membrane;membrane-bounded organelle;membrane-bounded vesicle;organelle;vesicle	Inositol phosphate metabolism;Phosphatidylinositol signaling system
Syngap1	F6SEU4	Ras/Rap GTPase-activating protein SynGAP	145.662	132.77	144.559	137.369	163.381	196.053	133.818	144.534	101.755	163.076	150.375	157.36	160.173	160.769	164.466	102.443	133.286	85.1618	anatomical structure development;associative learning;behavior;biological regulation;cell projection organization;cellular component organization;cellular component organization at cellular level;cellular component organization or biogenesis;cellular component organization or biogenesis at cellular level;cellular localization;cellular macromolecule localization;cellular membrane organization;cell…	enzyme activator activity;enzyme regulator activity;GTPase activator activity;GTPase regulator activity;nucleoside-triphosphatase regulator activity	cell junction;cell part;cell projection part;cytoplasm;dendritic shaft;intracellular part;intrinsic to internal side of plasma membrane;intrinsic to membrane;intrinsic to plasma membrane;membrane;membrane part;plasma membrane part
Ighg2c	F6TQW2		101.912	194.663	204.7	122.387	163.983	183.584	233.398	268.929	109.003	182.166	250.497	95.1243	99.4358	188.183	57.3602	175.777	112.796	171.269	adaptive immune response;adaptive immune response based on somatic recombination of immune receptors built from immunoglobulin superfamily domains;antibacterial humoral response;antimicrobial humoral response;B cell mediated immunity;defense response;defense response to bacterium;humoral immune response;humoral immune response mediated by circulating immunoglobulin;immune effector process;immune …	antigen binding;binding	extracellular region part;extracellular space;immunoglobulin complex;immunoglobulin complex, circulating;macromolecular complex;protein complex
Tpr	F6ZDS4	Nucleoprotein TPR	771.574	1010.8	901.248	938.515	748.357	850.477	788.237	921.228	989.328	908.749	915.451	777.326	735.265	952.253	838.458	928.454	975.083	865.975	biological regulation;cell cycle checkpoint;cell cycle phase;cell cycle process;cell division;cellular component organization;cellular component organization at cellular level;cellular component organization or biogenesis;cellular component organization or biogenesis at cellular level;cellular macromolecular complex subunit organization;cellular process;cellular response to chemical stimulus;cell…	binding;chromatin binding;cytoskeletal protein binding;dynein complex binding;enzyme binding;heat shock protein binding;identical protein binding;kinase binding;mitogen-activated protein kinase binding;mRNA binding;nucleic acid binding;nucleocytoplasmic transporter activity;protein binding;protein complex binding;protein dimerization activity;protein homodimerization activity;protein kinase bindi…	cell part;chromosomal part;cytoplasm;cytoplasmic dynein complex;cytoplasmic part;cytoskeletal part;dynein complex;envelope;extrinsic to membrane;inclusion body;intracellular membrane-bounded organelle;intracellular non-membrane-bounded organelle;intracellular organelle;intracellular organelle part;intracellular part;kinetochore;macromolecular complex;membrane;membrane part;membrane-bounded organe…	MAPK signaling pathway - yeast;Pathways in cancer;RNA transport;Thyroid cancer
Tspan15	F7BWT7	Tetraspanin-15	76.8199	89.1513	83.3015	79.5507	78.5702	79.2681	81.9174	80.5957	84.7102	80.411	88.7327	104.876	77.5909	86.5619	81.3131	107.959	66.9548	55.6397	establishment of localization;establishment of protein localization;establishment of protein localization in membrane;establishment of protein localization in plasma membrane;macromolecule metabolic process;metabolic process;primary metabolic process;protein maturation;protein metabolic process	binding;enzyme binding;protein binding	cell part;cell surface;extracellular membrane-bounded organelle;extracellular organelle;extracellular region part;extracellular vesicular exosome;integral to membrane;intrinsic to membrane;membrane;membrane part;membrane-bounded organelle;membrane-bounded vesicle;organelle;plasma membrane;vesicle
Ttc37	F8VPK0		96.4558	111.709	103.733	97.4977	159.779	92.4198	108.108	103.349	109.197	112.971	110.653	102.836	93.7312	110.607	103.604	74.3785	116.456	73.5044			cell part;chromatin;chromosomal part;cytoplasm;cytoplasmic part;intracellular membrane-bounded organelle;intracellular organelle;intracellular organelle part;intracellular part;macromolecular complex;membrane-bounded organelle;nuclear part;nucleoplasm;nucleus;organelle;organelle part;protein complex;Ski complex;transcriptionally active chromatin	RNA degradation
Agl	F8VPN4		2005.35	1921.25	2193.93	1982.69	2115.99	2114.04	2289.23	2218.82	2131.69	1922.15	2285.5	2236.85	2488.8	2198.36	2196.9	2264.89	1845.3	2876.91	biosynthetic process;carbohydrate biosynthetic process;carbohydrate catabolic process;carbohydrate metabolic process;catabolic process;cellular biosynthetic process;cellular carbohydrate biosynthetic process;cellular carbohydrate catabolic process;cellular carbohydrate metabolic process;cellular glucan metabolic process;cellular macromolecule biosynthetic process;cellular macromolecule metabolic …	4-alpha-glucanotransferase activity;alpha-glucosidase activity;amylo-alpha-1,6-glucosidase activity;binding;carbohydrate binding;catalytic activity;glucosidase activity;glycogen debranching enzyme activity;hydrolase activity;hydrolase activity, acting on glycosyl bonds;hydrolase activity, hydrolyzing O-glycosyl compounds;pattern binding;polysaccharide binding;polyubiquitin binding;protein binding…	cell part;cytoplasm;cytoplasmic part;endoplasmic reticulum;inclusion body;intracellular membrane-bounded organelle;intracellular organelle;intracellular organelle part;intracellular part;membrane-bounded organelle;nuclear part;nucleoplasm;nucleus;organelle;organelle part;sarcoplasmic reticulum	Starch and sucrose metabolism
Farp1	F8VPU2	FERM, RhoGEF and pleckstrin domain-containing protein 1	458.82	413.574	447.734	420.903	509.516	468.143	465.987	445.085	431.971	450.838	490.654	508.419	493.171	480.361	432.047	464.462	419.752	336.063	anatomical structure morphogenesis;biological regulation;cell part morphogenesis;cell projection morphogenesis;cell projection organization;cellular component assembly;cellular component assembly at cellular level;cellular component morphogenesis;cellular component organization;cellular component organization at cellular level;cellular component organization or biogenesis;cellular component organ…	enzyme regulator activity;GTPase regulator activity;guanyl-nucleotide exchange factor activity;nucleoside-triphosphatase regulator activity;Rac guanyl-nucleotide exchange factor activity;Ras guanyl-nucleotide exchange factor activity;Rho guanyl-nucleotide exchange factor activity;small GTPase regulator activity	cell junction;cell part;cell projection;cell projection part;cytoplasm;cytoplasmic part;cytoskeleton;cytosol;dendrite;dendritic spine;extrinsic to internal side of plasma membrane;extrinsic to membrane;extrinsic to plasma membrane;filopodium;intracellular non-membrane-bounded organelle;intracellular organelle;intracellular part;membrane part;neuron projection;neuron spine;non-membrane-bounded org…
Fbxw9	F8VPX2		41.0971	41.7219	38.2889	42.2257	50.5679	50.9728	51.7896	41.414	62.0618	49.7937	54.1268	45.5219	31.4635	49.353	46.6584	44.965	41.9175	23.7569	catabolic process;cellular catabolic process;cellular macromolecule catabolic process;cellular macromolecule metabolic process;cellular metabolic process;cellular process;macromolecule catabolic process;macromolecule metabolic process;metabolic process;modification-dependent macromolecule catabolic process;modification-dependent protein catabolic process;primary metabolic process;proteasomal prot…
Srp72	F8VQC1	Signal recognition particle subunit SRP72	412.451	419.029	414.645	445.84	406.509	438.398	432.246	397.572	444.045	438.317	470.572	391.852	467.571	430.948	375.589	404.961	427.485	370.161	cotranslational protein targeting to membrane;establishment of localization;establishment of localization in cell;establishment of protein localization;establishment of protein localization in endoplasmic reticulum;establishment of protein localization to organelle;intracellular protein transport;intracellular transport;protein targeting;protein targeting to ER;protein targeting to membrane;prote…	7S RNA binding;binding;nucleic acid binding;ribonucleoprotein binding;RNA binding;signal recognition particle binding	cell part;cytoplasm;cytoplasmic part;endoplasmic reticulum;intracellular membrane-bounded organelle;intracellular non-membrane-bounded organelle;intracellular organelle;intracellular organelle part;intracellular part;macromolecular complex;membrane;membrane-bounded organelle;non-membrane-bounded organelle;nuclear part;nucleolus;organelle;organelle part;plasma membrane;ribonucleoprotein complex;si…	Protein export
Gucy1a2	F8VQK3		194.82	218.015	216.355	198.087	233.356	265.676	229.726	225.517	188.229	227.885	205.965	245.872	233.442	246.459	217.879	197.609	206.721	189.271	biological regulation;cellular process;cellular response to stimulus;intracellular signal transduction;positive regulation of biological process;positive regulation of biosynthetic process;positive regulation of cellular biosynthetic process;positive regulation of cellular metabolic process;positive regulation of cellular process;positive regulation of cGMP biosynthetic process;positive regulatio…	binding;catalytic activity;cation binding;cyclase activity;guanylate cyclase activity;heme binding;ion binding;iron ion binding;lyase activity;metal ion binding;nucleotide binding;phosphorus-oxygen lyase activity;tetrapyrrole binding;transition metal ion binding		Gap junction;Long-term depression;Purine metabolism;Salivary secretion;Vascular smooth muscle contraction
Myh2	G3UW82		204.806	177.888	490.227	114.261	277.807	86.4867	679.193	4277.89	1516.27	169.488	827.872	205.972	2585.55	1451.08	848.564	322.869	52.5163	10174.2	actin filament-based process;actin-mediated cell contraction;cellular component organization;cellular component organization or biogenesis;cellular membrane organization;cellular process;membrane organization;multicellular organismal process;muscle contraction;muscle system process;plasma membrane organization;plasma membrane repair;response to activity;response to stimulus;system process	adenyl nucleotide binding;adenyl ribonucleotide binding;ATP binding;binding;catalytic activity;hydrolase activity;hydrolase activity, acting on acid anhydrides;hydrolase activity, acting on acid anhydrides, in phosphorus-containing anhydrides;motor activity;nucleoside-triphosphatase activity;nucleotide binding;purine nucleotide binding;purine ribonucleoside triphosphate binding;purine ribonucleot…	A band;actomyosin contractile ring;cell cortex part;cell division site part;cell junction;cell part;cell-cell junction;contractile fiber;contractile fiber part;contractile ring;cytoplasmic part;cytoskeletal part;Golgi apparatus;intracellular membrane-bounded organelle;intracellular non-membrane-bounded organelle;intracellular organelle;intracellular organelle part;intracellular part;macromolecula…	Tight junction;Viral myocarditis
Prps1l3	G3UXL2		330.131	333.404	331.037	345.249	297.879	318.522	346.114	336.287	329.543	327.054	340.872	331.534	305.581	380.544	357.497	306.795	344.649	437.581	biosynthetic process;cellular biosynthetic process;cellular metabolic process;cellular nitrogen compound biosynthetic process;cellular nitrogen compound metabolic process;cellular process;metabolic process;nitrogen compound metabolic process;nucleobase-containing compound biosynthetic process;nucleobase-containing compound metabolic process;nucleobase-containing small molecule metabolic process;n…	binding;catalytic activity;cation binding;diphosphotransferase activity;ion binding;magnesium ion binding;metal ion binding;ribose phosphate diphosphokinase activity;transferase activity;transferase activity, transferring phosphorus-containing groups		Pentose phosphate pathway;Purine metabolism
2210016F16Rik	G3X8U3		339.161	347.577	324.011	278.396	323.765	274.07	280.729	297.917	271.454	295.892	333.623	316.306	245.356	294.497	350.285	308.041	310.648	310.245
Zfp275	G3X904		29.6366	32.9335	37.6792	22.1129	39.075	34.922	33.6445	28.104	37.5406	45.2964	20.307	36.6622	31.4801	33.1642	34.6224	32.8305	38.2753	29.3238	biological regulation;regulation of biological process;regulation of biosynthetic process;regulation of cellular biosynthetic process;regulation of cellular macromolecule biosynthetic process;regulation of cellular metabolic process;regulation of cellular process;regulation of gene expression;regulation of macromolecule biosynthetic process;regulation of macromolecule metabolic process;regulation…	binding;cation binding;ion binding;metal ion binding;nucleic acid binding	cell part;intracellular
Sec24c	G3X972		456.183	407.773	450.706	378.963	450.361	424.783	476.214	433.804	411.199	556.009	511.407	497.333	463.504	450.45	422.988	410.241	424.638	319.085	cellular process;ER to Golgi vesicle-mediated transport;establishment of localization;establishment of localization in cell;establishment of protein localization;Golgi vesicle transport;intracellular protein transport;intracellular transport;protein transport;transport;vesicle-mediated transport	binding;cation binding;ion binding;metal ion binding;transition metal ion binding;zinc ion binding	cell part;COPII vesicle coat;cytoplasmic part;cytoplasmic vesicle part;intracellular organelle part;intracellular part;macromolecular complex;membrane coat;membrane part;organelle part;protein complex;vesicle coat	Protein processing in endoplasmic reticulum
Arfgef1	G3X9K3	Brefeldin A-inhibited guanine nucleotide-exchange protein 1	238.569	232.334	249.771	259.684	283.193	276.834	247.607	239.336	235.633	261.816	299.98	250.173	237.767	261.708	249.829	200.912	211.344	148.619	biological regulation;cellular component organization;cellular component organization at cellular level;cellular component organization or biogenesis;cellular component organization or biogenesis at cellular level;cellular membrane organization;cellular process;endomembrane system organization;establishment of localization;establishment of protein localization;Golgi organization;membrane organiza…	ARF guanyl-nucleotide exchange factor activity;binding;cytoskeletal protein binding;enzyme regulator activity;GTPase regulator activity;guanyl-nucleotide exchange factor activity;myosin binding;nucleoside-triphosphatase regulator activity;protein binding;protein kinase A binding;protein kinase A regulatory subunit binding;small GTPase regulator activity	cell part;cytoplasm;cytoplasmic part;cytosol;Golgi apparatus;Golgi apparatus part;Golgi membrane;intracellular membrane-bounded organelle;intracellular non-membrane-bounded organelle;intracellular organelle;intracellular organelle part;intracellular part;macromolecular complex;membrane;membrane-bounded organelle;non-membrane-bounded organelle;nuclear matrix;nuclear part;nucleolus;nucleoplasm;orga…
Pnmal2	G3X9N3		152.339	191.009	233.223	204.671	186.561	232.379	197.346	231.95	136.096	220.213	180.422	205.279	189.859	244.367	220.673	180.995	206.249	180.092
Atp2b1	G5E829	Plasma membrane calcium-transporting ATPase 1	907.765	956.899	1090	1002.54	884.55	1283.78	1023.89	1129.23	829.174	1084	1112.51	1164.09	937.393	1191.1	979.63	906.736	904.482	702.396	calcium ion transport;cation transport;divalent inorganic cation transport;divalent metal ion transport;establishment of localization;ion transport;metal ion transport;transport	active transmembrane transporter activity;adenyl nucleotide binding;adenyl ribonucleotide binding;ATP binding;ATPase activity;ATPase activity, coupled;ATPase activity, coupled to movement of substances;ATPase activity, coupled to transmembrane movement of ions;ATPase activity, coupled to transmembrane movement of ions, phosphorylative mechanism;ATPase activity, coupled to transmembrane movement o…	cell junction;cell part;extracellular membrane-bounded organelle;extracellular organelle;extracellular region part;extracellular vesicular exosome;integral to membrane;integral to plasma membrane;intracellular membrane-bounded organelle;intracellular organelle;intracellular part;intrinsic to membrane;intrinsic to plasma membrane;membrane;membrane part;membrane-bounded organelle;membrane-bounded v…	Calcium signaling pathway;Pancreatic secretion;Salivary secretion
Akr1b10	G5E895		345.271	350.229	374.76	356.527	400.585	376.246	401.878	483.263	338.209	395.632	399.975	445.347	472.32	367.334	374.658	371.211	396.641	365.757		catalytic activity;oxidoreductase activity	cell part;cytoplasmic part;intracellular membrane-bounded organelle;intracellular organelle;intracellular part;membrane-bounded organelle;mitochondrion;organelle
Opcml	G5E8G3		268.336	285.098	333.988	312.437	313.176	357.186	334.556	333.491	235.796	368.296	320.201	358.355	259.627	328.253	293.48	215.659	248.266	179.05	biological adhesion;biological regulation;cell adhesion;cell-cell adhesion;cellular process;regulation of biological process;regulation of cell development;regulation of cell differentiation;regulation of cellular process;regulation of developmental process;regulation of multicellular organismal development;regulation of multicellular organismal process;regulation of nervous system development;re…		cell body;cell junction;cell part;cell projection;cell surface;cell-cell junction;extracellular membrane-bounded organelle;extracellular organelle;extracellular region part;extracellular vesicular exosome;membrane;membrane-bounded organelle;membrane-bounded vesicle;neuron projection;neuronal cell body;organelle;plasma membrane;vesicle
Ank3	G5E8K5	Ankyrin-3	2282.37	2230.68	2571.77	2662.78	2101.92	2729.84	2549.23	2507.73	2233.15	2831.5	2284.47	2339.9	2655.83	2523.61	2447.54	2507.77	2442.25	2101.47	anatomical structure morphogenesis;axon guidance;axonogenesis;biological regulation;cation homeostasis;cell cycle cytokinesis;cell cycle process;cell part morphogenesis;cell projection morphogenesis;cell projection organization;cellular chemical homeostasis;cellular component assembly;cellular component assembly at cellular level;cellular component morphogenesis;cellular component organization;ce…	binding;ion channel binding;protein binding;structural constituent of cytoskeleton;structural molecule activity	axon;axon part;basal plasma membrane;basolateral plasma membrane;cell junction;cell part;cell projection;cell projection part;cell-cell contact zone;cell-cell junction;contractile fiber part;cytoplasmic part;cytoskeleton;dendrite;endoplasmic reticulum;initial segment;intercalated disc;intracellular membrane-bounded organelle;intracellular non-membrane-bounded organelle;intracellular organelle;int…
Arfip1	G5E8V9		54.1017	56.1426	50.7628	51.3086	52.7236	56.657	48.1393	51.5052	53.4543	48.0969	59.7049	50.7978	44.9257	59.1896	57.4286	56.5298	47.3379	52.4935
Ppp1r9a	H3BJD6		481.081	412.757	531.905	456.247	526.389	587.724	425.822	475.206	419.002	519.484	395.595	467.096	453.183	490.272	565.617	436.883	478.89	386.536	actin cytoskeleton organization;actin filament organization;actin filament-based process;biological regulation;calcium-mediated signaling;cell projection organization;cellular component organization;cellular component organization at cellular level;cellular component organization or biogenesis;cellular component organization or biogenesis at cellular level;cellular process;cellular response to st…		cell cortex part;cell part;cell projection;cell projection part;cortical actin cytoskeleton;cortical cytoskeleton;cytoplasmic part;cytoskeletal part;cytoskeleton;dendritic spine;filopodium;growth cone;intracellular non-membrane-bounded organelle;intracellular organelle;intracellular organelle part;intracellular part;neuron projection;neuron spine;non-membrane-bounded organelle;organelle;organelle…
Evi5l	H3BKQ3		178.489	190.094	196.745	196.147	207.616	211.754	192.223	193.306	183.25	199.386	198.939	191.733	173.522	189.024	211.959	163.833	187.316	151.887	biological regulation;positive regulation of catalytic activity;positive regulation of GTPase activity;positive regulation of hydrolase activity;positive regulation of molecular function;regulation of biological process;regulation of catabolic process;regulation of catalytic activity;regulation of cellular catabolic process;regulation of cellular metabolic process;regulation of cellular process;r…	enzyme activator activity;enzyme regulator activity;GTPase activator activity;GTPase regulator activity;nucleoside-triphosphatase regulator activity
Trpm3	J9S314		224.969	218.03	268.392	268.65	228.129	298.379	251.589	263.978	199.85	262.441	240.278	296.608	282.606	299.666	245.083	242.056	226.287	191.334	cation transport;detection of abiotic stimulus;detection of external stimulus;detection of stimulus;detection of temperature stimulus;establishment of localization;ion transport;multicellular organismal process;neurological system process;response to abiotic stimulus;response to external stimulus;response to stimulus;response to temperature stimulus;sensory perception;sensory perception of temper…	calcium activated cation channel activity;cation channel activity;cation transmembrane transporter activity;channel activity;ion channel activity;ion transmembrane transporter activity;passive transmembrane transporter activity;substrate-specific channel activity;substrate-specific transmembrane transporter activity;substrate-specific transporter activity;transmembrane transporter activity;transp…	cell part;integral to membrane;intrinsic to membrane;membrane part
Hk2	O08528	Hexokinase-2	38.6686	379.255	45.34	62.4124	86.9871	48.5545	33.661	62.4968	99.2507	64.856	101.684	96.9516	28.9676	48.4274	30.4275	66.3395	70.6217	168.088	alcohol catabolic process;alcohol metabolic process;apoptotic mitochondrial changes;biological regulation;body fluid secretion;carbohydrate catabolic process;carbohydrate homeostasis;carbohydrate metabolic process;carbohydrate phosphorylation;catabolic process;cellular carbohydrate catabolic process;cellular carbohydrate metabolic process;cellular chemical homeostasis;cellular component organizat…	adenyl nucleotide binding;adenyl ribonucleotide binding;ATP binding;binding;carbohydrate binding;carbohydrate kinase activity;catalytic activity;fructokinase activity;glucokinase activity;glucose binding;hexokinase activity;kinase activity;mannokinase activity;monosaccharide binding;nucleotide binding;phosphotransferase activity, alcohol group as acceptor;purine nucleotide binding;purine ribonucl…	cell part;cytoplasmic part;cytosol;intracellular membrane-bounded organelle;intracellular organelle;intracellular organelle part;intracellular part;membrane;membrane-bounded organelle;mitochondrial membrane;mitochondrial outer membrane;mitochondrial part;mitochondrion;organelle;organelle membrane;organelle outer membrane;organelle part;outer membrane	Amino sugar and nucleotide sugar metabolism;Butirosin and neomycin biosynthesis;Carbohydrate digestion and absorption;Fructose and mannose metabolism;Galactose metabolism;Glycolysis / Gluconeogenesis;Insulin signaling pathway;Starch and sucrose metabolism;Streptomycin biosynthesis;Type II diabetes mellitus
Capn2	O08529	Calpain-2 catalytic subunit	1956.49	1729.72	1881.09	1657.62	2078.91	1817.24	2072.05	1696.36	1775.06	1817.6	2076.31	2458.65	1629.65	1908.65	1716.78	1658.08	1686.23	1115.22	anatomical structure development;anatomical structure formation involved in morphogenesis;biological regulation;blastocyst development;cellular process;cellular response to acid;cellular response to amine stimulus;cellular response to amino acid stimulus;cellular response to chemical stimulus;cellular response to endogenous stimulus;cellular response to organic nitrogen;cellular response to organ…	binding;calcium ion binding;calcium-dependent cysteine-type endopeptidase activity;catalytic activity;cation binding;cysteine-type endopeptidase activity;cysteine-type peptidase activity;endopeptidase activity;hydrolase activity;ion binding;metal ion binding;peptidase activity;peptidase activity, acting on L-amino acid peptides	adherens junction;anchoring junction;cell junction;cell part;cell projection;cell-substrate adherens junction;cell-substrate junction;chromatin;chromosomal part;cytoplasm;cytoplasmic part;cytosol;dendrite;endoplasmic reticulum;endoplasmic reticulum part;extracellular membrane-bounded organelle;extracellular organelle;extracellular region part;extracellular vesicular exosome;focal adhesion;Golgi a…	Alzheimer's disease;Apoptosis;Focal adhesion;Protein processing in endoplasmic reticulum
S1pr1	O08530	Sphingosine 1-phosphate receptor 1	223.915	231.353	260.206	261.814	285.839	297.988	261.075	235.324	216.872	244.824	243.034	289.257	307.04	278.442	242.774	261.569	225.494	147.184	actin cytoskeleton organization;actin cytoskeleton reorganization;actin filament-based process;anatomical structure development;anatomical structure formation involved in morphogenesis;anatomical structure maturation;anatomical structure morphogenesis;angiogenesis;biological regulation;blood vessel maturation;brain development;calcium ion homeostasis;cAMP-mediated signaling;cardiac muscle tissue …	binding;G-protein-coupled receptor binding;lipid binding;protein binding;receptor binding;sphingolipid binding	caveola;cell part;cytoplasmic part;endosome;external side of plasma membrane;integral to membrane;intracellular membrane-bounded organelle;intracellular organelle;intracellular part;intrinsic to membrane;intrinsic to plasma membrane;membrane part;membrane raft;membrane-bounded organelle;organelle;plasma membrane part	Neuroactive ligand-receptor interaction
Cacna2d1	O08532	Voltage-dependent calcium channel subunit alpha-2/delta-1;Voltage-dependent calcium channel subunit alpha-2-1;Voltage-dependent calcium channel subunit delta-1	886.816	994.499	1100.79	902.769	798.553	1067.89	915.509	1003.59	598.596	1006.74	974.886	945.825	585.787	1094.14	1121.79	763.325	877.158	964.358	biological regulation;calcium ion transmembrane transport;calcium ion transport;cation transport;cellular process;divalent inorganic cation transport;divalent metal ion transport;establishment of localization;ion transmembrane transport;ion transport;metal ion transport;regulation of biological process;regulation of calcium ion transport;regulation of ion transport;regulation of localization;regu…	binding;calcium channel activity;calcium channel regulator activity;cation binding;cation channel activity;cation transmembrane transporter activity;channel activity;channel regulator activity;gated channel activity;ion binding;ion channel activity;ion transmembrane transporter activity;metal ion binding;passive transmembrane transporter activity;substrate-specific channel activity;substrate-spec…	calcium channel complex;cation channel complex;cell part;cytoplasmic part;endoplasmic reticulum;extracellular membrane-bounded organelle;extracellular organelle;extracellular region part;extracellular vesicular exosome;intracellular membrane-bounded organelle;intracellular organelle;intracellular part;ion channel complex;macromolecular complex;membrane part;membrane-bounded organelle;membrane-bou…	Arrhythmogenic right ventricular cardiomyopathy (ARVC);Cardiac muscle contraction;Dilated cardiomyopathy;Hypertrophic cardiomyopathy (HCM);MAPK signaling pathway
Bin1	O08539	Myc box-dependent-interacting protein 1	4835.67	3170.96	3569.23	3689.15	3634.3	3627.63	3610.97	3529.01	3808.96	3588.46	3556.97	3570.79	3099.15	3265.35	3934	3688.37	3754.04	3713.59	biological regulation;cell differentiation;cellular component assembly;cellular component assembly at cellular level;cellular component organization;cellular component organization at cellular level;cellular component organization or biogenesis;cellular component organization or biogenesis at cellular level;cellular developmental process;cellular macromolecular complex assembly;cellular macromole…	binding;cytoskeletal protein binding;enzyme binding;identical protein binding;protein binding;RNA polymerase binding;tau protein binding	axon;axon part;axon terminus;cell part;cell projection;cell projection part;cerebellar mossy fiber;clathrin-coated vesicle;coated vesicle;contractile fiber part;cytoplasm;cytoplasmic membrane-bounded vesicle;cytoplasmic part;cytoplasmic vesicle;cytoskeletal part;I band;initial segment;intracellular membrane-bounded organelle;intracellular organelle;intracellular organelle part;intracellular part;…
Sec22b	O08547	Vesicle-trafficking protein SEC22b	507.671	548.166	559.763	562.525	635.538	653.417	648.919	508.466	511.445	542.81	579.249	636.078	710.183	589.705	470.036	575.75	504.557	364.431	biological regulation;cellular component organization;cellular component organization at cellular level;cellular component organization or biogenesis;cellular component organization or biogenesis at cellular level;cellular membrane fusion;cellular membrane organization;cellular process;ER to Golgi vesicle-mediated transport;establishment of localization;establishment of localization in cell;estab…	binding;protein binding;SNAP receptor activity;SNARE binding	cell part;cytoplasmic membrane-bounded vesicle;cytoplasmic part;cytoplasmic vesicle;endoplasmic reticulum membrane;endoplasmic reticulum part;endoplasmic reticulum-Golgi intermediate compartment;endoplasmic reticulum-Golgi intermediate compartment membrane;Golgi apparatus part;Golgi membrane;integral to membrane;intracellular membrane-bounded organelle;intracellular organelle;intracellular organe…	Phagosome;SNARE interactions in vesicular transport
Dpysl2	O08553	Dihydropyrimidinase-related protein 2	8576.67	8695.3	9056.13	9064.73	8428.62	8533.28	9747.28	8645.85	8096.11	9298.98	9541.18	8406.23	8818.77	8737.99	9193.57	8285.7	9909.93	8099.01	anatomical structure development;axon guidance;biological regulation;cellular component organization;cellular component organization at cellular level;cellular component organization or biogenesis;cellular component organization or biogenesis at cellular level;cellular membrane organization;cellular process;chemotaxis;cytoskeleton organization;developmental process;endocytosis;establishment of lo…	binding;catalytic activity;enzyme binding;hydrolase activity;hydrolase activity, acting on carbon-nitrogen (but not peptide) bonds;kinase binding;protein binding;protein kinase binding	axon;axon part;cell body;cell part;cell projection;cell projection part;cytoplasmic part;cytoskeletal part;cytosol;dendrite;extracellular membrane-bounded organelle;extracellular organelle;extracellular region part;extracellular vesicular exosome;growth cone;intracellular membrane-bounded organelle;intracellular organelle;intracellular organelle part;intracellular part;macromolecular complex;memb…	Axon guidance
Rundc3a	O08576	RUN domain-containing protein 3A	128.783	134.512	138.718	145.307	119.698	158.497	154.672	147.662	124.046	162.576	140.904	149.817	141.202	157.549	134.567	127.137	146.94	110.833		cyclase activator activity;cyclase regulator activity;enzyme activator activity;enzyme regulator activity;guanylate cyclase activator activity;guanylate cyclase regulator activity	cell part;cytoplasmic part;cytosol;intracellular part;membrane;plasma membrane
Emd	O08579	Emerin	146.451	130.107	164.727	101.037	190.617	174.259	136.309	131.079	139.123	112.69	129.734	167.285	144.208	154.869	161.924	142.878	142.324	147.974	biological regulation;cell differentiation;cellular developmental process;cellular process;cellular response to chemical stimulus;cellular response to growth factor stimulus;cellular response to organic substance;cellular response to stimulus;developmental process;muscle cell differentiation;negative regulation of biological process;negative regulation of catenin import into nucleus;negative regu…	actin binding;beta-tubulin binding;binding;cytoskeletal protein binding;protein binding;tubulin binding	cell part;cytoplasmic part;cytoskeletal part;endoplasmic reticulum;envelope;integral to membrane;intracellular membrane-bounded organelle;intracellular organelle;intracellular organelle part;intracellular part;intrinsic to membrane;macromolecular complex;membrane;membrane part;membrane-bounded organelle;microtubule;nuclear envelope;nuclear inner membrane;nuclear lamina;nuclear membrane;nuclear ou…	Arrhythmogenic right ventricular cardiomyopathy (ARVC);Dilated cardiomyopathy;Hypertrophic cardiomyopathy (HCM)
Alyref	O08583	THO complex subunit 4	432.69	420.256	454.422	415.192	395.034	510.914	424.551	463.617	390.739	436.252	450.343	386.292	558.604	428.268	406.802	448.687	506.576	430.658	cellular macromolecule metabolic process;cellular metabolic process;cellular nitrogen compound metabolic process;cellular process;establishment of localization;establishment of RNA localization;macromolecule metabolic process;metabolic process;mRNA metabolic process;mRNA processing;mRNA transport;nitrogen compound metabolic process;nucleic acid metabolic process;nucleic acid transport;nucleobase-…	binding;DNA binding;nucleic acid binding;nucleotide binding;RNA binding;single-stranded DNA binding;structure-specific DNA binding	cell part;cytoplasm;intracellular membrane-bounded organelle;intracellular organelle;intracellular organelle part;intracellular part;macromolecular complex;membrane-bounded organelle;nuclear body;nuclear part;nuclear speck;nucleoplasm part;nucleus;organelle;organelle part;ribonucleoprotein complex;spliceosomal complex	mRNA surveillance pathway;RNA transport;Spliceosome
Clta	O08585	Clathrin light chain A	900.452	654.344	694.374	1005.6	821.506	847.55	734.39	1295.25	1175.26	1055.07	818.627	799.018	976.493	616.251	938.345	852.403	1058.82	726.56	cellular component organization;cellular component organization or biogenesis;cellular membrane organization;cellular process;clathrin-mediated endocytosis;endocytosis;establishment of localization;establishment of localization in cell;establishment of protein localization;intracellular protein transport;intracellular transport;membrane invagination;membrane organization;protein transport;recepto…	binding;clathrin binding;clathrin heavy chain binding;protein binding;structural molecule activity	cell part;clathrin coat;clathrin coat of coated pit;clathrin coat of trans-Golgi network vesicle;clathrin complex;clathrin vesicle coat;cytoplasmic membrane-bounded vesicle;cytoplasmic part;cytoplasmic vesicle;cytoplasmic vesicle part;Golgi apparatus part;intracellular membrane-bounded organelle;intracellular organelle;intracellular organelle part;intracellular part;macromolecular complex;membran…
Pten	O08586	Phosphatidylinositol 3,4,5-trisphosphate 3-phosphatase and dual-specificity protein phosphatase PTEN	160.113	165.305	183.542	167.485	168.234	178.78	172.417	173.647	133.127	187.166	175.764	177.612	167.598	169.606	181.411	159.169	184.611	107.949	activation of anaphase-promoting complex activity;activation of mitotic anaphase-promoting complex activity;adult behavior;aging;anatomical structure development;anatomical structure formation involved in morphogenesis;anatomical structure morphogenesis;angiogenesis;apoptosis;axonogenesis;behavior;behavioral interaction between organisms;biological regulation;brain morphogenesis;canonical Wnt rec…	anaphase-promoting complex binding;binding;catalytic activity;cation binding;enzyme binding;hydrolase activity;hydrolase activity, acting on ester bonds;inositol or phosphatidylinositol phosphatase activity;inositol phosphate phosphatase activity;inositol tetrakisphosphate phosphatase activity;inositol-1,3,4,5-tetrakisphosphate 3-phosphatase activity;ion binding;kinase binding;lipid phosphatase a…	cell part;cell projection;cell projection part;cytoplasm;cytoplasmic part;dendritic spine;internal side of plasma membrane;intracellular membrane-bounded organelle;intracellular organelle;intracellular organelle part;intracellular part;membrane;membrane part;membrane-bounded organelle;mitochondrion;myelin sheath adaxonal region;neuron projection;neuron spine;nuclear body;nuclear part;nucleoplasm;…	Endometrial cancer;Focal adhesion;Glioma;Inositol phosphate metabolism;Melanoma;p53 signaling pathway;Pathways in cancer;Phosphatidylinositol signaling system;Prostate cancer;Small cell lung cancer;Tight junction
Stxbp1	O08599	Syntaxin-binding protein 1	8363.88	7574.75	8795.32	9175.21	7927.09	9558.83	8616.96	9212.06	7673.33	10286.8	9155.49	9149.82	9406.97	8806.92	9573.04	7876.82	8788.13	6104.99	axon target recognition;biological adhesion;biological regulation;cell adhesion;cell communication;cell-cell adhesion;cell-cell signaling;cellular component organization;cellular component organization at cellular level;cellular component organization or biogenesis;cellular component organization or biogenesis at cellular level;cellular localization;cellular macromolecule localization;cellular me…	binding;protein binding;SNARE binding;syntaxin binding;syntaxin-1 binding	cell part;cytoplasm;cytoplasmic membrane-bounded vesicle;cytoplasmic part;cytoplasmic vesicle;cytosol;extracellular membrane-bounded organelle;extracellular organelle;extracellular region part;extracellular vesicular exosome;intracellular membrane-bounded organelle;intracellular organelle;intracellular organelle part;intracellular part;macromolecular complex;membrane;membrane-bounded organelle;me…
Endog	O08600	Endonuclease G, mitochondrial	190.074	196.64	193.315	225.473	207.787	200.151	199.297	220.716	204.547	206.73	192.503	200.62	275.776	186.393	205.352	208.258	228.577	202.011	biological regulation;catabolic process;cellular catabolic process;cellular macromolecule catabolic process;cellular macromolecule metabolic process;cellular metabolic process;cellular nitrogen compound metabolic process;cellular process;chordate embryonic development;developmental process;DNA catabolic process;DNA catabolic process, endonucleolytic;DNA fragmentation involved in apoptotic nuclear…	binding;catalytic activity;cation binding;endonuclease activity;hydrolase activity;hydrolase activity, acting on ester bonds;ion binding;metal ion binding;nuclease activity;nucleic acid binding	cell part;cytoplasmic part;intracellular membrane-bounded organelle;intracellular organelle;intracellular part;membrane-bounded organelle;mitochondrion;organelle	Apoptosis
Myh11	O08638	Myosin-11	659.849	1486.28	1399.84	633.898	1355.04	790.271	709.008	946.654	715.761	906.464	972.423	1125.34	834.619	1558.8	601.631	1876.28	555.933	696.797	actin cytoskeleton organization;actin filament-based process;anatomical structure development;anatomical structure formation involved in morphogenesis;cardiac muscle fiber development;cell development;cellular component assembly;cellular component assembly at cellular level;cellular component assembly involved in morphogenesis;cellular component organization;cellular component organization at cel…	adenyl nucleotide binding;adenyl ribonucleotide binding;ATP binding;binding;catalytic activity;hydrolase activity;hydrolase activity, acting on acid anhydrides;hydrolase activity, acting on acid anhydrides, in phosphorus-containing anhydrides;motor activity;nucleoside-triphosphatase activity;nucleotide binding;purine nucleotide binding;purine ribonucleoside triphosphate binding;purine ribonucleot…	actin filament bundle;actomyosin;brush border;cell part;cell projection;contractile fiber;contractile fiber part;cytoplasmic membrane-bounded vesicle;cytoplasmic part;cytoplasmic vesicle;cytoskeletal part;extracellular membrane-bounded organelle;extracellular organelle;extracellular region part;extracellular vesicular exosome;intracellular membrane-bounded organelle;intracellular non-membrane-bou…
Metap2	O08663	Methionine aminopeptidase 2	502.672	436.53	511.381	504.144	473.717	524.259	465.318	459.589	534.731	452.956	478.746	446.16	527.209	478.997	543.817	542.361	524.148	513.751	cellular macromolecule metabolic process;cellular metabolic process;cellular process;cellular protein metabolic process;macromolecule metabolic process;macromolecule modification;metabolic process;N-terminal protein amino acid modification;peptidyl-amino acid modification;peptidyl-methionine modification;primary metabolic process;protein initiator methionine removal;protein maturation;protein met…	aminopeptidase activity;binding;catalytic activity;cation binding;exopeptidase activity;hydrolase activity;ion binding;metal ion binding;metalloaminopeptidase activity;metalloexopeptidase activity;metallopeptidase activity;peptidase activity;peptidase activity, acting on L-amino acid peptides	cell part;cytoplasm;intracellular part;membrane;plasma membrane
Kng1	O08677	Bradykinin;Kininogen-1;Kininogen-1 heavy chain;Kininogen-1 light chain	195.264	302.255	193.764	436.285	237.421	135.378	219.064	423.165	189.366	368.735	230.328	142.878	58.8885	353.05	120.532	162.346	138.289	203.687	biological regulation;blood coagulation;circulatory system process;coagulation;defense response;hemostasis;inflammatory response;multicellular organismal process;negative regulation of catalytic activity;negative regulation of endopeptidase activity;negative regulation of hydrolase activity;negative regulation of molecular function;negative regulation of peptidase activity;regulation of anatomica…	binding;cysteine-type endopeptidase inhibitor activity;endopeptidase inhibitor activity;endopeptidase regulator activity;enzyme inhibitor activity;enzyme regulator activity;peptidase inhibitor activity;peptidase regulator activity;protein binding;receptor binding	blood microparticle;extracellular membrane-bounded organelle;extracellular organelle;extracellular region part;extracellular space;extracellular vesicular exosome;membrane-bounded organelle;membrane-bounded vesicle;organelle;vesicle	Complement and coagulation cascades
Capn5	O08688	Calpain-5	489.813	519.891	498.373	523.971	455.631	587.106	528.444	515.157	443.079	554.392	579.133	564.347	433.055	564.558	510.644	448.272	487.409	302.752	macromolecule metabolic process;metabolic process;primary metabolic process;protein metabolic process;proteolysis	calcium-dependent cysteine-type endopeptidase activity;catalytic activity;cysteine-type endopeptidase activity;cysteine-type peptidase activity;endopeptidase activity;hydrolase activity;peptidase activity;peptidase activity, acting on L-amino acid peptides	adherens junction;anchoring junction;cell junction;cell part;cell surface;cell-substrate adherens junction;cell-substrate junction;cytoplasm;extracellular membrane-bounded organelle;extracellular organelle;extracellular region part;extracellular vesicular exosome;focal adhesion;intracellular part;membrane-bounded organelle;membrane-bounded vesicle;organelle;vesicle
Ngp	O08692	Neutrophilic granule protein	101.65	292.381	99.3904	176.341	295.643	91.879	143.261	197.986	1657.2	60.5948	663.199	250.623	114.603	228.027	93.7273	510.281	342.827	536.842	biological regulation;defense response;negative regulation of angiogenesis;negative regulation of biological process;negative regulation of catalytic activity;negative regulation of developmental process;negative regulation of endopeptidase activity;negative regulation of hydrolase activity;negative regulation of molecular function;negative regulation of peptidase activity;regulation of anatomica…	cysteine-type endopeptidase inhibitor activity;endopeptidase inhibitor activity;endopeptidase regulator activity;enzyme inhibitor activity;enzyme regulator activity;peptidase inhibitor activity;peptidase regulator activity	cell part;cytoplasmic part;cytoplasmic vesicle;extracellular region part;extracellular space;intracellular organelle;intracellular part;organelle;vesicle
Prdx6	O08709	Peroxiredoxin-6	3896.3	2980.36	2838.88	3312.97	3087.42	2402.6	3091.61	2748.92	2758.55	3016.69	3244.97	2924.35	3081.04	2671.05	2894.3	2823.2	3156.72	2992.08	bleb assembly;catabolic process;cell projection assembly;cell projection organization;cellular catabolic process;cellular component assembly;cellular component assembly at cellular level;cellular component organization;cellular component organization at cellular level;cellular component organization or biogenesis;cellular component organization or biogenesis at cellular level;cellular lipid catab…	antioxidant activity;carboxylic ester hydrolase activity;catalytic activity;glutathione peroxidase activity;hydrolase activity;hydrolase activity, acting on ester bonds;lipase activity;oxidoreductase activity;oxidoreductase activity, acting on paired donors, with incorporation or reduction of molecular oxygen;oxidoreductase activity, acting on peroxide as acceptor;peroxidase activity;peroxiredoxi…	cell part;cytoplasm;cytoplasmic membrane-bounded vesicle;cytoplasmic part;cytoplasmic vesicle;cytosol;extracellular membrane-bounded organelle;extracellular organelle;extracellular region part;extracellular space;extracellular vesicular exosome;intracellular membrane-bounded organelle;intracellular organelle;intracellular part;lysosome;lytic vacuole;membrane;membrane-bounded organelle;membrane-bo…	Methane metabolism;Phenylalanine metabolism;Phenylpropanoid biosynthesis
Ampd3	O08739	AMP deaminase 3	183.903	177.579	154.532	126.694	194.653	170.938	178.726	158.501	160.004	188.48	210.757	204.915	165.287	180.199	158.937	143.742	135.916	141.572	ADP metabolic process;AMP metabolic process;ATP metabolic process;biological regulation;biosynthetic process;cellular biosynthetic process;cellular metabolic compound salvage;cellular metabolic process;cellular nitrogen compound biosynthetic process;cellular nitrogen compound metabolic process;cellular process;energy homeostasis;erythrocyte homeostasis;GTP metabolic process;heterocycle biosynthet…	AMP deaminase activity;binding;catalytic activity;cation binding;deaminase activity;hydrolase activity;hydrolase activity, acting on carbon-nitrogen (but not peptide) bonds;hydrolase activity, acting on carbon-nitrogen (but not peptide) bonds, in cyclic amidines;ion binding;metal ion binding		Purine metabolism
Dld	O08749	Dihydrolipoyl dehydrogenase, mitochondrial	3624.25	3831.23	3383.61	3506.06	3766.22	3798.83	3476.3	3443.65	3474.9	3835.93	3181.94	3592.32	3999.09	3312.84	3570.25	3423.71	3552.45	3458.67	anatomical structure morphogenesis;biological regulation;cell maturation;cell redox homeostasis;cellular chemical homeostasis;cellular developmental process;cellular homeostasis;cellular ion homeostasis;cellular metabolic process;cellular process;cellular process involved in reproduction;chemical homeostasis;developmental maturation;developmental process;developmental process involved in reproduc…	binding;catalytic activity;coenzyme binding;cofactor binding;dihydrolipoyl dehydrogenase activity;flavin adenine dinucleotide binding;oxidoreductase activity;oxidoreductase activity, acting on a sulfur group of donors;oxidoreductase activity, acting on a sulfur group of donors, NAD or NADP as acceptor;oxidoreductase activity, acting on NADH or NADPH	acrosomal matrix;cell part;cell projection;cilium;cytoplasmic part;cytoplasmic vesicle part;intracellular membrane-bounded organelle;intracellular organelle;intracellular organelle lumen;intracellular organelle part;intracellular part;membrane-bounded organelle;membrane-enclosed lumen;mitochondrial matrix;mitochondrial part;mitochondrion;myelin sheath;nuclear part;nucleoplasm;organelle;organelle …	Citrate cycle (TCA cycle);Glycine, serine and threonine metabolism;Glycolysis / Gluconeogenesis;Pyruvate metabolism;Valine, leucine and isoleucine degradation
Hsd17b10	O08756	3-hydroxyacyl-CoA dehydrogenase type-2	702.877	852.191	804.128	764.071	762.275	850.009	775.032	776.464	731.365	767.477	732.866	741.048	839.16	744.712	747.823	783.937	843.784	728.284	cellular macromolecule metabolic process;cellular metabolic process;cellular nitrogen compound metabolic process;cellular process;macromolecule metabolic process;metabolic process;ncRNA metabolic process;ncRNA processing;nitrogen compound metabolic process;nucleic acid metabolic process;nucleobase-containing compound metabolic process;primary metabolic process;RNA metabolic process;RNA processing…	3-hydroxy-2-methylbutyryl-CoA dehydrogenase activity;3-hydroxyacyl-CoA dehydrogenase activity;catalytic activity;oxidoreductase activity;oxidoreductase activity, acting on CH-OH group of donors;oxidoreductase activity, acting on the CH-OH group of donors, NAD or NADP as acceptor;steroid dehydrogenase activity;steroid dehydrogenase activity, acting on the CH-OH group of donors, NAD or NADP as acce…	cell part;cytoplasmic part;endoplasmic reticulum;intracellular membrane-bounded organelle;intracellular organelle;intracellular organelle part;intracellular part;membrane;membrane-bounded organelle;mitochondrial inner membrane;mitochondrial membrane;mitochondrial part;mitochondrion;organelle;organelle inner membrane;organelle membrane;organelle part
Ube3a	O08759	Ubiquitin-protein ligase E3A	656.06	661.092	692.376	673.49	709.774	742.171	721.128	641.833	646.914	753.519	695.239	752.035	659.032	678.613	666.182	593.782	631.345	471.875	androgen receptor signaling pathway;biological regulation;catabolic process;cellular catabolic process;cellular component organization;cellular component organization or biogenesis;cellular macromolecule catabolic process;cellular macromolecule metabolic process;cellular membrane organization;cellular metabolic process;cellular process;cellular process involved in reproduction;cellular protein me…	acid-amino acid ligase activity;binding;catalytic activity;cation binding;ion binding;ligase activity;ligase activity, forming carbon-nitrogen bonds;metal ion binding;protein binding transcription factor activity;small conjugating protein ligase activity;transcription coactivator activity;transcription cofactor activity;transcription factor binding transcription factor activity;ubiquitin-protein …	cell part;cytoplasmic part;cytosol;intracellular membrane-bounded organelle;intracellular organelle;intracellular part;macromolecular complex;membrane-bounded organelle;nucleus;organelle;proteasome complex;protein complex	Ubiquitin mediated proteolysis
Tcof1	O08784	Treacle protein	236.374	247.197	251.755	226.319	251.886	267.819	201.646	218.345	276.662	242.791	251.453	249.369	244.186	273.036	249.142	241.556	246.198	220.951	biosynthetic process;cellular biosynthetic process;cellular macromolecule biosynthetic process;cellular macromolecule metabolic process;cellular metabolic process;cellular nitrogen compound metabolic process;cellular process;establishment of localization;macromolecule biosynthetic process;macromolecule metabolic process;metabolic process;nitrogen compound metabolic process;nucleic acid metabolic …		cell part;cytoplasm;intracellular membrane-bounded organelle;intracellular non-membrane-bounded organelle;intracellular organelle;intracellular organelle part;intracellular part;membrane-bounded organelle;non-membrane-bounded organelle;nuclear part;nucleolus;nucleus;organelle;organelle part	Ribosome biogenesis in eukaryotes
Dctn1	O08788	Dynactin subunit 1	3934.54	3668.08	3826.59	3928.08	3977.32	4040.18	3971.44	3621.49	3820.58	4068.62	3938.8	3916.61	3638.1	3786.83	4028.04	3621.58	3889.6	2914.88	biological regulation;cellular component movement;cellular component organization;cellular component organization at cellular level;cellular component organization or biogenesis;cellular component organization or biogenesis at cellular level;cellular process;cytoplasmic microtubule organization;cytoskeleton organization;cytoskeleton-dependent intracellular transport;endosome transport;establishme…	catalytic activity;hydrolase activity;hydrolase activity, acting on acid anhydrides;hydrolase activity, acting on acid anhydrides, in phosphorus-containing anhydrides;motor activity;nucleoside-triphosphatase activity;pyrophosphatase activity	cell leading edge;cell part;centrosome;chromosomal part;cytoplasm;cytoplasmic part;cytoskeletal part;dynactin complex;dynein complex;intracellular non-membrane-bounded organelle;intracellular organelle;intracellular organelle part;intracellular part;kinetochore;macromolecular complex;membrane;membrane part;microtubule;microtubule associated complex;microtubule organizing center;non-membrane-bound…	Huntington's disease;Vasopressin-regulated water reabsorption
Prkcsh	O08795	Glucosidase 2 subunit beta	749.362	562.823	488.649	605.224	516.456	542.759	451.079	476.709	563.208	545.478	527.899	446.041	459.534	457.711	587.136	509.224	627.958	475.172	anatomical structure development;biological regulation;carbohydrate metabolic process;cellular component assembly;cellular component organization;cellular component organization or biogenesis;chordate embryonic development;developmental process;embryo development;embryo development ending in birth or egg hatching;in utero embryonic development;liver development;macromolecular complex assembly;mac…	binding;calcium ion binding;cation binding;enzyme binding;ion binding;ion channel binding;kinase binding;metal ion binding;nucleic acid binding;phosphoprotein binding;protein binding;protein kinase binding;protein kinase C binding;RNA binding	cell part;cytoplasmic part;endoplasmic reticulum;intracellular membrane-bounded organelle;intracellular organelle;intracellular part;membrane-bounded organelle;organelle	Protein processing in endoplasmic reticulum
Serpinb9	O08797		189.529	215.014	214.981	198.213	189.515	175.753	187.778	180.973	151.138	177.358	240.665	180.973	166.194	205.669	187.393	202.841	196.187	137.162	acute inflammatory response;acute inflammatory response to antigenic stimulus;adaptive immune response;adaptive immune response based on somatic recombination of immune receptors built from immunoglobulin superfamily domains;biological regulation;cell killing;defense response;defense response to bacterium;immune effector process;immune response;immune system process;induction of apoptosis;inducti…	binding;caspase inhibitor activity;caspase regulator activity;cysteine-type endopeptidase inhibitor activity;endopeptidase inhibitor activity;endopeptidase regulator activity;enzyme binding;enzyme inhibitor activity;enzyme regulator activity;peptidase inhibitor activity;peptidase regulator activity;protease binding;protein binding;serine-type endopeptidase inhibitor activity	cell part;cytoplasm;cytoplasmic part;cytosol;extracellular membrane-bounded organelle;extracellular organelle;extracellular region part;extracellular space;extracellular vesicular exosome;intracellular;intracellular membrane-bounded organelle;intracellular organelle;intracellular part;membrane;membrane-bounded organelle;membrane-bounded vesicle;nucleus;organelle;vesicle	Amoebiasis
Prdx4	O08807	Peroxiredoxin-4	190.448	209.537	192.273	166.879	212.878	181.524	182.463	198.962	241.309	222.093	214.906	201.472	208.488	192.742	191.349	213.997	230.547	163.276	4-hydroxyproline metabolic process;amine metabolic process;anatomical structure development;biological regulation;carboxylic acid metabolic process;cell redox homeostasis;cellular amine metabolic process;cellular amino acid metabolic process;cellular component organization;cellular component organization at cellular level;cellular component organization or biogenesis;cellular component organizati…	antioxidant activity;binding;catalytic activity;identical protein binding;oxidoreductase activity;oxidoreductase activity, acting on paired donors, with incorporation or reduction of molecular oxygen;oxidoreductase activity, acting on peroxide as acceptor;peroxidase activity;peroxiredoxin activity;protein binding;protein dimerization activity;protein homodimerization activity	cell part;cytoplasm;cytoplasmic part;cytosol;endoplasmic reticulum;extracellular membrane-bounded organelle;extracellular organelle;extracellular region part;extracellular space;extracellular vesicular exosome;intracellular membrane-bounded organelle;intracellular organelle;intracellular part;membrane-bounded organelle;membrane-bounded vesicle;mitochondrion;nucleus;organelle;smooth endoplasmic re…
Diaph1	O08808	Protein diaphanous homolog 1	273.079	279.985	271.085	248.888	306.021	292.544	264.961	266.881	319.951	279.999	292.436	311.376	235.916	286.783	269.118	233.708	261.77	241.017	actin cytoskeleton organization;actin filament organization;actin filament polymerization;actin filament-based process;actin polymerization or depolymerization;biological regulation;cell projection organization;cellular component assembly;cellular component assembly at cellular level;cellular component organization;cellular component organization at cellular level;cellular component organization …	actin binding;binding;cytoskeletal protein binding;enzyme binding;GTPase binding;identical protein binding;ion channel binding;profilin binding;protein binding;Ras GTPase binding;Rho GTPase binding;small GTPase binding	brush border;cell part;cell projection;cell projection membrane;cell projection part;cytoplasm;cytoskeletal part;intracellular non-membrane-bounded organelle;intracellular organelle;intracellular organelle part;intracellular part;leading edge membrane;membrane part;mitotic spindle;neuron projection;non-membrane-bounded organelle;organelle;organelle part;plasma membrane part;ruffle membrane;spindle	Focal adhesion;Regulation of actin cytoskeleton;Shigellosis
Eftud2	O08810	116 kDa U5 small nuclear ribonucleoprotein component	419.891	488.934	478.464	477.465	460.273	552.233	429.41	469.704	496.205	473.741	489.557	522.985	387.848	528.03	426.192	428.566	410.803	309.055	cellular macromolecule metabolic process;cellular metabolic process;cellular nitrogen compound metabolic process;cellular process;macromolecule metabolic process;metabolic process;mRNA metabolic process;mRNA processing;nitrogen compound metabolic process;nucleic acid metabolic process;nucleobase-containing compound metabolic process;primary metabolic process;RNA metabolic process;RNA processing;R…	binding;catalytic activity;GTP binding;GTPase activity;guanyl nucleotide binding;guanyl ribonucleotide binding;hydrolase activity;hydrolase activity, acting on acid anhydrides;hydrolase activity, acting on acid anhydrides, in phosphorus-containing anhydrides;nucleoside-triphosphatase activity;nucleotide binding;purine nucleotide binding;purine ribonucleoside triphosphate binding;purine ribonucleo…	Cajal body;catalytic step 2 spliceosome;cell part;cytoplasm;intracellular membrane-bounded organelle;intracellular organelle;intracellular organelle part;intracellular part;macromolecular complex;membrane;membrane-bounded organelle;nuclear body;nuclear part;nuclear speck;nucleoplasm;nucleoplasm part;nucleus;organelle;organelle part;ribonucleoprotein complex;spliceosomal complex	Spliceosome
Trove2	O08848	60 kDa SS-A/Ro ribonucleoprotein	308.36	308.878	292.903	310.986	275.549	328.525	302.887	304.345	276.005	341.879	326.069	292.422	286.052	318.189	309.556	298.447	292.573	240.725	anatomical structure development;anatomical structure morphogenesis;biological regulation;cell part morphogenesis;cell projection morphogenesis;cell projection organization;cell surface receptor linked signaling pathway;cellular component morphogenesis;cellular component organization;cellular component organization at cellular level;cellular component organization or biogenesis;cellular component…	binding;cation binding;ion binding;metal ion binding;misfolded RNA binding;nucleic acid binding;RNA binding;snRNA binding;U2 snRNA binding	cell part;cytoplasm;intracellular membrane-bounded organelle;intracellular organelle;intracellular organelle part;intracellular part;macromolecular complex;membrane-bounded organelle;nuclear part;nucleoplasm;nucleus;organelle;organelle part;ribonucleoprotein complex	Systemic lupus erythematosus
Faah	O08914	Fatty-acid amide hydrolase 1	115.872	151.849	134.256	144.524	157.943	162.119	182.77	134.024	175.217	165.848	168.408	191.912	143.913	162.21	138.901	121.68	144.05	82.5271	carboxylic acid catabolic process;carboxylic acid metabolic process;catabolic process;cellular catabolic process;cellular ketone metabolic process;cellular lipid catabolic process;cellular lipid metabolic process;cellular metabolic process;cellular process;fatty acid catabolic process;fatty acid metabolic process;lipid catabolic process;lipid metabolic process;metabolic process;monocarboxylic aci…	acylglycerol lipase activity;carbon-nitrogen ligase activity, with glutamine as amido-N-donor;carboxylic ester hydrolase activity;catalytic activity;fatty acid amide hydrolase activity;hydrolase activity;hydrolase activity, acting on carbon-nitrogen (but not peptide) bonds;hydrolase activity, acting on carbon-nitrogen (but not peptide) bonds, in linear amides;hydrolase activity, acting on ester b…	cell part;cytoplasmic part;endoplasmic reticulum membrane;endoplasmic reticulum part;Golgi apparatus part;Golgi membrane;integral to membrane;intracellular organelle part;intracellular part;intrinsic to membrane;membrane;membrane part;organelle membrane;organelle part
Aip	O08915	AH receptor-interacting protein	582.106	443.401	467.661	488.021	479.585	428.703	451.172	414.562	447.076	465.368	442.912	477.742	427.678	409.695	501.408	455.122	477.266	430.039	biological regulation;cellular macromolecule metabolic process;cellular metabolic process;cellular process;cellular protein metabolic process;establishment of localization;establishment of localization in cell;establishment of protein localization;establishment of protein localization in mitochondrion;establishment of protein localization to organelle;intracellular protein transport;intracellular…	aryl hydrocarbon receptor binding;binding;GAF domain binding;protein binding;protein binding transcription factor activity;protein domain specific binding;receptor binding;transcription cofactor activity;transcription factor binding;transcription factor binding transcription factor activity;unfolded protein binding	aryl hydrocarbon receptor complex;cell part;cytoplasm;cytoplasmic part;cytosol;intracellular organelle part;intracellular part;macromolecular complex;membrane;nuclear part;nucleoplasm;organelle part;plasma membrane;protein complex;receptor complex
Flot1	O08917	Flotillin-1	1411.86	1626.91	1736.39	1484.17	1650.92	1811.67	1597.72	1494.61	1201.72	1714.72	1628.54	1790.58	1702.73	1712.1	1639.02	1421.33	1573.96	1047.18	anatomical structure morphogenesis;axon guidance;axonogenesis;biological regulation;cell part morphogenesis;cell projection morphogenesis;cell projection organization;cellular component disassembly;cellular component disassembly at cellular level;cellular component morphogenesis;cellular component organization;cellular component organization at cellular level;cellular component organization or bi…	binding;enzyme binding;protease binding;protein binding	adherens junction;anchoring junction;caveola;cell junction;cell part;cell-substrate adherens junction;cell-substrate junction;centriolar satellite;cytoplasmic membrane-bounded vesicle;cytoplasmic part;cytoplasmic vesicle;cytoskeletal part;endosome;extracellular membrane-bounded organelle;extracellular organelle;extracellular region part;extracellular vesicular exosome;flotillin complex;focal adhe…	Insulin signaling pathway
Numbl	O08919	Numb-like protein	61.0101	57.7178	72.8128	50.7342	70.856	85.0493	63.4803	64.5023	45.5646	47.1253	54.0178	55.2809	63.815	65.1801	69.465	68.7118	82.7683	49.0044	adherens junction organization;anatomical structure development;anatomical structure morphogenesis;axonogenesis;biological regulation;cell division;cell junction organization;cell part morphogenesis;cell projection morphogenesis;cell projection organization;cell proliferation;cell surface receptor linked signaling pathway;cell-cell junction organization;cellular component morphogenesis;cellular c…		cell part;cytoplasm;intracellular part	Notch signaling pathway
Mras	O08989	Ras-related protein M-Ras	542.716	500.397	533.065	471.192	631.409	587.738	565.415	565.719	530.463	566.08	658.024	696.56	666.458	587.611	546.947	490.298	559.418	378.072	biological regulation;cellular process;cellular response to stimulus;intracellular signal transduction;regulation of biological process;regulation of cellular process;response to stimulus;signal transduction;small GTPase mediated signal transduction	binding;GTP binding;GTP-dependent protein binding;guanyl nucleotide binding;guanyl ribonucleotide binding;nucleotide binding;protein binding;purine nucleotide binding;purine ribonucleoside triphosphate binding;purine ribonucleotide binding;ribonucleotide binding	cell part;extracellular membrane-bounded organelle;extracellular organelle;extracellular region part;extracellular vesicular exosome;membrane;membrane-bounded organelle;membrane-bounded vesicle;organelle;plasma membrane;vesicle	MAPK signaling pathway;Regulation of actin cytoskeleton;Tight junction
Sdcbp	O08992	Syntenin-1	235.745	229.347	237.97	247.781	247.226	220.251	278.293	220.616	239.58	269.511	235.333	242.694	273.34	235.771	218.515	228.104	283.365	194.912	actin cytoskeleton organization;actin filament-based process;biological regulation;cell communication;cell-cell signaling;cellular component organization;cellular component organization at cellular level;cellular component organization or biogenesis;cellular component organization or biogenesis at cellular level;cellular process;cellular response to stimulus;cytoskeleton organization;intracellula…	binding;cytokine receptor binding;frizzled binding;G-protein-coupled receptor binding;growth factor receptor binding;identical protein binding;interleukin-5 receptor binding;protein binding;protein dimerization activity;protein heterodimerization activity;protein N-terminus binding;receptor binding;syndecan binding	blood microparticle;cell part;cytoplasm;cytoplasmic membrane-bounded vesicle;cytoplasmic part;cytoplasmic vesicle;extracellular membrane-bounded organelle;extracellular organelle;extracellular region part;extracellular space;extracellular vesicular exosome;interleukin-5 receptor complex;intracellular membrane-bounded organelle;intracellular organelle;intracellular part;macromolecular complex;mela…
Atox1	O08997	Copper transport protein ATOX1	428.833	380.205	416.248	386.605	499.918	301.134	356.062	452.798	358.258	292.169	407.893	468.447	229.191	413.322	474.156	458.189	399.093	295.622	biological regulation;cation homeostasis;cation transport;cellular cation homeostasis;cellular chemical homeostasis;cellular copper ion homeostasis;cellular homeostasis;cellular ion homeostasis;cellular process;chemical homeostasis;copper ion homeostasis;copper ion transport;establishment of localization;establishment of localization in cell;homeostatic process;intracellular copper ion transport;…	binding;cation binding;cation transmembrane transporter activity;copper chaperone activity;copper ion binding;copper ion transmembrane transporter activity;copper-dependent protein binding;inorganic cation transmembrane transporter activity;ion binding;ion transmembrane transporter activity;metal ion binding;metal ion transmembrane transporter activity;metallochaperone activity;protein binding;su…	cell part;cytoplasmic part;cytosol;intracellular part	Mineral absorption
Snap23	O09044	Synaptosomal-associated protein 23	155.597	127.185	125.303	135.024	154.15	163.246	134.22	118.644	161.992	134.782	127.649	148.937	87.2504	138.199	138.355	128.281	112.384	82.2934	amine transport;biological regulation;cellular component assembly;cellular component assembly at cellular level;cellular component organization;cellular component organization at cellular level;cellular component organization or biogenesis;cellular component organization or biogenesis at cellular level;cellular macromolecular complex assembly;cellular macromolecular complex subunit organization;c…	binding;protein binding;SNAP receptor activity;SNARE binding;syntaxin binding	adherens junction;anchoring junction;azurophil granule;cell junction;cell part;cell projection;cell-substrate adherens junction;cell-substrate junction;cytoplasm;cytoplasmic membrane-bounded vesicle;cytoplasmic part;cytoplasmic vesicle;extracellular membrane-bounded organelle;extracellular organelle;extracellular region part;extracellular vesicular exosome;focal adhesion;intracellular membrane-bo…	SNARE interactions in vesicular transport
Psmb1	O09061	Proteasome subunit beta type-1	772.263	704.736	786.993	787.785	779.55	788.809	831.23	777.923	749.8	801.444	763.482	745.698	976.92	697.091	767.737	787.509	866.309	744.106	catabolic process;cellular catabolic process;cellular macromolecule catabolic process;cellular macromolecule metabolic process;cellular metabolic process;cellular process;macromolecule catabolic process;macromolecule metabolic process;metabolic process;modification-dependent macromolecule catabolic process;modification-dependent protein catabolic process;primary metabolic process;proteasomal prot…	catalytic activity;endopeptidase activity;hydrolase activity;peptidase activity;peptidase activity, acting on L-amino acid peptides;threonine-type endopeptidase activity;threonine-type peptidase activity	cell part;cytoplasm;cytoplasmic part;cytosol;extracellular membrane-bounded organelle;extracellular organelle;extracellular region part;extracellular vesicular exosome;intracellular membrane-bounded organelle;intracellular organelle;intracellular part;macromolecular complex;membrane-bounded organelle;membrane-bounded vesicle;nucleus;organelle;proteasome complex;proteasome core complex;protein com…	Proteasome
Ndufb11	O09111	NADH dehydrogenase [ubiquinone] 1 beta subcomplex subunit 11, mitochondrial	589.983	710.766	690.064	597.963	1005.91	857.838	761.914	738.875	679.775	572.793	681.095	1075.41	1071.21	744.603	675.793	736.886	722.781	412.308	metabolic process;oxidation-reduction process		cell part;cytoplasmic part;integral to membrane;intracellular membrane-bounded organelle;intracellular organelle;intracellular organelle part;intracellular part;intrinsic to membrane;macromolecular complex;membrane part;membrane-bounded organelle;mitochondrial membrane part;mitochondrial part;mitochondrial respiratory chain complex I;mitochondrion;NADH dehydrogenase complex;organelle;organelle pa…	Alzheimer's disease;Huntington's disease;Oxidative phosphorylation;Parkinson's disease
Ptgds	O09114	Prostaglandin-H2 D-isomerase	177.299	201.492	273.505	165.573	176.723	163.915	170.79	172.044	126.132	193.758	219.469	208.333	192.25	241.11	151.67	223.208	198.107	157.205	behavior;biological regulation;biosynthetic process;carboxylic acid biosynthetic process;carboxylic acid metabolic process;cellular biosynthetic process;cellular ketone metabolic process;cellular lipid metabolic process;cellular metabolic process;cellular process;circadian behavior;circadian rhythm;circadian sleep/wake cycle process;establishment of localization;fatty acid biosynthetic process;fa…	binding;carboxylic acid binding;catalytic activity;fatty acid binding;intramolecular oxidoreductase activity;isomerase activity;isoprenoid binding;lipid binding;monocarboxylic acid binding;prostaglandin-D synthase activity;retinoid binding;transporter activity	cell part;cytoplasmic part;endoplasmic reticulum;extracellular membrane-bounded organelle;extracellular organelle;extracellular region;extracellular region part;extracellular space;extracellular vesicular exosome;Golgi apparatus;intracellular membrane-bounded organelle;intracellular organelle;intracellular organelle part;intracellular part;membrane;membrane-bounded organelle;membrane-bounded vesi…	Arachidonic acid metabolism
Sypl1	O09117	Synaptophysin-like protein 1	1218.89	494.194	455.352	559.27	676.019	538.976	488.246	355.632	565.942	582.398	627.171	576.469	417.462	318.322	545.805	390.571	600.858	308.112		transporter activity	cell part;clathrin-coated vesicle;coated vesicle;cytoplasmic membrane-bounded vesicle;cytoplasmic part;cytoplasmic vesicle;cytoplasmic vesicle membrane;cytoplasmic vesicle part;extracellular membrane-bounded organelle;extracellular organelle;extracellular region part;extracellular vesicular exosome;integral to membrane;integral to organelle membrane;integral to synaptic vesicle membrane;intracell…
Sema4d	O09126	Semaphorin-4D	96.9525	88.6113	98.751	93.8367	85.8687	100.653	97.3972	82.3278	88.7172	92.8037	99.8776	100.49	85.3356	96.0049	100.033	71.9151	106.227	82.4582	biological adhesion;biological regulation;cell adhesion;cell surface receptor linked signaling pathway;cell-cell adhesion;cellular process;cellular response to stimulus;homotypic cell-cell adhesion;leukocyte aggregation;leukocyte cell-cell adhesion;multicellular organismal process;negative regulation of alkaline phosphatase activity;negative regulation of biological process;negative regulation of…	binding;molecular transducer activity;protein binding;receptor activity;receptor binding;semaphorin receptor binding;signal transducer activity;signaling receptor activity;transmembrane signaling receptor activity	cell part;extracellular region part;extracellular space;integral to membrane;integral to plasma membrane;intrinsic to membrane;intrinsic to plasma membrane;membrane;membrane part;plasma membrane part	Axon guidance
Gsto1	O09131	Glutathione S-transferase omega-1	643.928	639.593	670.622	711.73	494.486	458.033	570.811	574.658	503.326	505.276	674.276	437.771	564.526	534.819	576.241	633.437	713.123	650.394	biological regulation;carboxylic acid metabolic process;catabolic process;cellular catabolic process;cellular ketone metabolic process;cellular metabolic process;cellular process;cellular response to arsenic-containing substance;cellular response to chemical stimulus;cellular response to inorganic substance;cellular response to stimulus;L-ascorbic acid metabolic process;metabolic process;negative…	antioxidant activity;catalytic activity;disulfide oxidoreductase activity;glutathione dehydrogenase (ascorbate) activity;glutathione disulfide oxidoreductase activity;glutathione transferase activity;methylarsonate reductase activity;oxidoreductase activity;oxidoreductase activity, acting on a sulfur group of donors;oxidoreductase activity, acting on a sulfur group of donors, quinone or similar c…	cell part;cytoplasm;cytoplasmic part;cytosol;extracellular membrane-bounded organelle;extracellular organelle;extracellular region part;extracellular vesicular exosome;intracellular part;membrane-bounded organelle;membrane-bounded vesicle;organelle;vesicle	Drug metabolism - cytochrome P450;Glutathione metabolism;Metabolism of xenobiotics by cytochrome P450
Sod3	O09164	Extracellular superoxide dismutase [Cu-Zn]	79.2761	124.804	68.6904	72.7494	71.7646	53.759	54.8215	57.3525	65.0385	69.2288	66.6096	59.5182	51.147	70.0654	42.8976	66.2174	66.5393	87.7071	cellular metabolic process;cellular process;cellular response to chemical stimulus;cellular response to oxidative stress;cellular response to oxygen radical;cellular response to reactive oxygen species;cellular response to stimulus;cellular response to stress;cellular response to superoxide;metabolic process;reactive oxygen species metabolic process;removal of superoxide radicals;response to chem…	antioxidant activity;binding;catalytic activity;cation binding;copper ion binding;ion binding;metal ion binding;oxidoreductase activity;oxidoreductase activity, acting on superoxide radicals as acceptor;superoxide dismutase activity;transition metal ion binding;zinc ion binding	cell part;cytoplasm;cytoplasmic part;extracellular matrix;extracellular membrane-bounded organelle;extracellular organelle;extracellular region part;extracellular space;extracellular vesicular exosome;Golgi apparatus part;Golgi lumen;intracellular membrane-bounded organelle;intracellular organelle;intracellular organelle lumen;intracellular organelle part;intracellular part;membrane-bounded organ…
Rpl21	O09167	60S ribosomal protein L21	542.869	575.518	598.551	722.539	515.99	654.796	638.64	650.193	594.637	677.541	611.714	518.082	954.5	605.415	516.197	653.839	750.862	571.156	biosynthetic process;cellular biosynthetic process;cellular macromolecule biosynthetic process;cellular macromolecule metabolic process;cellular metabolic process;cellular process;cellular protein metabolic process;macromolecule biosynthetic process;macromolecule metabolic process;metabolic process;primary metabolic process;protein metabolic process;translation	structural constituent of ribosome;structural molecule activity	cell part;cytoplasm;cytosolic large ribosomal subunit;intracellular non-membrane-bounded organelle;intracellular organelle;intracellular organelle part;intracellular part;large ribosomal subunit;macromolecular complex;membrane;non-membrane-bounded organelle;nuclear part;nucleolus;organelle;organelle part;ribonucleoprotein complex
Gclm	O09172	Glutamate--cysteine ligase regulatory subunit	411.926	428.84	413.11	478.76	393.409	372.457	442.999	420.434	473.578	418.997	463.946	369.446	372.48	445.067	454.126	489.794	474.447	401.302	amine biosynthetic process;amine metabolic process;apoptotic mitochondrial changes;biological regulation;biosynthetic process;carboxylic acid biosynthetic process;carboxylic acid metabolic process;cellular amine metabolic process;cellular amino acid biosynthetic process;cellular amino acid metabolic process;cellular biosynthetic process;cellular component organization;cellular component organizat…	acid-amino acid ligase activity;binding;catalytic activity;enzyme binding;enzyme regulator activity;glutamate-cysteine ligase activity;glutamate-cysteine ligase catalytic subunit binding;ligase activity;ligase activity, forming carbon-nitrogen bonds;protein binding;protein dimerization activity;protein heterodimerization activity	cell part;cytoplasmic part;glutamate-cysteine ligase complex;intracellular part;macromolecular complex;protein complex	Glutathione metabolism
Amacr	O09174	Alpha-methylacyl-CoA racemase	80.3933	106.733	82.6402	74.7459	62.7188	80.4956	91.7752	94.2613	85.8599	79.7591	89.2263	77.2741	92.3249	90.7818	91.264	81.766	93.9384	176.11	bile acid biosynthetic process;bile acid metabolic process;biosynthetic process;carboxylic acid biosynthetic process;carboxylic acid metabolic process;catabolic process;cellular biosynthetic process;cellular catabolic process;cellular ketone metabolic process;cellular lipid catabolic process;cellular lipid metabolic process;cellular metabolic process;cellular process;fatty acid metabolic process;…	alpha-methylacyl-CoA racemase activity;binding;catalytic activity;isomerase activity;protein binding;racemase and epimerase activity;receptor binding	cell part;cytoplasm;cytoplasmic part;intracellular membrane-bounded organelle;intracellular organelle;intracellular part;membrane-bounded organelle;microbody;mitochondrion;organelle;peroxisome	Peroxisome;Primary bile acid biosynthesis
Dscr3	O35075	Down syndrome critical region protein 3 homolog	95.3145	83.6417	80.2725	97.9305	88.0475	89.6008	101.407	73.944	78.8485	95.5196	105.291	98.2774	93.3853	79.0632	90.2795	67.8748	81.5783	52.0361	establishment of localization;establishment of localization in cell;establishment of protein localization;intracellular protein transport;intracellular transport;protein transport;transport	protein transporter activity;substrate-specific transporter activity;transporter activity	cell part;cytoplasmic part;endosome;intracellular membrane-bounded organelle;intracellular organelle;intracellular part;membrane-bounded organelle;nucleus;organelle
Agpat1	O35083	1-acyl-sn-glycerol-3-phosphate acyltransferase alpha	141.822	138.744	138.96	123.52	145.087	153.908	132.725	117.83	117.743	153.912	141.138	159.273	147.586	133.515	130.865	111.411	132.319	79.2254	acylglycerol biosynthetic process;acylglycerol metabolic process;biological regulation;biosynthetic process;carboxylic acid biosynthetic process;carboxylic acid metabolic process;CDP-diacylglycerol biosynthetic process;CDP-diacylglycerol metabolic process;cellular biosynthetic process;cellular ketone metabolic process;cellular lipid metabolic process;cellular metabolic process;cellular process;di…	1-acylglycerol-3-phosphate O-acyltransferase activity;acylglycerol O-acyltransferase activity;catalytic activity;O-acyltransferase activity;transferase activity;transferase activity, transferring acyl groups;transferase activity, transferring acyl groups other than amino-acyl groups	cell part;cytoplasmic part;endoplasmic reticulum membrane;endoplasmic reticulum part;integral to membrane;intracellular organelle part;intracellular part;intrinsic to membrane;membrane;membrane part;organelle membrane;organelle part	Fat digestion and absorption;Glycerolipid metabolism;Glycerophospholipid metabolism
Dpysl4	O35098	Dihydropyrimidinase-related protein 4	657.222	696.356	705.093	672.174	523.104	665.823	613.364	654.552	422.656	812.078	645.727	537.461	516.224	618.33	703.376	533.868	675.862	521.077	cell death;cellular process;death;neuron death	binding;catalytic activity;hydrolase activity;hydrolase activity, acting on carbon-nitrogen (but not peptide) bonds;phosphoprotein binding;protein binding	cell part;cytoplasm;intracellular part
Scarb2	O35114	Lysosome membrane protein 2	420.703	426.778	365.233	368.561	380.99	383.475	378.551	334.433	358.887	414.408	430.73	386.927	310.852	402.416	335.666	390.175	355.291	222.965	biological adhesion;cell adhesion;cellular process;establishment of localization;establishment of localization in cell;establishment of protein localization;establishment of protein localization to organelle;establishment of protein localization to vacuole;intracellular protein transport;intracellular transport;lysosomal transport;protein targeting;protein targeting to lysosome;protein targeting …	binding;enzyme binding;protein binding;receptor activity	adherens junction;anchoring junction;cell junction;cell part;cell-substrate adherens junction;cell-substrate junction;cytoplasmic part;extracellular membrane-bounded organelle;extracellular organelle;extracellular region part;extracellular vesicular exosome;focal adhesion;integral to membrane;intracellular organelle lumen;intracellular organelle part;intracellular part;intrinsic to membrane;lysos…	Lysosome
Phb2	O35129	Prohibitin-2	1604.19	1719.95	1429.06	1650.24	1586.92	1800.59	1647.81	1444.29	1470.08	1689.91	1461	1673.12	1961.92	1686.72	1454.36	1583.66	1727.7	1245.27	anatomical structure development;anatomical structure morphogenesis;biological regulation;biosynthetic process;branching involved in mammary gland duct morphogenesis;branching morphogenesis of a tube;cellular biosynthetic process;cellular macromolecule biosynthetic process;cellular macromolecule metabolic process;cellular metabolic process;cellular nitrogen compound metabolic process;cellular pro…		cell part;cell surface;cytoplasmic part;extracellular membrane-bounded organelle;extracellular organelle;extracellular region part;extracellular vesicular exosome;intracellular membrane-bounded organelle;intracellular organelle;intracellular organelle part;intracellular part;macromolecular complex;membrane;membrane-bounded organelle;membrane-bounded vesicle;mitochondrial inner membrane;mitochondr…
Ncam2	O35136	Neural cell adhesion molecule 2	1151.71	1042.62	1044.35	1021.54	1099.68	1234.77	1078.44	1031.1	982.368	1223.25	1155.12	1179.93	849.865	1146.79	1187.51	885.972	993.439	721.063	axonal fasciculation;biological adhesion;cell adhesion;cell recognition;cellular process;multicellular organismal process;neurological system process;neuron recognition;sensory perception;sensory perception of chemical stimulus;sensory perception of smell;system process		anchored to membrane;axon;cell part;cell projection;integral to membrane;intrinsic to membrane;membrane;membrane part;neuron projection;plasma membrane	Cell adhesion molecules (CAMs);Prion diseases
Atpif1	O35143	ATPase inhibitor, mitochondrial	555.186	538.577	743.924	862.505	780.589	913.384	697.291	975.818	733.368	1015.07	663.105	659.65	966.099	710.421	821.504	719.922	720.638	407.329	biological regulation;biosynthetic process;cell differentiation;cellular biosynthetic process;cellular chemical homeostasis;cellular component assembly;cellular component organization;cellular component organization or biogenesis;cellular developmental process;cellular homeostasis;cellular ion homeostasis;cellular metabolic process;cellular nitrogen compound biosynthetic process;cellular nitrogen…	angiostatin binding;ATPase binding;ATPase inhibitor activity;ATPase regulator activity;binding;calmodulin binding;enzyme binding;enzyme inhibitor activity;enzyme regulator activity;identical protein binding;nucleoside-triphosphatase regulator activity;protein binding;protein dimerization activity;protein homodimerization activity	cell part;cell surface;cytoplasmic part;intracellular membrane-bounded organelle;intracellular organelle;intracellular organelle part;intracellular part;macromolecular complex;membrane part;membrane-bounded organelle;mitochondrial membrane part;mitochondrial part;mitochondrial proton-transporting ATP synthase complex;mitochondrion;organelle;organelle part;protein complex;proton-transporting ATP s…
Gosr2	O35166	Golgi SNAP receptor complex member 2	69.9955	86.2792	78.8436	78.9277	94.1057	92.2162	91.8752	75.8077	88.9211	89.7303	79.6373	91.8279	89.8486	87.3733	75.6348	79.7278	80.308	58.0983	cellular component organization;cellular component organization at cellular level;cellular component organization or biogenesis;cellular component organization or biogenesis at cellular level;cellular membrane fusion;cellular membrane organization;cellular process;endosome transport;ER to Golgi vesicle-mediated transport;establishment of localization;establishment of localization in cell;establis…	binding;protein binding;SNAP receptor activity;SNARE binding	cell part;coated vesicle membrane;cytoplasmic part;cytoplasmic vesicle membrane;cytoplasmic vesicle part;endoplasmic reticulum membrane;endoplasmic reticulum part;endosomal part;endosome membrane;ER to Golgi transport vesicle membrane;Golgi apparatus;Golgi apparatus part;Golgi membrane;integral to membrane;intracellular membrane-bounded organelle;intracellular organelle;intracellular organelle pa…	SNARE interactions in vesicular transport
Col15a1	O35206	Collagen alpha-1(XV) chain;Restin	65.7747	209.013	138.753	86.0546	105.777	67.2408	74.1413	133.108	92.5117	83.0063	105.608	115.06	84.0471	173.642	72.6722	251.958	67.8168	161.142	biological adhesion;cell adhesion;cellular process	structural molecule activity	basement membrane;collagen;extracellular matrix part;extracellular membrane-bounded organelle;extracellular organelle;extracellular region part;extracellular space;extracellular vesicular exosome;membrane-bounded organelle;membrane-bounded vesicle;organelle;vesicle	Protein digestion and absorption
Ddt	O35215	D-dopachrome decarboxylase	648.745	564.482	609.74	659.839	612.797	523.558	568.813	588.245	529.795	595.635	641.004	590.962	734.375	570.604	657.733	618.848	637.951	591.938	biosynthetic process;cellular biosynthetic process;cellular metabolic process;cellular process;melanin biosynthetic process;melanin metabolic process;metabolic process;pigment biosynthetic process;pigment metabolic process;secondary metabolic process	carbon-carbon lyase activity;carboxy-lyase activity;catalytic activity;D-dopachrome decarboxylase activity;lyase activity	cell part;cytoplasm;extracellular membrane-bounded organelle;extracellular organelle;extracellular region part;extracellular vesicular exosome;intracellular part;membrane-bounded organelle;membrane-bounded vesicle;organelle;vesicle
Psmd4	O35226	26S proteasome non-ATPase regulatory subunit 4	667.499	613.296	691.725	690.956	604.688	620.759	682.757	577.834	659.874	659.665	619.072	601.719	574.367	643.682	637.387	638.625	687.06	625.877	catabolic process;cellular catabolic process;cellular macromolecule catabolic process;cellular macromolecule metabolic process;cellular metabolic process;cellular process;macromolecule catabolic process;macromolecule metabolic process;metabolic process;modification-dependent macromolecule catabolic process;modification-dependent protein catabolic process;primary metabolic process;protein metaboli…	binding;identical protein binding;protein binding	cell part;cytoplasm;intracellular organelle part;intracellular part;macromolecular complex;nuclear part;nucleoplasm;organelle part;proteasome accessory complex;proteasome complex;proteasome regulatory particle, base subcomplex;protein complex	Proteasome
Ptpn9	O35239	Tyrosine-protein phosphatase non-receptor type 9	92.2609	105.382	106.686	66.4859	133.801	133.136	103.718	110.954	95.7747	114.455	108.63	128.97	109.027	125.386	121.377	97.8544	119.83	67.4038	cellular macromolecule metabolic process;cellular metabolic process;cellular process;cellular protein metabolic process;dephosphorylation;macromolecule metabolic process;macromolecule modification;metabolic process;peptidyl-tyrosine dephosphorylation;phosphate-containing compound metabolic process;phosphorus metabolic process;primary metabolic process;protein dephosphorylation;protein metabolic p…	catalytic activity;hydrolase activity;hydrolase activity, acting on ester bonds;phosphatase activity;phosphoprotein phosphatase activity;phosphoric ester hydrolase activity;protein tyrosine phosphatase activity	cell part;cytoplasm;intracellular part
Exoc7	O35250	Exocyst complex component 7	589.978	606.412	617.559	642.077	606.853	650.016	647.536	643.754	636.357	697.573	625.917	609.013	589.923	665.734	631.39	592.157	702.944	502.094	cellular process;establishment of localization;establishment of localization in cell;establishment of protein localization;exocytosis;protein transport;secretion;secretion by cell;transport;vesicle-mediated transport		cell cortex part;cell part;cell projection part;centriolar satellite;cytoplasmic part;cytoskeletal part;cytosol;exocyst;growth cone membrane;intracellular organelle part;intracellular part;macromolecular complex;membrane;membrane part;microtubule organizing center;microtubule organizing center part;organelle part;plasma membrane;plasma membrane part;protein complex	Insulin signaling pathway
Chek1	O35280	Serine/threonine-protein kinase Chk1	148.688	109.646	157.023	144.349	154.844	144.224	119.319	141.358	111.894	125.777	141.848	149.551	147.14	118.018	159.554	129.139	133.76	89.1467	biological regulation;cell cycle checkpoint;cell cycle process;cellular component organization;cellular component organization at cellular level;cellular component organization or biogenesis;cellular component organization or biogenesis at cellular level;cellular macromolecule metabolic process;cellular metabolic process;cellular nitrogen compound metabolic process;cellular process;cellular prote…	adenyl nucleotide binding;adenyl ribonucleotide binding;ATP binding;binding;catalytic activity;histone kinase activity;histone kinase activity (H3-T11 specific);histone threonine kinase activity;kinase activity;nucleotide binding;phosphotransferase activity, alcohol group as acceptor;protein kinase activity;protein serine/threonine kinase activity;purine nucleotide binding;purine ribonucleoside t…	cell part;centrosome;chromatin;chromosomal part;chromosome;chromosome, telomeric region;condensed chromosome;condensed nuclear chromosome;cytoplasm;cytoplasmic part;cytoskeletal part;extracellular region part;extracellular space;intracellular membrane-bounded organelle;intracellular non-membrane-bounded organelle;intracellular organelle;intracellular organelle part;intracellular part;membrane-bou…	Cell cycle;Cell cycle - yeast;Meiosis - yeast;p53 signaling pathway
Dhx15	O35286	Pre-mRNA-splicing factor ATP-dependent RNA helicase DHX15	358.716	388.736	384.844	417.89	324.081	479.473	341.967	390.365	402.361	454.532	400.073	394.932	368.28	410.336	368.701	320.613	370.101	252.611	cellular macromolecule metabolic process;cellular metabolic process;cellular nitrogen compound metabolic process;cellular process;macromolecule metabolic process;metabolic process;mRNA metabolic process;mRNA processing;nitrogen compound metabolic process;nuclear mRNA splicing, via spliceosome;nucleic acid metabolic process;nucleobase-containing compound metabolic process;primary metabolic process…	adenyl nucleotide binding;adenyl ribonucleotide binding;ATP binding;ATPase activity;ATPase activity, coupled;ATP-dependent helicase activity;ATP-dependent RNA helicase activity;binding;catalytic activity;double-stranded RNA binding;helicase activity;hydrolase activity;hydrolase activity, acting on acid anhydrides;hydrolase activity, acting on acid anhydrides, in phosphorus-containing anhydrides;n…	cell part;cytoplasm;intracellular membrane-bounded organelle;intracellular non-membrane-bounded organelle;intracellular organelle;intracellular organelle part;intracellular part;macromolecular complex;membrane-bounded organelle;non-membrane-bounded organelle;nuclear part;nucleolus;nucleoplasm;nucleus;organelle;organelle part;post-mRNA release spliceosomal complex;ribonucleoprotein complex;spliceo…	Spliceosome
Purb	O35295	Transcriptional activator protein Pur-beta	716.873	689.241	766.233	770.841	566.086	765.571	682.087	695.588	584.106	705.175	622.715	613.805	674.472	638.302	674.508	707.508	750.039	619.67	apoptosis;biological regulation;cell death;cell differentiation;cell proliferation;cellular developmental process;cellular macromolecule metabolic process;cellular metabolic process;cellular nitrogen compound metabolic process;cellular process;death;developmental process;DNA conformation change;DNA duplex unwinding;DNA geometric change;DNA metabolic process;DNA unwinding involved in replication;m…	binding;DNA binding;double-stranded DNA binding;double-stranded telomeric DNA binding;mRNA binding;nucleic acid binding;nucleic acid binding transcription factor activity;protein binding;regulatory region DNA binding;regulatory region nucleic acid binding;RNA binding;RNA polymerase II regulatory region DNA binding;RNA polymerase II regulatory region sequence-specific DNA binding;sequence-specific…	cell part;chromosomal part;DNA replication factor A complex;intracellular membrane-bounded organelle;intracellular organelle;intracellular organelle part;intracellular part;macromolecular complex;membrane-bounded organelle;nuclear chromosome part;nuclear part;nucleoplasm;nucleus;organelle;organelle part;protein complex
Srsf5	O35326	Serine/arginine-rich splicing factor 5	396.793	400.892	452.661	439.413	376.028	450.208	337.491	420.363	351.421	433.673	376.53	361.702	486.015	420.468	419.533	426.678	432.336	389.069	biological regulation;biosynthetic process;cellular biosynthetic process;cellular macromolecule biosynthetic process;cellular macromolecule metabolic process;cellular metabolic process;cellular nitrogen compound metabolic process;cellular process;macromolecule biosynthetic process;macromolecule metabolic process;metabolic process;mRNA metabolic process;mRNA processing;nitrogen compound metabolic …	binding;nucleotide binding;protein binding;protein domain specific binding;RS domain binding	cell part;cytoplasm;intracellular non-membrane-bounded organelle;intracellular organelle;intracellular organelle part;intracellular part;non-membrane-bounded organelle;nuclear body;nuclear part;nuclear speck;nucleolus;nucleoplasm part;organelle;organelle part	Spliceosome
Kpna4	O35343	Importin subunit alpha-3	65.8667	68.0446	72.9545	58.5079	77.926	72.3852	72.3857	68.8386	67.4041	62.9508	81.041	96.291	58.1616	59.6255	65.1135	49.9033	56.5877	42.8019	establishment of localization;establishment of localization in cell;establishment of protein localization;intracellular protein transport;intracellular transport;nuclear import;nuclear transport;nucleocytoplasmic transport;protein import;protein import into nucleus;protein targeting;protein transport;response to chemical stimulus;response to hydrogen peroxide;response to inorganic substance;respo…	protein transporter activity;substrate-specific transporter activity;transporter activity	cell part;cytoplasm;extracellular membrane-bounded organelle;extracellular organelle;extracellular region part;extracellular vesicular exosome;intracellular membrane-bounded organelle;intracellular organelle;intracellular part;membrane-bounded organelle;membrane-bounded vesicle;nucleus;organelle;vesicle
Kpna3	O35344	Importin subunit alpha-4	273.413	243.825	278.928	237.727	307.064	287.572	254.607	262.967	248.128	265.098	259.486	322.915	225.097	260.193	259.996	223.585	228.891	174.816	establishment of localization;establishment of localization in cell;establishment of protein localization;intracellular protein transport;intracellular transport;nuclear import;nuclear transport;nucleocytoplasmic transport;protein import;protein import into nucleus;protein targeting;protein transport;transport	binding;protein binding;protein C-terminus binding;protein transporter activity;substrate-specific transporter activity;transporter activity	cell part;cytoplasm;intracellular membrane-bounded organelle;intracellular organelle;intracellular part;membrane-bounded organelle;nucleus;organelle
Kpna6	O35345	Importin subunit alpha-7	96.9798	91.1674	101.892	84.8662	108.261	96.3586	110.49	95.2179	98.5692	115.718	102.158	104.773	93.0268	97.6739	89.0474	96.3647	100.356	65.2096	biological regulation;establishment of localization;establishment of localization in cell;establishment of protein localization;intracellular protein transport;intracellular transport;maternal process involved in female pregnancy;multicellular organismal process;multicellular organismal reproductive process;nuclear import;nuclear transport;nucleocytoplasmic transport;positive regulation of biolog…	protein transporter activity;substrate-specific transporter activity;transporter activity	cell part;cytoplasm;intracellular membrane-bounded organelle;intracellular organelle;intracellular part;membrane;membrane-bounded organelle;nucleus;organelle
Capn1	O35350	Calpain-1 catalytic subunit	1073.07	1182.51	1197.19	1152.54	1081.12	1177.15	1121.47	1101.67	1089.43	982.676	1345.93	1255.05	969.773	1247.95	1118.16	1135.19	1078.67	892.91	catabolic process;cellular catabolic process;cellular macromolecule metabolic process;cellular metabolic process;cellular process;macromolecule catabolic process;macromolecule metabolic process;mammary gland involution;metabolic process;multicellular organismal process;primary metabolic process;protein metabolic process;proteolysis;receptor catabolic process;receptor metabolic process;tissue remo…	binding;calcium ion binding;calcium-dependent cysteine-type endopeptidase activity;catalytic activity;cation binding;cysteine-type endopeptidase activity;cysteine-type peptidase activity;endopeptidase activity;hydrolase activity;ion binding;metal ion binding;peptidase activity;peptidase activity, acting on L-amino acid peptides	adherens junction;anchoring junction;cell junction;cell part;cell-substrate adherens junction;cell-substrate junction;cytoplasm;cytoplasmic part;cytosol;extracellular membrane-bounded organelle;extracellular organelle;extracellular region part;extracellular vesicular exosome;focal adhesion;intracellular membrane-bounded organelle;intracellular organelle;intracellular part;lysosome;lytic vacuole;m…	Alzheimer's disease;Apoptosis;Protein processing in endoplasmic reticulum
Anp32a	O35381	Acidic leucine-rich nuclear phosphoprotein 32 family member A	585.989	608.908	620.73	714.308	677.321	760.028	558.705	670.795	534.967	601.624	463.132	538.512	420.31	548.831	550.16	555.609	535.279	253.583	biological regulation;biosynthetic process;cellular biosynthetic process;cellular macromolecule biosynthetic process;cellular macromolecule metabolic process;cellular metabolic process;cellular nitrogen compound metabolic process;cellular process;macromolecule biosynthetic process;macromolecule metabolic process;metabolic process;nitrogen compound metabolic process;nucleic acid metabolic process;…		cell part;cytoplasm;cytoplasmic part;endoplasmic reticulum;intracellular membrane-bounded organelle;intracellular organelle;intracellular organelle part;intracellular part;membrane-bounded organelle;nuclear matrix;nuclear part;nucleus;organelle;organelle part;perinuclear region of cytoplasm
Exoc4	O35382	Exocyst complex component 4	373.432	399.412	387.288	363.776	439.964	443.433	426.834	407.067	403.632	395.59	435.853	468.923	371.069	417.78	413.849	375.579	389.453	287.79	cellular process;establishment of localization;establishment of protein localization;membrane docking;protein transport;transport;vesicle docking;vesicle docking involved in exocytosis	binding;enzyme binding;GTPase binding;PDZ domain binding;protein binding;protein domain specific binding;protein N-terminus binding;Ral GTPase binding;Ras GTPase binding;small GTPase binding	cell cortex part;cell part;cell projection part;cytoplasm;cytoplasmic part;exocyst;growth cone membrane;intracellular part;macromolecular complex;membrane;membrane part;myelin sheath abaxonal region;plasma membrane;plasma membrane part;protein complex	Tight junction
Hax1	O35387	HCLS1-associated protein X-1	44.8314	51.1202	53.8553	54.406	65.7178	35.7042	55.9598	52.6423	53.1664	58.1038	49.6234	74.1849	65.8111	55.3799	51.9315	54.7168	48.0713	44.1698	biological regulation;cell surface receptor linked signaling pathway;cellular component organization;cellular component organization or biogenesis;cellular process;cellular response to chemical stimulus;cellular response to cytokine stimulus;cellular response to organic substance;cellular response to stimulus;positive regulation of actin cytoskeleton reorganization;positive regulation of biologic…	binding;cytokine binding;growth factor binding;interleukin-1 binding;protein binding;protein N-terminus binding	actin cytoskeleton;apical plasma membrane;cell part;cell projection;clathrin-coated vesicle;coated vesicle;cytoplasm;cytoplasmic membrane-bounded vesicle;cytoplasmic part;cytoplasmic vesicle;cytoskeleton;endoplasmic reticulum;intracellular membrane-bounded organelle;intracellular non-membrane-bounded organelle;intracellular organelle;intracellular organelle part;intracellular part;lamellipodium;m…
Efnb3	O35393	Ephrin-B3	159.913	150.286	160.929	152.241	141.966	149.279	187.451	151.774	158.275	191.79	169.506	186.531	163.357	157.392	154.245	141.259	183.697	127.353	adult behavior;adult locomotory behavior;adult walking behavior;axon choice point recognition;axon guidance;behavior;biological regulation;cell recognition;cell surface receptor linked signaling pathway;cellular process;cellular response to stimulus;chemotaxis;enzyme linked receptor protein signaling pathway;ephrin receptor signaling pathway;locomotion;locomotory behavior;multicellular organismal…	binding;ephrin receptor binding;protein binding;receptor binding	cell part;integral to membrane;intrinsic to membrane;membrane;membrane part;plasma membrane	Axon guidance
Pld3	O35405	Phospholipase D3	127.756	157.505	120.637	127.412	141.172	158.355	138.102	143.683	135.043	165.651	139.091	133.292	131.416	142.051	144.156	122.291	153.871	99.2154	catabolic process;lipid catabolic process;lipid metabolic process;metabolic process;primary metabolic process	catalytic activity;hydrolase activity;hydrolase activity, acting on ester bonds;lipase activity;NAPE-specific phospholipase D activity;phospholipase activity;phospholipase D activity;phosphoric diester hydrolase activity;phosphoric ester hydrolase activity	cell part;cytoplasmic part;endoplasmic reticulum membrane;endoplasmic reticulum part;extracellular membrane-bounded organelle;extracellular organelle;extracellular region part;extracellular vesicular exosome;integral to membrane;intracellular organelle part;intracellular part;intrinsic to membrane;membrane;membrane part;membrane-bounded organelle;membrane-bounded vesicle;organelle;organelle membr…
Folh1	O35409	Glutamate carboxypeptidase 2	1071.68	1088.45	1095.8	1156.32	1156.2	1263.89	1194.46	1081.24	1082.67	1098.37	1204.93	1274.06	1146.53	1174.19	1101.33	1133.48	1064.89	684.209	cellular aromatic compound metabolic process;cellular metabolic process;cellular process;coenzyme metabolic process;cofactor metabolic process;folic acid-containing compound metabolic process;heterocycle metabolic process;macromolecule metabolic process;metabolic process;nitrogen compound metabolic process;primary metabolic process;protein metabolic process;proteolysis;pteridine-containing compou…	binding;carboxypeptidase activity;catalytic activity;cation binding;dipeptidase activity;exopeptidase activity;hydrolase activity;ion binding;metal ion binding;metallopeptidase activity;peptidase activity;peptidase activity, acting on L-amino acid peptides	cell part;extracellular membrane-bounded organelle;extracellular organelle;extracellular region part;extracellular vesicular exosome;integral to membrane;integral to plasma membrane;intrinsic to membrane;intrinsic to plasma membrane;membrane part;membrane-bounded organelle;membrane-bounded vesicle;organelle;plasma membrane part;vesicle	Vitamin digestion and absorption
Clcn6	O35454	Chloride transport protein 6	137.165	142.985	144.43	137.199	145.05	159.472	148.284	140.211	121.591	172.566	138.798	177.854	140.704	148.52	137.337	131.18	134.245	64.8605	response to abiotic stimulus;response to external stimulus;response to mechanical stimulus;response to stimulus	active transmembrane transporter activity;adenyl nucleotide binding;adenyl ribonucleotide binding;anion channel activity;anion transmembrane transporter activity;antiporter activity;ATP binding;binding;channel activity;chloride channel activity;gated channel activity;ion channel activity;ion transmembrane transporter activity;nucleotide binding;passive transmembrane transporter activity;purine nu…	cell part;cytoplasmic part;endosomal part;endosome membrane;integral to membrane;intracellular organelle part;intracellular part;intrinsic to membrane;lysosomal membrane;membrane;membrane part;organelle membrane;organelle part;vacuolar membrane;vacuolar part
Ech1	O35459	Delta(3,5)-Delta(2,4)-dienoyl-CoA isomerase, mitochondrial	365.43	843.446	434.084	486.015	395.467	417.219	375.437	421.237	424.041	421.798	430.388	396.536	408.307	396.74	359.93	425.025	511.622	544.582	carboxylic acid catabolic process;carboxylic acid metabolic process;catabolic process;cellular catabolic process;cellular ketone metabolic process;cellular lipid catabolic process;cellular lipid metabolic process;cellular metabolic process;cellular process;fatty acid beta-oxidation;fatty acid catabolic process;fatty acid metabolic process;fatty acid oxidation;lipid catabolic process;lipid metabol…	binding;catalytic activity;isomerase activity;protein binding;receptor binding	cell part;cytoplasmic part;extracellular membrane-bounded organelle;extracellular organelle;extracellular region part;extracellular vesicular exosome;intracellular membrane-bounded organelle;intracellular organelle;intracellular part;membrane;membrane-bounded organelle;membrane-bounded vesicle;microbody;mitochondrion;organelle;peroxisome;vesicle	Peroxisome
Fkbp8	O35465	Peptidyl-prolyl cis-trans isomerase FKBP8	555.538	525.849	575.747	556.94	617.797	631.95	635.773	502.571	495.085	602.3	531.289	582.165	661.429	578.131	518.308	519.973	567.8	438.215	anatomical structure development;apoptosis;biological regulation;camera-type eye development;cell death;cell fate specification;cell surface receptor linked signaling pathway;cellular developmental process;cellular macromolecule metabolic process;cellular metabolic process;cellular process;cellular protein metabolic process;cellular response to stimulus;chaperone-mediated protein folding;death;de…	binding;catalytic activity;cis-trans isomerase activity;drug binding;FK506 binding;identical protein binding;isomerase activity;macrolide binding;peptidyl-prolyl cis-trans isomerase activity;protein binding	cell part;cytoplasmic part;endoplasmic reticulum part;envelope;integral to endoplasmic reticulum membrane;integral to membrane;integral to organelle membrane;intracellular membrane-bounded organelle;intracellular organelle;intracellular organelle part;intracellular part;intrinsic to endoplasmic reticulum membrane;intrinsic to membrane;intrinsic to organelle membrane;membrane;membrane part;membran…
Edil3	O35474	EGF-like repeat and discoidin I-like domain-containing protein 3	141.734	117.787	127.494	148.77	106.831	142.912	159.873	141.33	118.117	182.396	140.249	135.563	165.157	136.177	125.431	138.61	132.347	105.422	biological adhesion;biological regulation;cell adhesion;cellular process;developmental process;multicellular organismal development;multicellular organismal process;positive regulation of biological process;positive regulation of cell adhesion;positive regulation of cell-substrate adhesion;positive regulation of cellular process;regulation of biological process;regulation of cell adhesion;regulat…	binding;calcium ion binding;cation binding;ion binding;metal ion binding	extracellular membrane-bounded organelle;extracellular organelle;extracellular region part;extracellular vesicular exosome;membrane-bounded organelle;membrane-bounded vesicle;organelle;vesicle
Cdk14	O35495	Cyclin-dependent kinase 14	175.053	146.443	157.984	136.696	173.45	157.963	156.466	132.059	173.202	188.642	171.344	204.959	152.409	146.179	188.362	147.485	142.175	105.444	biological regulation;cell cycle process;cell division;cell surface receptor linked signaling pathway;cellular process;cellular response to stimulus;G2/M transition of mitotic cell cycle;regulation of biological process;regulation of canonical Wnt receptor signaling pathway;regulation of cell cycle;regulation of cellular process;regulation of response to stimulus;regulation of signal transduction…	adenyl nucleotide binding;adenyl ribonucleotide binding;ATP binding;binding;catalytic activity;cyclin binding;cyclin-dependent protein kinase activity;kinase activity;nucleotide binding;phosphotransferase activity, alcohol group as acceptor;protein binding;protein kinase activity;protein serine/threonine kinase activity;purine nucleotide binding;purine ribonucleoside triphosphate binding;purine r…	cell part;cyclin-dependent protein kinase holoenzyme complex;cytoplasm;cytoplasmic cyclin-dependent protein kinase holoenzyme complex;cytoplasmic part;cytosol;intracellular membrane-bounded organelle;intracellular organelle;intracellular part;macromolecular complex;membrane;membrane-bounded organelle;nucleus;organelle;plasma membrane;protein complex
Stx1a	O35526	Syntaxin-1A	481.126	518.839	529.331	524.213	373.045	535.369	407.201	512.036	268.327	562.376	522.765	461.753	242.588	511.59	543.2	303.91	469.121	261.686	biological regulation;calcium ion-dependent exocytosis;cellular chemical homeostasis;cellular component organization;cellular component organization at cellular level;cellular component organization or biogenesis;cellular component organization or biogenesis at cellular level;cellular homeostasis;cellular ion homeostasis;cellular membrane fusion;cellular membrane organization;cellular process;che…	binding;calcium channel inhibitor activity;calcium channel regulator activity;channel inhibitor activity;channel regulator activity;chloride channel inhibitor activity;chloride channel regulator activity;cytoskeletal protein binding;enzyme binding;glycoprotein binding;ion channel inhibitor activity;kinase binding;myosin binding;protein binding;SNAP receptor activity;SNARE binding	actomyosin;cell junction;cell part;cell projection;clathrin coated vesicle membrane;clathrin-coated vesicle;coated vesicle;coated vesicle membrane;cytoplasmic membrane-bounded vesicle;cytoplasmic part;cytoplasmic vesicle;cytoplasmic vesicle membrane;cytoplasmic vesicle part;cytoskeletal part;endomembrane system;integral to membrane;intracellular membrane-bounded organelle;intracellular organelle;…	SNARE interactions in vesicular transport
Rabep1	O35551	Rab GTPase-binding effector protein 1	908.709	968.014	980.442	967.994	921.502	954.231	1009.99	950.301	973.736	923.4	920.132	880.137	581.102	981.319	981.263	905.221	1088.74	773.523	apoptosis;cell death;cellular component organization;cellular component organization or biogenesis;cellular membrane organization;cellular process;death;endocytosis;establishment of localization;establishment of protein localization;membrane invagination;membrane organization;programmed cell death;protein transport;transport;vesicle-mediated transport	binding;enzyme activator activity;enzyme regulator activity;GTPase activator activity;GTPase regulator activity;identical protein binding;nucleoside-triphosphatase regulator activity;protein binding;protein dimerization activity;protein homodimerization activity	cell part;cytoplasmic membrane-bounded vesicle;cytoplasmic part;cytoplasmic vesicle;early endosome;endocytic vesicle;endosome;intracellular membrane-bounded organelle;intracellular organelle;intracellular part;membrane-bounded organelle;membrane-bounded vesicle;organelle;recycling endosome;vesicle	Endocytosis
Cd151	O35566	CD151 antigen	178.89	273.415	228.512	113.901	165.094	109.831	178.576	156.367	142.603	158.294	141.927	232.893	172.442	220.436	128.718	516.639	103.609	137.772	cell activation;cell migration;cell motility;cell proliferation;cellular component movement;cellular process;immune system process;leukocyte activation;leukocyte proliferation;locomotion;lymphocyte activation;lymphocyte proliferation;mononuclear cell proliferation;T cell activation;T cell proliferation	binding;integrin binding;protein binding;protein complex binding;receptor binding	adherens junction;anchoring junction;basement membrane;cell junction;cell part;cell-substrate adherens junction;cell-substrate junction;extracellular matrix part;extracellular region part;focal adhesion;integral to membrane;intrinsic to membrane;membrane part
Psmd14	O35593	26S proteasome non-ATPase regulatory subunit 14	577.417	582.75	597.495	593.679	553.395	595.454	580.313	563.749	588.373	626.428	557.156	542.592	607.826	593.682	541.74	557.232	647.372	560.038	biological regulation;cellular macromolecule metabolic process;cellular metabolic process;cellular nitrogen compound metabolic process;cellular process;cellular protein metabolic process;cellular response to stimulus;cellular response to stress;DNA metabolic process;DNA recombination;DNA repair;double-strand break repair;double-strand break repair via homologous recombination;double-strand break …	binding;catalytic activity;cation binding;endopeptidase activator activity;endopeptidase activity;endopeptidase regulator activity;enzyme activator activity;enzyme regulator activity;hydrolase activity;ion binding;metal ion binding;metallopeptidase activity;peptidase activator activity;peptidase activity;peptidase activity, acting on L-amino acid peptides;peptidase regulator activity;proteasome b…	cell part;extracellular membrane-bounded organelle;extracellular organelle;extracellular region part;extracellular vesicular exosome;intracellular membrane-bounded organelle;intracellular organelle;intracellular part;macromolecular complex;membrane-bounded organelle;membrane-bounded vesicle;nucleus;organelle;proteasome accessory complex;proteasome complex;proteasome regulatory particle, lid subco…	Proteasome
Adam10	O35598	Disintegrin and metalloproteinase domain-containing protein 10	612.14	598.881	653.002	712.143	611.003	623.882	759.844	601.342	598.02	726.282	706.877	711.573	764.819	620.582	584.703	714.46	592.668	394.445	biological regulation;cell activation;cell surface receptor linked signaling pathway;cellular macromolecule metabolic process;cellular metabolic process;cellular process;cellular protein metabolic process;cellular response to stimulus;chordate embryonic development;constitutive protein ectodomain proteolysis;developmental process;embryo development;embryo development ending in birth or egg hatchi…	binding;catalytic activity;cation binding;endopeptidase activity;enzyme binding;hydrolase activity;identical protein binding;ion binding;kinase binding;metal ion binding;metalloendopeptidase activity;metallopeptidase activity;peptidase activity;peptidase activity, acting on L-amino acid peptides;protein binding;protein dimerization activity;protein domain specific binding;protein homodimerization…	adherens junction;anchoring junction;cell junction;cell part;cell surface;cell-substrate adherens junction;cell-substrate junction;cytoplasm;cytoplasmic membrane-bounded vesicle;cytoplasmic part;cytoplasmic vesicle;cytoskeletal part;endoplasmic reticulum part;extracellular membrane-bounded organelle;extracellular organelle;extracellular region part;extracellular vesicular exosome;focal adhesion;G…	Alzheimer's disease;Epithelial cell signaling in Helicobacter pylori infection
Npc1	O35604	Niemann-Pick C1 protein	88.0899	95.9365	87.0769	88.0984	81.2128	106.918	97.3006	88.4648	96.9695	100.348	85.0763	84.577	89.5944	93.6053	81.4803	96.5838	95.8016	79.9017	adult behavior;adult locomotory behavior;adult walking behavior;alcohol metabolic process;autophagy;behavior;bile acid metabolic process;biological regulation;carbohydrate metabolic process;carboxylic acid metabolic process;catabolic process;cellular carbohydrate metabolic process;cellular catabolic process;cellular component organization;cellular component organization or biogenesis;cellular ket…	binding;cholesterol binding;hedgehog receptor activity;lipid binding;molecular transducer activity;receptor activity;signal transducer activity;signaling receptor activity;steroid binding;sterol binding;transmembrane signaling receptor activity	cell part;cytoplasmic part;endoplasmic reticulum;endosomal part;endosome;endosome membrane;envelope;extracellular membrane-bounded organelle;extracellular organelle;extracellular region;extracellular region part;extracellular vesicular exosome;Golgi apparatus;integral to membrane;integral to plasma membrane;intracellular membrane-bounded organelle;intracellular organelle;intracellular organelle p…	Lysosome
Scamp3	O35609	Secretory carrier-associated membrane protein 3	271.579	261.637	290.718	274.297	358.501	369.922	281.74	274.033	298.446	301.713	276.277	358.742	310.98	314.491	314.453	249.288	275.611	153.726	establishment of localization;establishment of localization in cell;establishment of protein localization;intracellular protein transport;intracellular transport;protein transport;response to chemical stimulus;response to external stimulus;response to extracellular stimulus;response to nutrient;response to nutrient levels;response to organic substance;response to retinoic acid;response to stimulu…	binding;enzyme binding;protein binding;ubiquitin protein ligase binding	cell part;cytoplasmic part;extracellular membrane-bounded organelle;extracellular organelle;extracellular region part;extracellular vesicular exosome;Golgi apparatus part;Golgi membrane;integral to membrane;intracellular organelle part;intracellular part;intrinsic to membrane;membrane;membrane part;membrane-bounded organelle;membrane-bounded vesicle;organelle;organelle membrane;organelle part;ves…
Pmm1	O35621	Phosphomannomutase 1	372.156	381.978	405.049	408.69	325.602	347.001	370.595	370.612	320.593	345.507	430.648	331.1	325.412	379.216	401.06	382.303	416.389	339.43	alcohol biosynthetic process;alcohol metabolic process;biosynthetic process;carbohydrate biosynthetic process;carbohydrate metabolic process;cellular biosynthetic process;cellular carbohydrate biosynthetic process;cellular carbohydrate metabolic process;cellular metabolic process;cellular nitrogen compound metabolic process;cellular process;GDP-mannose biosynthetic process;GDP-mannose metabolic p…	binding;catalytic activity;cation binding;intramolecular transferase activity;intramolecular transferase activity, phosphotransferases;ion binding;isomerase activity;metal ion binding;phosphomannomutase activity	cell body;cell part;cytoplasm;intracellular part;neuronal cell body	Amino sugar and nucleotide sugar metabolism;Fructose and mannose metabolism
Slc32a1	O35633	Vesicular inhibitory amino acid transporter	1061.35	841.132	1106.48	868.289	1263.43	1367.37	966.208	998.015	895.528	983.34	890.882	1366.72	1193.38	1086.24	1154.4	989.685	991.79	581.231	aging;amine transport;amino acid transport;carboxylic acid transport;developmental process;establishment of localization;gamma-aminobutyric acid transport;glycine transport;neurotransmitter transport;neutral amino acid transport;nitrogen compound transport;organic acid transport;organic substance transport;transport	active transmembrane transporter activity;amine transmembrane transporter activity;amino acid transmembrane transporter activity;carboxylic acid transmembrane transporter activity;cation transmembrane transporter activity;cation:amino acid symporter activity;gamma-aminobutyric acid:hydrogen symporter activity;glycine transmembrane transporter activity;hydrogen:amino acid symporter activity;inorga…	axon part;axon terminus;cell part;cell pole;cell projection;cell projection part;cell tip;clathrin-coated vesicle;coated vesicle;cone cell pedicle;cytoplasmic membrane-bounded vesicle;cytoplasmic part;cytoplasmic vesicle;cytoplasmic vesicle membrane;cytoplasmic vesicle part;dendrite;dendrite terminus;inhibitory synapse;integral to membrane;integral to plasma membrane;intracellular membrane-bounde…
Anxa3	O35639	Annexin A3	818.734	1112.09	843.387	612.355	543.374	458.19	697.875	710.555	746.693	1015.86	881.496	669.962	438.942	1008.87	511.344	774.178	682.93	1250.15	biological regulation;cell activation;cell activation involved in immune response;cellular component organization;cellular component organization or biogenesis;cellular membrane organization;cellular process;defense response;defense response to bacterium;endocytosis;establishment of localization;establishment of localization in cell;exocytosis;immune effector process;immune system process;leukocy…	binding;calcium ion binding;calcium-dependent phospholipid binding;calcium-dependent protein binding;cation binding;enzyme inhibitor activity;enzyme regulator activity;ion binding;lipase inhibitor activity;lipid binding;metal ion binding;phospholipase A2 inhibitor activity;phospholipase inhibitor activity;phospholipid binding;protein binding	cell part;cytoplasm;cytoplasmic membrane-bounded vesicle;cytoplasmic part;cytoplasmic vesicle;cytoplasmic vesicle membrane;cytoplasmic vesicle part;endocytic vesicle membrane;extracellular membrane-bounded organelle;extracellular organelle;extracellular region part;extracellular vesicular exosome;intracellular membrane-bounded organelle;intracellular organelle;intracellular organelle part;intrace…
Ap1b1	O35643	AP-1 complex subunit beta-1	1500.82	1468.77	1514.48	1642.09	1657.88	1728.45	1664.03	1515.8	1422.45	1646.94	1616.06	1760.05	1481.97	1643.77	1616.07	1396.86	1474.42	905.41	cellular process;establishment of localization;establishment of localization in cell;establishment of protein localization;intracellular protein transport;intracellular transport;protein transport;transport;vesicle-mediated transport	binding;enzyme binding;kinase binding;protein binding;protein kinase binding;protein transporter activity;substrate-specific transporter activity;transporter activity	AP-type membrane coat adaptor complex;cell part;clathrin adaptor complex;clathrin coated vesicle membrane;coated vesicle membrane;cytoplasmic part;cytoplasmic vesicle membrane;cytoplasmic vesicle part;Golgi apparatus part;intracellular organelle part;intracellular part;macromolecular complex;membrane;membrane part;organelle membrane;organelle part;protein complex;trans-Golgi network;vesicle membr…	Lysosome
C1qbp	O35658	Complement component 1 Q subcomponent-binding protein, mitochondrial	276.49	252.235	391.182	239.476	490.152	418.551	448.522	418.879	423.621	266.214	299.713	456.227	527.081	337.577	315.957	380.132	501.001	340.076	activation of immune response;apoptosis;biological regulation;biosynthetic process;cell death;cellular biosynthetic process;cellular component assembly;cellular component assembly at cellular level;cellular component organization;cellular component organization at cellular level;cellular component organization or biogenesis;cellular component organization or biogenesis at cellular level;cellular …	adrenergic receptor binding;binding;carbohydrate binding;complement binding;complement component C1q binding;glycosaminoglycan binding;G-protein-coupled receptor binding;hyaluronic acid binding;kininogen binding;mRNA binding;nucleic acid binding;opsonin binding;pattern binding;polysaccharide binding;protein binding;protein binding transcription factor activity;receptor binding;RNA binding;transcr…	cell part;cell surface;cytoplasm;cytoplasmic part;cytosol;extracellular region;intracellular membrane-bounded organelle;intracellular non-membrane-bounded organelle;intracellular organelle;intracellular organelle lumen;intracellular organelle part;intracellular part;membrane;membrane-bounded organelle;membrane-enclosed lumen;mitochondrial matrix;mitochondrial part;mitochondrion;non-membrane-bound…
Hap1	O35668	Huntingtin-associated protein 1	234.858	282.065	289.964	242.26	224.542	251.64	225.826	265.035	154.751	257.375	259.571	204.268	179.752	268.514	300.169	220.913	300.164	240.203	anatomical structure development;anterograde axon cargo transport;autophagy;axon cargo transport;biological regulation;catabolic process;cell differentiation;cell projection organization;cell surface receptor linked signaling pathway;cellular catabolic process;cellular component movement;cellular component organization;cellular component organization at cellular level;cellular component organizat…	binding;brain-derived neurotrophic factor binding;growth factor binding;ion channel binding;neurotrophin binding;protein binding	autophagic vacuole;axon;cell junction;cell part;cell projection;centrosome;clathrin-coated vesicle;coated vesicle;cytoplasmic membrane-bounded vesicle;cytoplasmic part;cytoplasmic vesicle;cytoskeletal part;endoplasmic reticulum;inclusion body;intracellular membrane-bounded organelle;intracellular non-membrane-bounded organelle;intracellular organelle;intracellular organelle part;intracellular par…	Huntington's disease
Mgll	O35678	Monoglyceride lipase	161.701	402.616	180.258	182.04	190.641	199.078	144.844	164.593	162.31	184.124	226.08	182.636	123.157	169.901	166.473	150.844	217.4	143.01	acylglycerol catabolic process;acylglycerol metabolic process;arachidonic acid metabolic process;biological regulation;biosynthetic process;carboxylic acid biosynthetic process;carboxylic acid metabolic process;catabolic process;cellular biosynthetic process;cellular catabolic process;cellular ketone metabolic process;cellular lipid catabolic process;cellular lipid metabolic process;cellular meta…	acylglycerol lipase activity;binding;carboxylic ester hydrolase activity;catalytic activity;hydrolase activity;hydrolase activity, acting on ester bonds;identical protein binding;lipase activity;protein binding;protein dimerization activity;protein homodimerization activity	axon;axon part;cell part;cell projection;cell projection part;cytoplasmic part;cytosol;extrinsic to membrane;intracellular organelle part;intracellular part;membrane part;neuron projection;nuclear part;nucleoplasm;organelle part;synapse;varicosity	Glycerolipid metabolism
Mrps12	O35680	28S ribosomal protein S12, mitochondrial	40.8119	40.1595	45.9	54.536	48.5494	44.3791	53.381	39.8196	40.2691	52.5722	38.4428	42.2358	72.1376	39.4473	36.8226	39.5632	39.668	48.8021	biosynthetic process;cellular biosynthetic process;cellular macromolecule biosynthetic process;cellular macromolecule metabolic process;cellular metabolic process;cellular process;cellular protein metabolic process;macromolecule biosynthetic process;macromolecule metabolic process;metabolic process;primary metabolic process;protein metabolic process;translation	structural constituent of ribosome;structural molecule activity	cell part;cytoplasmic part;intracellular membrane-bounded organelle;intracellular organelle;intracellular organelle part;intracellular part;macromolecular complex;membrane-bounded organelle;mitochondrion;organelle;organelle part;ribonucleoprotein complex;small ribosomal subunit
Syt3	O35681	Synaptotagmin-3	348.225	327.107	360.736	350.177	395.095	454.59	430.134	397.17	364.74	470.824	391.332	478.043	411.086	415.801	422.491	314.482	375.067	247.88	biological regulation;calcium ion-dependent exocytosis;calcium ion-dependent exocytosis of neurotransmitter;cellular component organization;cellular component organization at cellular level;cellular component organization or biogenesis;cellular component organization or biogenesis at cellular level;cellular membrane fusion;cellular membrane organization;cellular process;establishment of localizat…	binding;calcium ion binding;calcium-dependent phospholipid binding;cation binding;clathrin binding;identical protein binding;ion binding;lipid binding;metal ion binding;phospholipid binding;protein binding;protein dimerization activity;protein heterodimerization activity;protein homodimerization activity;SNARE binding;syntaxin binding	cell junction;cell part;clathrin coated vesicle membrane;coated vesicle membrane;cytoplasmic part;cytoplasmic vesicle membrane;cytoplasmic vesicle part;endosome;integral to membrane;intracellular membrane-bounded organelle;intracellular organelle;intracellular organelle part;intracellular part;intrinsic to membrane;membrane;membrane part;membrane-bounded organelle;organelle;organelle membrane;org…
Myadm	O35682	Myeloid-associated differentiation marker	139.291	150.855	155.423	159.053	166.997	186.722	169.431	167.35	137.752	173.089	169.083	189.696	194.293	164.776	153.067	158.341	142.737	86.5207	anatomical structure development;biological regulation;cell development;cellular component organization;cellular component organization or biogenesis;cellular developmental process;cellular membrane organization;cellular process;developmental process;endothelial cell development;epithelial cell development;establishment of endothelial barrier;establishment of localization;establishment of localiz…		cell cortex part;cell junction;cell part;cell projection;cell-cell junction;cortical actin cytoskeleton;cortical cytoskeleton;cytoplasmic part;cytoskeletal part;cytoskeleton;extracellular membrane-bounded organelle;extracellular organelle;extracellular region part;extracellular vesicular exosome;integral to membrane;intracellular non-membrane-bounded organelle;intracellular organelle;intracellula…
Nudc	O35685	Nuclear migration protein nudC	1380.04	1254.63	1423.35	1282.65	1224.52	1255.95	1316.16	1242.13	1320.96	1331.48	1309.09	1191.52	1150.25	1189.86	1358.29	1302.1	1479.41	1258.93	cell cycle phase;cell cycle process;cell division;cellular component organization;cellular component organization at cellular level;cellular component organization or biogenesis;cellular component organization or biogenesis at cellular level;cellular process;mitosis;nuclear division;organelle fission;organelle organization		cell part;cytoplasm;cytoskeletal part;intracellular membrane-bounded organelle;intracellular organelle;intracellular organelle part;intracellular part;macromolecular complex;membrane-bounded organelle;microtubule;nucleus;organelle;organelle part;protein complex
Pnn	O35691	Pinin	246.29	284.611	274.698	260.452	232.564	303.476	240.073	254.477	269.747	272.273	248.256	249.413	252.894	282.08	249.729	229.654	299.999	258.511	biological adhesion;biological regulation;biosynthetic process;cell adhesion;cell-cell adhesion;cellular biosynthetic process;cellular macromolecule biosynthetic process;cellular macromolecule metabolic process;cellular metabolic process;cellular nitrogen compound metabolic process;cellular process;macromolecule biosynthetic process;macromolecule metabolic process;metabolic process;mRNA metabolic…	binding;DNA binding;nucleic acid binding	anchoring junction;catalytic step 2 spliceosome;cell junction;cell part;cell-cell junction;cytoplasm;desmosome;intracellular organelle part;intracellular part;macromolecular complex;membrane;nuclear body;nuclear part;nuclear speck;nucleoplasm;nucleoplasm part;organelle part;ribonucleoprotein complex;spliceosomal complex	mRNA surveillance pathway;RNA transport
Hnrnph1	O35737	Heterogeneous nuclear ribonucleoprotein H;Heterogeneous nuclear ribonucleoprotein H, N-terminally processed	102.587	94.9833	107.251	94.2566	78.6247	113.917	83.9035	100.18	81.8321	92.437	88.1354	83.9932	87.3569	101.009	100.417	98.1699	115.86	94.1254	biological regulation;cellular macromolecule metabolic process;cellular metabolic process;cellular nitrogen compound metabolic process;cellular process;macromolecule metabolic process;metabolic process;mRNA metabolic process;mRNA processing;nitrogen compound metabolic process;nucleic acid metabolic process;nucleobase-containing compound metabolic process;primary metabolic process;regulation of bi…	binding;nucleic acid binding;nucleotide binding;RNA binding	catalytic step 2 spliceosome;cell part;intracellular organelle part;intracellular part;macromolecular complex;membrane;nuclear part;nucleoplasm;organelle part;ribonucleoprotein complex;spliceosomal complex
Chil3	O35744	Chitinase-like protein 3	191.239	1067.15	358.446	1154.35	1113.83	492.211	500.159	626.663	9180.87	412.33	3457.9	1519.19	430.63	1058.08	294.334	2485.33	1240.44	1831.97	amine metabolic process;aminoglycan catabolic process;aminoglycan metabolic process;carbohydrate catabolic process;carbohydrate metabolic process;catabolic process;chitin catabolic process;chitin metabolic process;defense response;immune response;immune system process;inflammatory response;macromolecule catabolic process;macromolecule metabolic process;metabolic process;nitrogen compound metaboli…	beta-N-acetylhexosaminidase activity;binding;carbohydrate binding;catalytic activity;chitin binding;hexosaminidase activity;hydrolase activity;hydrolase activity, acting on glycosyl bonds;hydrolase activity, hydrolyzing O-glycosyl compounds;pattern binding;polysaccharide binding	cell part;cytoplasm;cytoplasmic membrane-bounded vesicle;cytoplasmic part;cytoplasmic vesicle;endoplasmic reticulum lumen;endoplasmic reticulum part;envelope;extracellular region;intracellular membrane-bounded organelle;intracellular organelle;intracellular organelle lumen;intracellular organelle part;intracellular part;membrane-bounded organelle;membrane-bounded vesicle;membrane-enclosed lumen;n…
Api5	O35841	Apoptosis inhibitor 5	305.566	274.622	289.437	262.639	267.932	317.61	216.966	276.426	259.618	265.989	322.852	296.187	240.102	279.624	303.62	250.333	279.331	183.109	apoptosis;biological regulation;cell death;cellular process;death;negative regulation of apoptosis;negative regulation of biological process;negative regulation of cell death;negative regulation of cellular process;negative regulation of fibroblast apoptosis;negative regulation of programmed cell death;programmed cell death;regulation of apoptosis;regulation of biological process;regulation of ce…	binding;fibroblast growth factor binding;growth factor binding;protein binding	cell part;cytoplasm;intracellular membrane-bounded organelle;intracellular organelle;intracellular organelle part;intracellular part;macromolecular complex;membrane;membrane-bounded organelle;nuclear part;nucleoplasm;nucleus;organelle;organelle part;ribonucleoprotein complex;spliceosomal complex
Bcat2	O35855	Branched-chain-amino-acid aminotransferase, mitochondrial	151.621	276.811	234.904	130.14	156.001	161.269	154.045	196.269	211.201	138.71	225.89	203.816	175.01	248.48	142.53	176.821	173.581	424.644	amine biosynthetic process;amine catabolic process;amine metabolic process;biological regulation;biosynthetic process;branched chain family amino acid biosynthetic process;branched chain family amino acid catabolic process;branched chain family amino acid metabolic process;carboxylic acid biosynthetic process;carboxylic acid catabolic process;carboxylic acid metabolic process;catabolic process;ce…	branched-chain-amino-acid transaminase activity;catalytic activity;L-isoleucine transaminase activity;L-leucine transaminase activity;L-valine transaminase activity;transaminase activity;transferase activity;transferase activity, transferring nitrogenous groups	cell part;cytoplasmic part;intracellular membrane-bounded organelle;intracellular organelle;intracellular part;membrane-bounded organelle;mitochondrion;organelle	Pantothenate and CoA biosynthesis;Valine, leucine and isoleucine biosynthesis;Valine, leucine and isoleucine degradation
Timm44	O35857	Mitochondrial import inner membrane translocase subunit TIM44	735.302	783.092	731.884	711.027	803.705	869.495	774.101	748.232	838.793	796.735	678.601	814.523	754.678	728.714	768.544	794.645	793.736	600.874	cellular process;establishment of localization;establishment of localization in cell;establishment of protein localization;establishment of protein localization in mitochondrion;establishment of protein localization to organelle;intracellular protein transmembrane transport;intracellular protein transport;intracellular transport;mitochondrial transport;protein import;protein import into mitochond…	active transmembrane transporter activity;adenyl nucleotide binding;adenyl ribonucleotide binding;ATP binding;binding;chaperone binding;macromolecule transmembrane transporter activity;nucleotide binding;P-P-bond-hydrolysis-driven protein transmembrane transporter activity;P-P-bond-hydrolysis-driven transmembrane transporter activity;primary active transmembrane transporter activity;protein bindi…	cell part;cytoplasmic part;intracellular membrane-bounded organelle;intracellular organelle;intracellular organelle lumen;intracellular organelle part;intracellular part;membrane;membrane-bounded organelle;membrane-enclosed lumen;mitochondrial inner membrane;mitochondrial matrix;mitochondrial membrane;mitochondrial part;mitochondrion;organelle;organelle inner membrane;organelle lumen;organelle me…
Cops5	O35864	COP9 signalosome complex subunit 5	814.226	745.514	815.258	776.217	837.233	788.28	917.069	760.066	819.881	817.432	826.711	789.156	871.336	775.002	817.377	808.01	972.547	720.143	biological regulation;cellular macromolecule metabolic process;cellular metabolic process;cellular process;cellular protein metabolic process;cullin deneddylation;macromolecule metabolic process;macromolecule modification;metabolic process;positive regulation of biological process;positive regulation of biosynthetic process;positive regulation of cellular biosynthetic process;positive regulation …	binding;catalytic activity;cation binding;cysteine-type peptidase activity;hydrolase activity;ion binding;metal ion binding;metallopeptidase activity;peptidase activity;peptidase activity, acting on L-amino acid peptides;protein binding transcription factor activity;small conjugating protein-specific protease activity;transcription coactivator activity;transcription cofactor activity;transcriptio…	cell junction;cell part;clathrin-coated vesicle;coated vesicle;cytoplasm;cytoplasmic membrane-bounded vesicle;cytoplasmic part;cytoplasmic vesicle;intracellular membrane-bounded organelle;intracellular organelle;intracellular organelle part;intracellular part;macromolecular complex;membrane-bounded organelle;membrane-bounded vesicle;nuclear part;nucleoplasm;nucleoplasm part;nucleus;organelle;orga…
Slc1a4	O35874	Neutral amino acid transporter A	565.772	482.334	576.081	559.483	519.658	679.808	531.658	521.464	423.955	520.714	526.875	581.812	522.651	586.972	508.863	497.409	529.98	304.012	alanine transport;amine transport;amino acid transmembrane transport;amino acid transport;anion transport;carboxylic acid transport;cellular process;chloride transport;cognition;establishment of localization;hydroxyproline transport;inorganic anion transport;ion transport;L-alanine transport;L-amino acid transport;L-serine transport;modified amino acid transport;monocarboxylic acid transport;mult…	active transmembrane transporter activity;alanine transmembrane transporter activity;amine transmembrane transporter activity;amino acid transmembrane transporter activity;anion channel activity;anion transmembrane transporter activity;anion:cation symporter activity;carboxylic acid transmembrane transporter activity;cation transmembrane transporter activity;channel activity;chloride channel acti…	cell body;cell part;cell projection;cell surface;centrosome;cytoplasmic membrane-bounded vesicle;cytoplasmic part;cytoplasmic vesicle;cytoskeletal part;dendrite;extracellular membrane-bounded organelle;extracellular organelle;extracellular region part;extracellular vesicular exosome;integral to membrane;intermediate filament;intracellular membrane-bounded organelle;intracellular non-membrane-boun…
Calu	O35887	Calumenin	24.9335	17.9014	23.2607	24.1186	23.7313	36.6889	18.6478	26.763	16.9212	27.7275	18.7764	18.0914	92.7981	13.7204	32.5519	28.2717	64.7444	25.3478		binding;calcium ion binding;cation binding;ion binding;metal ion binding	cell part;cytoplasmic membrane-bounded vesicle;cytoplasmic part;cytoplasmic vesicle;endoplasmic reticulum;endoplasmic reticulum lumen;endoplasmic reticulum part;extracellular region;intracellular membrane-bounded organelle;intracellular organelle;intracellular organelle lumen;intracellular organelle part;intracellular part;melanosome;membrane;membrane-bounded organelle;membrane-bounded vesicle;me…
Lsm2	O35900	U6 snRNA-associated Sm-like protein LSm2	194.789	196.49	191.355	200.247	152.93	188.723	191.199	183.119	190.564	188.409	202.758	161.972	165.439	190.705	184.667	207.883	210.942	174.463	assembly of spliceosomal tri-snRNP;catabolic process;cellular catabolic process;cellular component assembly;cellular component assembly at cellular level;cellular component organization;cellular component organization at cellular level;cellular component organization or biogenesis;cellular component organization or biogenesis at cellular level;cellular macromolecular complex assembly;cellular mac…	binding;enzyme binding;GTPase binding;kinase binding;protein binding;protein kinase binding;Ral GTPase binding;Ras GTPase binding;small GTPase binding	catalytic step 2 spliceosome;cell part;cytoplasm;intracellular organelle part;intracellular part;macromolecular complex;nuclear part;nucleoplasm;organelle part;ribonucleoprotein complex;small nuclear ribonucleoprotein complex;spliceosomal complex;U4/U6 x U5 tri-snRNP complex	RNA degradation;Spliceosome
Ctnnd2	O35927	Catenin delta-2	438.874	375.642	432.618	380.912	444.671	542.217	420.508	408.745	379.725	385.541	399.558	441.407	412.637	438.489	438.845	383.962	447.699	320.115	anatomical structure morphogenesis;behavior;biological adhesion;biological regulation;biosynthetic process;cell adhesion;cell-cell adhesion;cellular biosynthetic process;cellular macromolecule biosynthetic process;cellular macromolecule metabolic process;cellular metabolic process;cellular nitrogen compound metabolic process;cellular process;cognition;developmental process;learning;learning or me…		adherens junction;anchoring junction;cell junction;cell part;cytoskeletal part;intracellular membrane-bounded organelle;intracellular organelle;intracellular organelle part;intracellular part;membrane-bounded organelle;nucleus;organelle;organelle part;postsynaptic density;synapse part
Fxn	O35943	Frataxin intermediate form;Frataxin mature form;Frataxin, mitochondrial	48.7283	48.386	64.9527	52.6242	87.1355	80.7716	54.1321	71.4418	62.1338	42.4652	44.4385	64.4656	42.0733	53.8319	64.1191	44.1477	48.6911	45.0597	adult behavior;adult locomotory behavior;adult walking behavior;aerobic respiration;behavior;biological regulation;biosynthetic process;cation homeostasis;cellular biosynthetic process;cellular cation homeostasis;cellular chemical homeostasis;cellular component organization;cellular component organization at cellular level;cellular component organization or biogenesis;cellular component organizat…	2 iron, 2 sulfur cluster binding;binding;catalytic activity;cation binding;ferric iron binding;ferrous iron binding;ferroxidase activity;ion binding;iron chaperone activity;iron ion binding;iron-sulfur cluster binding;metal cluster binding;metal ion binding;metallochaperone activity;oxidoreductase activity;oxidoreductase activity, oxidizing metal ions;oxidoreductase activity, oxidizing metal ions…	cell part;cytoplasmic part;cytosol;intracellular membrane-bounded organelle;intracellular organelle;intracellular part;membrane-bounded organelle;mitochondrion;organelle
Pitpnm1	O35954	Membrane-associated phosphatidylinositol transfer protein 1	486.001	476.152	520.493	481.357	541.648	568.794	482.395	471.66	423.395	535.07	471.856	555.433	455.729	512.174	534.213	424.011	482.347	301.694	establishment of localization;establishment of protein localization;protein transport;transport	binding;cation binding;ion binding;lipid binding;metal ion binding;phospholipid binding	cell division site part;cell part;cleavage furrow;cytoplasm;cytoplasmic part;endoplasmic reticulum membrane;endoplasmic reticulum part;Golgi apparatus part;Golgi cisterna membrane;Golgi membrane;intracellular organelle part;intracellular part;lipid particle;membrane;membrane part;midbody;organelle membrane;organelle part
Psmb10	O35955	Proteasome subunit beta type-10	55.4021	76.4362	63.9839	56.623	72.1487	57.645	55.8801	52.8682	118.484	64.4194	69.9997	54.6099	51.1464	67.3833	48.6583	71.3059	68.4861	75.0052	anatomical structure morphogenesis;catabolic process;cell activation;cell morphogenesis;cell proliferation;cellular catabolic process;cellular component morphogenesis;cellular component organization;cellular component organization or biogenesis;cellular developmental process;cellular macromolecule catabolic process;cellular macromolecule metabolic process;cellular metabolic process;cellular proce…	catalytic activity;endopeptidase activity;hydrolase activity;peptidase activity;peptidase activity, acting on L-amino acid peptides;threonine-type endopeptidase activity;threonine-type peptidase activity	cell part;cytoplasm;cytoplasmic part;cytosol;intracellular membrane-bounded organelle;intracellular organelle;intracellular part;macromolecular complex;membrane-bounded organelle;nucleus;organelle;proteasome core complex;protein complex	Proteasome
Rab33b	O35963	Ras-related protein Rab-33B	276.882	291.359	294.794	357.604	343.28	332.054	369.823	321.369	321.257	309.957	330.338	353.682	378.331	353.058	296.62	297.977	343.138	235.463	anatomical structure morphogenesis;autophagy;biological regulation;catabolic process;cellular catabolic process;cellular metabolic process;cellular process;cellular response to stimulus;developmental process;establishment of localization;establishment of localization in cell;establishment of protein localization;establishment of protein localization in Golgi;establishment of protein localization …	binding;catalytic activity;GTP binding;GTPase activity;guanyl nucleotide binding;guanyl ribonucleotide binding;hydrolase activity;hydrolase activity, acting on acid anhydrides;hydrolase activity, acting on acid anhydrides, in phosphorus-containing anhydrides;nucleoside-triphosphatase activity;nucleotide binding;purine nucleotide binding;purine ribonucleoside triphosphate binding;purine ribonucleo…	cell part;cytoplasmic part;extracellular membrane-bounded organelle;extracellular organelle;extracellular region part;extracellular vesicular exosome;Golgi apparatus;Golgi apparatus part;Golgi lumen;Golgi membrane;intracellular membrane-bounded organelle;intracellular organelle;intracellular organelle lumen;intracellular organelle part;intracellular part;membrane;membrane-bounded organelle;membra…
Gamt	O35969	Guanidinoacetate N-methyltransferase	182.117	157.035	178.306	162.218	144.15	146.498	182.735	161.027	158.803	172.282	158.698	149.951	138.625	150.701	163.163	173.784	167.211	197.72	amine biosynthetic process;amine metabolic process;anatomical structure morphogenesis;biological regulation;biosynthetic process;carboxylic acid biosynthetic process;carboxylic acid metabolic process;cellular amine metabolic process;cellular amino acid biosynthetic process;cellular amino acid metabolic process;cellular biosynthetic process;cellular ketone metabolic process;cellular metabolic proc…	catalytic activity;guanidinoacetate N-methyltransferase activity;methyltransferase activity;S-adenosylmethionine-dependent methyltransferase activity;transferase activity;transferase activity, transferring one-carbon groups	cell part;cell projection;extracellular membrane-bounded organelle;extracellular organelle;extracellular region part;extracellular vesicular exosome;membrane-bounded organelle;membrane-bounded vesicle;microvillus;organelle;vesicle	Arginine and proline metabolism;Glycine, serine and threonine metabolism
Mrpl23	O35972	39S ribosomal protein L23, mitochondrial	35.5453	35.1441	31.77	31.8844	37.1169	34.3074	36.9858	32.7938	26.8383	33.1562	29.4802	31.5941	39.3088	34.3237	23.4674	37.3156	35.6538	25.6687	biosynthetic process;cellular biosynthetic process;cellular macromolecule biosynthetic process;cellular macromolecule metabolic process;cellular metabolic process;cellular process;cellular protein metabolic process;macromolecule biosynthetic process;macromolecule metabolic process;metabolic process;primary metabolic process;protein metabolic process;translation	binding;nucleotide binding;structural constituent of ribosome;structural molecule activity	cell part;cytoplasmic part;intracellular membrane-bounded organelle;intracellular non-membrane-bounded organelle;intracellular organelle;intracellular organelle part;intracellular part;large ribosomal subunit;macromolecular complex;membrane-bounded organelle;mitochondrial large ribosomal subunit;mitochondrial part;mitochondrion;non-membrane-bounded organelle;nuclear part;nucleolus;organellar larg…
Zw10	O54692	Centromere/kinetochore protein zw10 homolog	79.736	91.9453	85.2845	104.748	74.8977	83.5794	92.669	88.9072	101.079	107.721	110.315	99.1133	84.0539	89.7503	90.8903	106.305	63.7206	53.9139	biological regulation;cell cycle checkpoint;cell cycle process;cell division;cellular component assembly;cellular component organization;cellular component organization at cellular level;cellular component organization or biogenesis;cellular component organization or biogenesis at cellular level;cellular localization;cellular macromolecule localization;cellular process;cellular protein localizati…		cell part;chromosomal part;condensed chromosome kinetochore;cytoplasm;cytoplasmic part;cytoskeletal part;endoplasmic reticulum;endoplasmic reticulum membrane;endoplasmic reticulum part;intracellular membrane-bounded organelle;intracellular non-membrane-bounded organelle;intracellular organelle;intracellular organelle part;intracellular part;kinetochore;kinetochore microtubule;macromolecular compl…
Ptrf	O54724	Polymerase I and transcript release factor	473.609	1974.19	1178.51	450.788	691.942	490.965	438.61	679.796	741.926	627.093	983.464	707.038	512.969	972.847	456.896	1356.64	645.991	1475.44	biological regulation;biosynthetic process;cellular biosynthetic process;cellular macromolecule metabolic process;cellular metabolic process;cellular nitrogen compound metabolic process;cellular process;macromolecule metabolic process;metabolic process;nitrogen compound metabolic process;nucleic acid metabolic process;nucleobase-containing compound metabolic process;primary metabolic process;regu…	binding;nucleic acid binding;RNA binding;rRNA binding;rRNA primary transcript binding	caveola;cell part;cytoplasm;cytoplasmic part;cytosol;endoplasmic reticulum;intracellular membrane-bounded organelle;intracellular organelle;intracellular part;macromolecular complex;membrane;membrane part;membrane raft;membrane-bounded organelle;mitochondrion;nucleus;organelle;plasma membrane;plasma membrane part;protein complex
Ddost	O54734	Dolichyl-diphosphooligosaccharide--protein glycosyltransferase 48 kDa subunit	435.775	476.315	435.759	400.164	566.495	490.412	395.729	417.368	490.43	473.635	484.163	440.295	406.063	476.168	399.128	424.014	362.951	290.607	carbohydrate metabolic process;cell activation;cellular carbohydrate metabolic process;cellular macromolecule metabolic process;cellular metabolic process;cellular process;cellular protein metabolic process;glycosylation;immune system process;leukocyte activation;lymphocyte activation;macromolecule glycosylation;macromolecule metabolic process;macromolecule modification;metabolic process;peptidyl…	catalytic activity;dolichyl-diphosphooligosaccharide-protein glycotransferase activity;oligosaccharyl transferase activity;transferase activity;transferase activity, transferring glycosyl groups;transferase activity, transferring hexosyl groups	cell part;cytoplasmic part;endoplasmic reticulum;endoplasmic reticulum part;integral to membrane;intracellular membrane-bounded organelle;intracellular organelle;intracellular organelle part;intracellular part;intrinsic to membrane;macromolecular complex;membrane;membrane part;membrane-bounded organelle;oligosaccharyltransferase complex;organelle;organelle part;protein complex	N-Glycan biosynthesis;Protein processing in endoplasmic reticulum;Various types of N-glycan biosynthesis
Ap3d1	O54774	AP-3 complex subunit delta-1	1865.44	1652.94	1870.44	1836.24	1993.9	2129.22	1817.48	1788.36	1790.08	2059.05	1969.74	2135.9	1977.58	1926.32	2048.44	1690.33	1784.55	1138.14	anterograde axon cargo transport;anterograde synaptic vesicle transport;antigen processing and presentation;antigen processing and presentation of exogenous antigen;antigen processing and presentation of lipid antigen via MHC class Ib;antigen processing and presentation via MHC class Ib;antigen processing and presentation, exogenous lipid antigen via MHC class Ib;axon cargo transport;biological r…		axon;axon part;cell part;cell projection;cell projection part;cytoplasmic part;endosomal part;endosome membrane;Golgi apparatus part;Golgi membrane;intracellular organelle part;intracellular part;lysosomal membrane;macromolecular complex;membrane;membrane coat;membrane part;neuron projection;nuclear part;nucleoplasm;organelle membrane;organelle part;protein complex;synapse part;terminal button;tr…	Lysosome
Srpk2	O54781	SRSF protein kinase 2;SRSF protein kinase 2 C-terminal;SRSF protein kinase 2 N-terminal	160.077	159.772	186.147	191.098	182.735	190.421	161.25	187.247	134.722	198.391	175.114	201.29	169.187	192.133	189.497	132.535	170.495	97.9527	anatomical structure formation involved in morphogenesis;angiogenesis;biological regulation;cell differentiation;cellular component assembly;cellular component assembly at cellular level;cellular component organization;cellular component organization at cellular level;cellular component organization or biogenesis;cellular component organization or biogenesis at cellular level;cellular development…	14-3-3 protein binding;adenyl nucleotide binding;adenyl ribonucleotide binding;ATP binding;binding;catalytic activity;cation binding;ion binding;kinase activity;magnesium ion binding;metal ion binding;nucleotide binding;phosphotransferase activity, alcohol group as acceptor;protein binding;protein kinase activity;protein serine/threonine kinase activity;purine nucleotide binding;purine ribonucleo…	cell part;cytoplasm;intracellular membrane-bounded organelle;intracellular non-membrane-bounded organelle;intracellular organelle;intracellular organelle part;intracellular part;membrane-bounded organelle;non-membrane-bounded organelle;nuclear part;nucleolus;nucleoplasm;nucleus;organelle;organelle part
Dapk3	O54784	Death-associated protein kinase 3	111.451	142.248	140.951	169.278	158.954	141.13	150.916	153.934	163.662	140.739	154.698	152.226	139.623	157.432	140.242	144.934	127.119	111.381	apoptosis;biological regulation;biosynthetic process;cell death;cell differentiation;cellular biosynthetic process;cellular component organization;cellular component organization at cellular level;cellular component organization or biogenesis;cellular component organization or biogenesis at cellular level;cellular developmental process;cellular macromolecule biosynthetic process;cellular macromol…	adenyl nucleotide binding;adenyl ribonucleotide binding;ATP binding;binding;calmodulin-dependent protein kinase activity;catalytic activity;enzyme binding;GTPase binding;identical protein binding;kinase activity;leucine zipper domain binding;LRR domain binding;nucleotide binding;phosphotransferase activity, alcohol group as acceptor;protein binding;protein dimerization activity;protein domain spe…	cell part;chromosomal part;chromosome, centromeric region;cytoplasm;cytoplasmic part;cytoskeletal part;intracellular membrane-bounded organelle;intracellular organelle;intracellular organelle part;intracellular part;membrane part;membrane raft;membrane-bounded organelle;microtubule organizing center;nuclear body;nuclear part;nucleoplasm part;nucleus;organelle;organelle part;PML body	Bladder cancer;Pathways in cancer
Dffa	O54786	DNA fragmentation factor subunit alpha	165.621	135.533	145.571	136.794	200.222	123.383	144.346	110.868	211.924	91.1127	123.674	139.587	128.943	109.646	176.414	193.765	204.314	116.015	apoptosis;biological regulation;cell death;cellular process;death;leukocyte apoptosis;lymphocyte apoptosis;positive regulation of apoptosis;positive regulation of biological process;positive regulation of cell death;positive regulation of cellular process;positive regulation of programmed cell death;programmed cell death;regulation of apoptosis;regulation of biological process;regulation of cell …		cell part;chromatin;chromosomal part;cytoplasm;cytoplasmic part;cytosol;intracellular membrane-bounded organelle;intracellular organelle;intracellular organelle part;intracellular part;membrane-bounded organelle;nuclear chromatin;nuclear chromosome part;nuclear part;nucleoplasm;nucleus;organelle;organelle part	Apoptosis
Tpd52l1	O54818	Tumor protein D53	13.6344	14.9286	10.693	13.5041	18.7853	15.3372	13.8012	19.6864	17.4011	14.7626	15.0479	12.8724	13.2412	15.577	20.7133	17.9614	16.5651	14.8401	biological regulation;cell cycle process;cellular process;G2/M transition of mitotic cell cycle;positive regulation of biological process;positive regulation of catalytic activity;positive regulation of cell communication;positive regulation of cellular process;positive regulation of intracellular protein kinase cascade;positive regulation of JNK cascade;positive regulation of kinase activity;pos…	binding;identical protein binding;protein binding;protein dimerization activity;protein heterodimerization activity;protein homodimerization activity	cell part;cytoplasm;cytoplasmic part;early endosome;endosome;intracellular membrane-bounded organelle;intracellular organelle;intracellular part;membrane-bounded organelle;organelle;perinuclear region of cytoplasm
Rgs7	O54829	Regulator of G-protein signaling 7	156.324	192.816	203.97	234.676	170.84	209.923	199.857	212.39	139.49	193.998	179.943	195.335	185.448	208.38	199.055	162.439	215.459	135.116	biological regulation;cell surface receptor linked signaling pathway;cellular process;cellular response to stimulus;G-protein coupled receptor protein signaling pathway;intracellular signal transduction;negative regulation of biological process;negative regulation of cell communication;negative regulation of cellular process;negative regulation of G-protein coupled receptor protein signaling path…	binding;enzyme activator activity;enzyme regulator activity;G-protein beta-subunit binding;GTPase activator activity;GTPase regulator activity;molecular transducer activity;nucleoside-triphosphatase regulator activity;protein binding;signal transducer activity	cell part;cell projection part;cytoplasm;dendrite terminus;extrinsic to internal side of plasma membrane;extrinsic to membrane;extrinsic to plasma membrane;heterotrimeric G-protein complex;intracellular membrane-bounded organelle;intracellular organelle;intracellular part;macromolecular complex;membrane;membrane part;membrane-bounded organelle;nucleus;organelle;plasma membrane;plasma membrane par…
Csnk2a2	O54833	Casein kinase II subunit alpha'	297.817	309.698	321.161	321.128	358.014	373.964	347.965	342.682	343.382	362.533	395.28	406.345	381.719	358.399	359.403	304.906	315.234	224.819	apoptosis;biological regulation;biosynthetic process;cell cycle checkpoint;cell death;cell surface receptor linked signaling pathway;cellular biosynthetic process;cellular macromolecule biosynthetic process;cellular macromolecule metabolic process;cellular metabolic process;cellular nitrogen compound metabolic process;cellular process;cellular protein metabolic process;cellular response to stimul…	adenyl nucleotide binding;adenyl ribonucleotide binding;ATP binding;binding;catalytic activity;kinase activity;nucleotide binding;phosphotransferase activity, alcohol group as acceptor;protein binding;protein kinase activity;protein N-terminus binding;protein serine/threonine kinase activity;purine nucleotide binding;purine ribonucleoside triphosphate binding;purine ribonucleotide binding;ribonuc…	cell part;intracellular membrane-bounded organelle;intracellular organelle;intracellular organelle part;intracellular part;macromolecular complex;membrane-bounded organelle;nuclear part;nucleus;organelle;organelle part;PcG protein complex;protein complex;protein kinase CK2 complex	Adherens junction;Circadian rhythm - plant;Measles;Ribosome biogenesis in eukaryotes;Tight junction;Wnt signaling pathway
Gucy1b3	O54865	Guanylate cyclase soluble subunit beta-1	388.19	361.316	406.074	431.998	393.219	442.372	396.277	414.402	349.292	427.608	457.736	398.64	389.12	419.009	398.406	367.313	376.066	227.135	biological regulation;cellular process;cellular response to stimulus;nitric oxide mediated signal transduction;regulation of biological process;regulation of cellular process;response to stimulus;signal transduction	binding;catalytic activity;cation binding;cyclase activity;GTP binding;guanyl nucleotide binding;guanyl ribonucleotide binding;guanylate cyclase activity;heme binding;ion binding;iron ion binding;lyase activity;metal ion binding;nucleotide binding;phosphorus-oxygen lyase activity;purine nucleotide binding;purine ribonucleoside triphosphate binding;purine ribonucleotide binding;ribonucleotide bind…	cell part;cytoplasm;cytoplasmic part;cytosolic part;guanylate cyclase complex, soluble;intracellular membrane-bounded organelle;intracellular organelle;intracellular part;macromolecular complex;membrane-bounded organelle;organelle;protein complex	Gap junction;Long-term depression;Purine metabolism;Salivary secretion;Vascular smooth muscle contraction
Hmgb3	O54879	High mobility group protein B3	115.62	132.124	133.636	139.383	111.922	124.434	111.893	128.861	157.593	115.427	138.652	100.563	134.837	118.053	130.271	139.406	147.922	145.18	biological regulation;cellular component organization;cellular component organization at cellular level;cellular component organization or biogenesis;cellular component organization or biogenesis at cellular level;cellular process;chromatin modification;chromatin organization;chromatin remodeling;chromosome organization;negative regulation of B cell activation;negative regulation of B cell differ…	binding;chromatin binding;DNA binding;nucleic acid binding	cell part;chromosome;intracellular membrane-bounded organelle;intracellular non-membrane-bounded organelle;intracellular organelle;intracellular part;membrane-bounded organelle;non-membrane-bounded organelle;nucleus;organelle
Cd200	O54901	OX-2 membrane glycoprotein	293.492	345.106	347.901	322.153	309.007	363.176	285.994	345.248	254.568	351.948	367.363	328.165	268.623	343.078	335.607	278.494	290.421	208.893	biological regulation;negative regulation of biological process;negative regulation of cell activation;negative regulation of cellular process;negative regulation of immune system process;negative regulation of leukocyte activation;negative regulation of macrophage activation;regulation of biological process;regulation of cell activation;regulation of cellular process;regulation of immune system …		cell part;integral to membrane;intrinsic to membrane;membrane;membrane part;plasma membrane
Reps1	O54916	RalBP1-associated Eps domain-containing protein 1	223.55	182.641	218.676	226.749	165.349	228.811	187.526	198.299	216.177	214.741	178.522	133.83	162.076	201.076	237.839	218.258	246.828	214.773	cellular component organization;cellular component organization or biogenesis;cellular membrane organization;cellular process;endocytosis;establishment of localization;membrane invagination;membrane organization;receptor-mediated endocytosis;transport;vesicle-mediated transport	binding;calcium ion binding;cation binding;ion binding;metal ion binding;protein binding;protein domain specific binding;SH3 domain binding	cell part;coated pit;membrane;membrane part;plasma membrane
Akap2	O54931	A-kinase anchor protein 2	178.145	169.907	198.944	106.048	210.121	233.297	146.132	157.809	189.944	133.454	143.891	181.683	179.206	183.908	210.23	208.438	199.078	198.215
Smarce1	O54941	SWI/SNF-related matrix-associated actin-dependent regulator of chromatin subfamily E member 1	90.452	109.917	97.2925	86.1742	94.5998	98.4103	79.4659	104.924	105.09	95.2197	106.673	96.3342	64.9566	90.0008	109.142	99.8114	92.1933	81.8252	anatomical structure development;ATP-dependent chromatin remodeling;biological regulation;cellular component disassembly;cellular component disassembly at cellular level;cellular component organization;cellular component organization at cellular level;cellular component organization or biogenesis;cellular component organization or biogenesis at cellular level;cellular macromolecular complex disas…	acetyltransferase activity;binding;catalytic activity;chromatin binding;core promoter proximal region DNA binding;core promoter proximal region sequence-specific DNA binding;DNA binding;enhancer binding;enhancer sequence-specific DNA binding;ligand-dependent nuclear receptor binding;N-acetyltransferase activity;N-acyltransferase activity;nucleic acid binding;protein binding;protein N-terminus bin…	cell part;chromatin;chromatin remodeling complex;chromosomal part;intracellular membrane-bounded organelle;intracellular organelle;intracellular organelle part;intracellular part;macromolecular complex;membrane-bounded organelle;nBAF complex;npBAF complex;nuclear chromatin;nuclear chromosome part;nuclear part;nucleoplasm;nucleoplasm part;nucleus;organelle;organelle part;protein complex;SWI/SNF co…
Dnajb6	O54946	DnaJ homolog subfamily B member 6	235.154	236.252	247.517	261.212	245.52	274.173	281.565	288.249	229.647	274.036	249.9	253.71	300.685	242.32	252.128	229.87	291.852	233.243	actin cytoskeleton organization;actin filament-based process;anatomical structure development;biological adhesion;biological regulation;cell adhesion;cell differentiation;cell differentiation involved in embryonic placenta development;cell-cell adhesion;cellular component organization;cellular component organization at cellular level;cellular component organization or biogenesis;cellular componen…	ATPase activator activity;ATPase regulator activity;binding;chaperone binding;DNA binding;enzyme activator activity;enzyme regulator activity;heat shock protein binding;nucleic acid binding;nucleoside-triphosphatase regulator activity;protein binding;protein binding involved in protein folding;unfolded protein binding	cell part;contractile fiber part;cytoplasm;cytoplasmic part;cytosol;intracellular membrane-bounded organelle;intracellular organelle;intracellular organelle part;intracellular part;membrane;membrane-bounded organelle;nuclear part;nucleoplasm;nucleus;organelle;organelle part;perinuclear region of cytoplasm;Z disc
Prkag1	O54950	5'-AMP-activated protein kinase subunit gamma-1	194.353	210.767	194.581	190.936	249.347	224.114	207.332	198.355	231.918	194.268	223.246	247.643	199.162	220.662	204.779	202.056	196.99	133.31	biological regulation;biosynthetic process;carboxylic acid biosynthetic process;carboxylic acid metabolic process;cellular biosynthetic process;cellular component assembly;cellular component organization;cellular component organization or biogenesis;cellular ketone metabolic process;cellular lipid metabolic process;cellular macromolecule metabolic process;cellular metabolic process;cellular proce…	adenyl nucleotide binding;adenyl ribonucleotide binding;ADP binding;AMP binding;AMP-activated protein kinase activity;ATP binding;binding;catalytic activity;enzyme binding;kinase activity;kinase binding;nucleotide binding;phosphotransferase activity, alcohol group as acceptor;protein binding;protein kinase activity;protein kinase binding;protein serine/threonine kinase activity;purine nucleotide …	AMP-activated protein kinase complex;cell part;cytoplasmic part;cytosol;extracellular membrane-bounded organelle;extracellular organelle;extracellular region part;extracellular vesicular exosome;intracellular membrane-bounded organelle;intracellular organelle;intracellular organelle part;intracellular part;macromolecular complex;membrane;membrane-bounded organelle;membrane-bounded vesicle;nuclear…	Adipocytokine signaling pathway;Hypertrophic cardiomyopathy (HCM);Insulin signaling pathway
Banf1	O54962	Barrier-to-autointegration factor;Barrier-to-autointegration factor, N-terminally processed	170.76	173.529	175.091	168.54	221.758	208.045	184.44	144.559	139.172	126.692	110.829	139.131	72.5024	127.602	134.336	183.371	105.484	58.1412	cellular macromolecule metabolic process;cellular metabolic process;cellular nitrogen compound metabolic process;cellular process;DNA integration;DNA metabolic process;macromolecule metabolic process;metabolic process;nitrogen compound metabolic process;nucleic acid metabolic process;nucleobase-containing compound metabolic process;primary metabolic process	binding;DNA binding;nucleic acid binding	cell part;chromosome;cytoplasm;extracellular membrane-bounded organelle;extracellular organelle;extracellular region part;extracellular vesicular exosome;intracellular membrane-bounded organelle;intracellular non-membrane-bounded organelle;intracellular organelle;intracellular organelle part;intracellular part;membrane-bounded organelle;membrane-bounded vesicle;non-membrane-bounded organelle;nucl…
Rnf13	O54965	E3 ubiquitin-protein ligase RNF13	27.8029	37.1049	32.8378	29.4747	42.1777	45.0775	43.5156	35.3348	33.8714	36.6117	39.4367	33.5021	31.6922	41.2202	27.238	28.1607	35.494	20.6827	cellular macromolecule metabolic process;cellular metabolic process;cellular process;cellular protein metabolic process;macromolecule metabolic process;macromolecule modification;metabolic process;primary metabolic process;protein autoubiquitination;protein metabolic process;protein modification by small protein conjugation;protein modification by small protein conjugation or removal;protein modi…	acid-amino acid ligase activity;binding;catalytic activity;cation binding;ion binding;ligase activity;ligase activity, forming carbon-nitrogen bonds;metal ion binding;small conjugating protein ligase activity;transition metal ion binding;ubiquitin-protein ligase activity;zinc ion binding	cell part;cytoplasmic part;cytosol;endosomal part;endosome membrane;integral to membrane;intracellular organelle part;intracellular part;intrinsic to membrane;late endosome membrane;lysosomal membrane;membrane;membrane part;nuclear inner membrane;nuclear membrane;nuclear part;organelle inner membrane;organelle membrane;organelle part;vacuolar membrane;vacuolar part
Crym	O54983	Ketimine reductase mu-crystallin	302.424	216.787	301.735	338.769	92.724	197.731	121.906	506.154	66.932	279.81	370.914	181.992	52.0679	183.757	200.689	87.8351	237.039	165.638	alcohol metabolic process;amine metabolic process;amine transport;amino acid transport;benzene-containing compound metabolic process;biological regulation;carboxylic acid metabolic process;carboxylic acid transport;cellular amine metabolic process;cellular amino acid metabolic process;cellular aromatic compound metabolic process;cellular ketone metabolic process;cellular metabolic process;cellula…	binding;catalytic activity;coenzyme binding;cofactor binding;hormone binding;identical protein binding;NADP binding;nucleotide binding;oxidoreductase activity;oxidoreductase activity, acting on the CH-NH group of donors;oxidoreductase activity, acting on the CH-NH group of donors, NAD or NADP as acceptor;protein binding;protein binding transcription factor activity;protein dimerization activity;p…	cell part;cytoplasm;cytoplasmic part;extracellular membrane-bounded organelle;extracellular organelle;extracellular region part;extracellular vesicular exosome;intracellular membrane-bounded organelle;intracellular organelle;intracellular part;membrane-bounded organelle;membrane-bounded vesicle;mitochondrion;nucleus;organelle;vesicle
Asna1	O54984	ATPase Asna1	636.445	667.432	650.538	686.847	643.375	679.635	770.852	642.16	689.866	725.279	690.257	689.903	639.897	676.76	678.848	623.454	729.101	584.946	cellular localization;cellular macromolecule localization;cellular process;cellular protein localization;establishment of localization;localization;localization within membrane;macromolecule localization;protein insertion into ER membrane;protein insertion into membrane;protein localization;protein localization to organelle;transport	adenyl nucleotide binding;adenyl ribonucleotide binding;ATP binding;ATPase activity;binding;catalytic activity;cation binding;hydrolase activity;hydrolase activity, acting on acid anhydrides;hydrolase activity, acting on acid anhydrides, in phosphorus-containing anhydrides;ion binding;metal ion binding;nucleoside-triphosphatase activity;nucleotide binding;purine nucleotide binding;purine ribonucl…	cell part;cytoplasmic part;endoplasmic reticulum;extracellular membrane-bounded organelle;extracellular organelle;extracellular region part;extracellular vesicular exosome;intracellular membrane-bounded organelle;intracellular non-membrane-bounded organelle;intracellular organelle;intracellular organelle part;intracellular part;membrane-bounded organelle;membrane-bounded vesicle;non-membrane-boun…
Slk	O54988	STE20-like serine/threonine-protein kinase	527.54	609.683	662.35	644.441	541.553	613.246	586.524	624.439	590.174	652.297	640.007	613.751	556.859	654.694	608.147	551.596	657.158	506.359	activation of protein kinase activity;apoptosis;biological regulation;cell death;cellular macromolecule metabolic process;cellular metabolic process;cellular process;cellular protein metabolic process;cellular response to stimulus;cellular response to stress;death;intracellular protein kinase cascade;intracellular signal transduction;macromolecule metabolic process;macromolecule modification;meta…	adenyl nucleotide binding;adenyl ribonucleotide binding;ATP binding;binding;catalytic activity;identical protein binding;kinase activity;nucleotide binding;phosphotransferase activity, alcohol group as acceptor;protein binding;protein dimerization activity;protein homodimerization activity;protein kinase activity;protein serine/threonine kinase activity;purine nucleotide binding;purine ribonucleo…	cell part;cytoplasm;extracellular membrane-bounded organelle;extracellular organelle;extracellular region part;extracellular vesicular exosome;intracellular part;membrane-bounded organelle;membrane-bounded vesicle;organelle;vesicle	Oocyte meiosis
Cntnap1	O54991	Contactin-associated protein 1	2331.72	2422.62	2627.77	2627.36	2703.35	3107.76	3065.54	2582.13	2442.99	3054.52	2637.1	3014.22	2806.04	2835.96	2415.39	2571.71	2394.89	1419.26	anatomical structure formation involved in morphogenesis;anatomical structure morphogenesis;biological adhesion;cell adhesion;cell junction assembly;cell junction organization;cell part morphogenesis;cell projection morphogenesis;cell projection organization;cell-cell junction assembly;cell-cell junction organization;cellular component assembly;cellular component assembly at cellular level;cellul…	binding;protein binding;protein domain specific binding;SH3 domain binding	axon part;cell part;cell projection part;integral to membrane;intrinsic to membrane;membrane;membrane part;myelin sheath;paranode region of axon;plasma membrane	Cell adhesion molecules (CAMs)
Bnip3	O55003	BCL2/adenovirus E1B 19 kDa protein-interacting protein 3	39.55	40.1243	51.9024	42.9075	45.5567	51.5679	49.9056	50.29	48.695	51.3202	45.3758	74.7415	51.2046	54.2745	53.237	44.6771	37.95	45.0864	apoptosis;apoptotic mitochondrial changes;autophagic cell death;biological regulation;brown fat cell differentiation;catabolic process;cell death;cell differentiation;cellular catabolic process;cellular chemical homeostasis;cellular component organization;cellular component organization at cellular level;cellular component organization or biogenesis;cellular component organization or biogenesis a…	binding;enzyme binding;GTPase binding;identical protein binding;protein binding;protein dimerization activity;protein heterodimerization activity;protein homodimerization activity	cell part;cell projection;cytoplasm;cytoplasmic part;dendrite;endoplasmic reticulum;envelope;integral to membrane;integral to mitochondrial membrane;integral to mitochondrial outer membrane;integral to organelle membrane;intracellular membrane-bounded organelle;intracellular organelle;intracellular organelle part;intracellular part;intrinsic to membrane;intrinsic to mitochondrial outer membrane;i…
Trappc3	O55013	Trafficking protein particle complex subunit 3	304.27	263.911	300.967	264.615	351.787	292.726	303.911	300.753	282.433	348.175	269.935	369.843	248.866	293.107	303.915	252.075	287.241	165.737	cellular process;ER to Golgi vesicle-mediated transport;establishment of localization;establishment of localization in cell;Golgi vesicle transport;intracellular transport;transport;vesicle-mediated transport		cell part;cytoplasmic part;cytosol;endoplasmic reticulum;Golgi apparatus part;Golgi membrane;intracellular membrane-bounded organelle;intracellular organelle;intracellular organelle part;intracellular part;macromolecular complex;membrane;membrane-bounded organelle;organelle;organelle membrane;organelle part;protein complex;TRAPP complex
Pgrmc1	O55022	Membrane-associated progesterone receptor component 1	96.4583	152.211	154.355	116.562	230.148	168.061	127.356	159.791	117.227	79.053	119.133	154.662	88.203	159.648	129.296	115.939	150.828	50.1591	axon guidance;chemotaxis;locomotion;response to chemical stimulus;response to external stimulus;response to stimulus;taxis	binding;cation binding;heme binding;ion binding;iron ion binding;lipid binding;metal ion binding;steroid binding;tetrapyrrole binding;transition metal ion binding	cell part;cytoplasmic part;endomembrane system;endoplasmic reticulum;endoplasmic reticulum membrane;endoplasmic reticulum part;extracellular membrane-bounded organelle;extracellular organelle;extracellular region part;extracellular vesicular exosome;integral to membrane;intracellular membrane-bounded organelle;intracellular non-membrane-bounded organelle;intracellular organelle;intracellular orga…
Impa1	O55023	Inositol monophosphatase 1	1641.44	1477.5	1646.65	1772.09	1639.33	1423.04	1702.84	1507.6	1447.56	1559.42	1649.82	1591.22	1651.45	1495.11	1693.86	1658.39	1588.57	1382.14	alcohol biosynthetic process;alcohol metabolic process;biological regulation;biosynthetic process;carbohydrate biosynthetic process;carbohydrate metabolic process;catabolic process;cellular biosynthetic process;cellular carbohydrate biosynthetic process;cellular carbohydrate metabolic process;cellular lipid metabolic process;cellular metabolic process;cellular process;cellular response to stimulu…	alkali metal ion binding;binding;catalytic activity;cation binding;hydrolase activity;hydrolase activity, acting on ester bonds;identical protein binding;inositol monophosphate phosphatase activity;inositol or phosphatidylinositol phosphatase activity;inositol phosphate phosphatase activity;ion binding;lithium ion binding;magnesium ion binding;manganese ion binding;metal ion binding;phosphatase a…	cell part;cytoplasm;extracellular membrane-bounded organelle;extracellular organelle;extracellular region part;extracellular vesicular exosome;intracellular part;membrane-bounded organelle;membrane-bounded vesicle;organelle;vesicle
Entpd2	O55026	Ectonucleoside triphosphate diphosphohydrolase 2	325.127	365.459	282.526	244.012	315.798	350.531	262.235	260.32	260.414	254.951	293.324	306.285	257.418	287.733	265.538	372.386	265.179	164.306	biological regulation;catabolic process;cell activation;cell surface receptor linked signaling pathway;cellular catabolic process;cellular metabolic process;cellular nitrogen compound catabolic process;cellular nitrogen compound metabolic process;cellular process;cellular response to stimulus;G-protein coupled receptor protein signaling pathway;heterocycle catabolic process;heterocycle metabolic …	adenyl nucleotide binding;adenyl ribonucleotide binding;ATP binding;binding;catalytic activity;hydrolase activity;hydrolase activity, acting on acid anhydrides;hydrolase activity, acting on acid anhydrides, in phosphorus-containing anhydrides;nucleoside-diphosphatase activity;nucleoside-triphosphatase activity;nucleotide binding;purine nucleotide binding;purine ribonucleoside triphosphate binding…	basal lamina;cell part;extracellular matrix part;extracellular membrane-bounded organelle;extracellular organelle;extracellular region part;extracellular vesicular exosome;integral to membrane;intrinsic to membrane;membrane;membrane part;membrane-bounded organelle;membrane-bounded vesicle;organelle;plasma membrane;vesicle	Purine metabolism
Bckdk	O55028	[3-methyl-2-oxobutanoate dehydrogenase [lipoamide]] kinase, mitochondrial	130.242	206.449	158.922	221.53	147.371	207.922	206.558	208.08	198.583	194.775	188.9	169.6	213.019	206.473	139.098	192.369	204.554	140.403	amine catabolic process;amine metabolic process;branched chain family amino acid catabolic process;branched chain family amino acid metabolic process;carboxylic acid catabolic process;carboxylic acid metabolic process;catabolic process;cellular amine metabolic process;cellular amino acid catabolic process;cellular amino acid metabolic process;cellular catabolic process;cellular ketone metabolic p…	[3-methyl-2-oxobutanoate dehydrogenase (acetyl-transferring)] kinase activity;adenyl nucleotide binding;adenyl ribonucleotide binding;ATP binding;binding;catalytic activity;kinase activity;nucleotide binding;phosphotransferase activity, alcohol group as acceptor;protein kinase activity;protein serine/threonine kinase activity;purine nucleotide binding;purine ribonucleoside triphosphate binding;pu…	cell part;cytoplasmic part;dihydrolipoyl dehydrogenase complex;intracellular membrane-bounded organelle;intracellular organelle;intracellular organelle part;intracellular part;macromolecular complex;membrane-bounded organelle;mitochondrial alpha-ketoglutarate dehydrogenase complex;mitochondrial part;mitochondrial tricarboxylic acid cycle enzyme complex;mitochondrion;organelle;organelle part;prote…
Copb2	O55029	Coatomer subunit beta'	918.361	907.464	935.051	916.478	1058.73	1021.39	905.029	926.1	962.901	1049.71	927.96	1076.14	915.086	988.347	950.976	859.85	884.123	614.933	cellular process;establishment of localization;establishment of localization in cell;establishment of protein localization;Golgi vesicle transport;intracellular protein transport;intracellular transport;intra-Golgi vesicle-mediated transport;protein transport;transport;vesicle-mediated transport	structural molecule activity	cell part;COPI vesicle coat;cytoplasmic part;cytoplasmic vesicle part;cytosol;Golgi apparatus;Golgi apparatus part;intracellular membrane-bounded organelle;intracellular organelle;intracellular organelle part;intracellular part;macromolecular complex;membrane coat;membrane part;membrane-bounded organelle;organelle;organelle part;protein complex;vesicle coat
Nck2	O55033	Cytoplasmic protein NCK2	41.5481	30.0672	35.867	46.168	28.7036	28.5646	32.9741	37.8629	30.6521	28.0024	38.0487	34.0131	28.5737	27.9927	38.0722	44.6702	28.7749	26.6644	actin cytoskeleton organization;actin filament organization;actin filament-based process;anatomical structure development;biological regulation;cell migration;cell motility;cell projection assembly;cell projection organization;cell recognition;cell surface receptor linked signaling pathway;cell-cell recognition;cellular component assembly;cellular component assembly at cellular level;cellular com…	binding;protein binding;protein complex binding;scaffold protein binding	cell part;cytoplasmic part;endoplasmic reticulum;intracellular membrane-bounded organelle;intracellular organelle;intracellular part;membrane;membrane-bounded organelle;organelle;organelle membrane;organelle part;synapse;vesicle membrane	ErbB signaling pathway;Pathogenic Escherichia coli infection;T cell receptor signaling pathway
Snca	O55042	Alpha-synuclein	544.296	533.629	656.075	694.218	466.5	547.071	459.694	549.654	362.981	583.504	518.58	434.261	484.089	616.746	707.586	481.7	667.827	521.088	activation of caspase activity;adult behavior;adult locomotory behavior;aging;alcohol biosynthetic process;alcohol metabolic process;amine biosynthetic process;amine metabolic process;ATP synthesis coupled electron transport;behavior;behavioral response to cocaine;benzene-containing compound metabolic process;biological regulation;biosynthetic process;carboxylic acid metabolic process;catecholami…	alpha-tubulin binding;arachidonic acid binding;binding;calcium ion binding;carboxylic acid binding;caspase inhibitor activity;caspase regulator activity;catalytic activity;cation binding;copper ion binding;cysteine-type endopeptidase inhibitor activity;cytoskeletal protein binding;dynein binding;endopeptidase inhibitor activity;endopeptidase regulator activity;enzyme inhibitor activity;enzyme reg…	actin cytoskeleton;axon;axon part;cell cortex;cell junction;cell part;cell projection;cell projection part;clathrin-coated vesicle;coated vesicle;cytoplasm;cytoplasmic membrane-bounded vesicle;cytoplasmic part;cytoplasmic vesicle;cytoplasmic vesicle membrane;cytoplasmic vesicle part;cytoskeleton;cytosol;endoplasmic reticulum;extracellular matrix part;extracellular region part;extracellular space;…	Alzheimer's disease;Parkinson's disease
Pde6d	O55057	Retinal rod rhodopsin-sensitive cGMP 3',5'-cyclic phosphodiesterase subunit delta	145.992	155.94	145.561	167.475	145.257	122.882	159.83	128.207	131.027	155.216	132.763	128.227	135.914	135.11	136.936	140.116	146.848	135.735	biological regulation;cellular process;cellular response to stimulus;detection of abiotic stimulus;detection of external stimulus;detection of light stimulus;detection of stimulus;metabolic process;multicellular organismal process;negative regulation of catalytic activity;negative regulation of GTPase activity;negative regulation of hydrolase activity;negative regulation of molecular function;neu…	3',5'-cyclic-GMP phosphodiesterase activity;3',5'-cyclic-nucleotide phosphodiesterase activity;binding;catalytic activity;cyclic-nucleotide phosphodiesterase activity;enzyme binding;enzyme inhibitor activity;enzyme regulator activity;GTPase binding;GTPase inhibitor activity;GTPase regulator activity;hydrolase activity;hydrolase activity, acting on ester bonds;nucleoside-triphosphatase regulator a…	cell part;cell projection;cytoplasmic part;cytoplasmic vesicle;cytoplasmic vesicle membrane;cytoplasmic vesicle part;cytoskeleton;cytosol;intracellular non-membrane-bounded organelle;intracellular organelle;intracellular organelle part;intracellular part;membrane;non-membrane-bounded organelle;organelle;organelle membrane;organelle part;vesicle;vesicle membrane	Purine metabolism
Tpmt	O55060	Thiopurine S-methyltransferase	201.725	195.484	184.212	200.435	196.323	171.03	163.792	169.108	159.662	199.353	188.248	180.561	209.661	175.853	211.828	183.28	188.79	163.308		catalytic activity;methyltransferase activity;S-adenosylmethionine-dependent methyltransferase activity;S-methyltransferase activity;thiopurine S-methyltransferase activity;transferase activity;transferase activity, transferring one-carbon groups	cell part;cytoplasm;extracellular membrane-bounded organelle;extracellular organelle;extracellular region part;extracellular vesicular exosome;intracellular part;membrane-bounded organelle;membrane-bounded vesicle;organelle;vesicle	Drug metabolism - other enzymes
Impact	O55091	Protein IMPACT	895.102	779.053	802.073	852.827	857.769	829.718	899.402	847.877	752.152	892.355	936.742	798.005	892.485	828.36	940.35	856.345	912.943	700.149	biological regulation;negative regulation of biological process;negative regulation of cellular metabolic process;negative regulation of cellular process;negative regulation of cellular protein metabolic process;negative regulation of macromolecule metabolic process;negative regulation of metabolic process;negative regulation of phosphate metabolic process;negative regulation of phosphorus metabo…		cell part;cytoplasm;intracellular part
Stk10	O55098	Serine/threonine-protein kinase 10	34.9309	33.9493	35.9229	33.101	42.8391	30.9016	37.5246	39.7582	41.4958	41.9156	50.0433	37.0811	40.6591	32.1996	42.6269	29.6318	39.7169	33.837	activation of protein kinase activity;biological adhesion;biological regulation;cell adhesion;cell cycle;cell-cell adhesion;cellular macromolecule metabolic process;cellular metabolic process;cellular process;cellular protein metabolic process;cellular response to stimulus;cellular response to stress;homotypic cell-cell adhesion;intracellular protein kinase cascade;intracellular signal transducti…	adenyl nucleotide binding;adenyl ribonucleotide binding;ATP binding;binding;catalytic activity;identical protein binding;kinase activity;nucleotide binding;phosphotransferase activity, alcohol group as acceptor;protein binding;protein dimerization activity;protein homodimerization activity;protein kinase activity;protein serine/threonine kinase activity;purine nucleotide binding;purine ribonucleo…	cell part;cytoplasm;extracellular membrane-bounded organelle;extracellular organelle;extracellular region part;extracellular vesicular exosome;intracellular part;membrane;membrane-bounded organelle;membrane-bounded vesicle;organelle;plasma membrane;vesicle
Syngr1	O55100	Synaptogyrin-1	125.12	123.283	135.637	128.581	162.927	159.126	154.54	157.736	112.282	155.876	136.493	167.891	136.616	159.177	163.901	144.159	139.427	73.8109	biological regulation;establishment of localization;establishment of localization in cell;establishment of protein localization;intracellular protein transport;intracellular transport;protein targeting;protein transport;regulation of biological process;regulation of biological quality;regulation of cell communication;regulation of cellular process;regulation of long-term neuronal synaptic plastic…		cell junction;cell part;clathrin coated vesicle membrane;clathrin-coated vesicle;coated vesicle;coated vesicle membrane;cytoplasmic membrane-bounded vesicle;cytoplasmic part;cytoplasmic vesicle;cytoplasmic vesicle membrane;cytoplasmic vesicle part;integral to membrane;intracellular membrane-bounded organelle;intracellular organelle;intracellular organelle part;intracellular part;intrinsic to memb…
Prx	O55103	Periaxin	196.6	15079.7	7775.87	265.202	2475.9	270.742	182.716	5379.59	304.61	1595.85	1277.61	4448.82	255.679	9842.03	244.301	22379	308.615	6239.3	biological regulation;regulation of biological process;regulation of cellular metabolic process;regulation of cellular process;regulation of gene expression;regulation of macromolecule metabolic process;regulation of metabolic process;regulation of nitrogen compound metabolic process;regulation of nucleobase-containing compound metabolic process;regulation of primary metabolic process;regulation …		cell part;cytoplasm;intracellular membrane-bounded organelle;intracellular organelle;intracellular part;membrane;membrane-bounded organelle;nucleus;organelle;plasma membrane
Strn	O55106	Striatin	379.702	405.287	429.905	466.7	418.588	429.736	446.023	395.563	499.932	459.774	417.688	396.795	394.476	427.765	448.708	406.982	470.997	360.101	biological regulation;cell surface receptor linked signaling pathway;cellular process;cellular response to stimulus;negative regulation of biological process;negative regulation of cell proliferation;negative regulation of cellular process;regulation of biological process;regulation of cell proliferation;regulation of cellular process;response to stimulus;signal transduction;Wnt receptor signalin…	armadillo repeat domain binding;binding;enzyme binding;estrogen receptor binding;hormone receptor binding;nuclear hormone receptor binding;phosphatase binding;protein binding;protein complex binding;protein domain specific binding;protein phosphatase 2A binding;protein phosphatase binding;receptor binding;steroid hormone receptor binding	cell junction;cell part;cell projection;cell projection part;cell-cell junction;cytoplasm;dendritic spine;intracellular part;macromolecular complex;membrane;neuron projection;neuron spine;occluding junction;protein complex;protein phosphatase type 2A complex;protein serine/threonine phosphatase complex;tight junction
Nipsnap1	O55125	Protein NipSnap homolog 1	571.742	491.125	584.608	571.054	551.222	631.072	560.135	523.141	529.549	612.042	537.043	584.775	764.886	548.518	560.476	563.33	628.118	455.524	multicellular organismal process;neurological system process;sensory perception;sensory perception of pain;system process	binding;neurotransmitter binding	cell part;cytoplasmic part;intracellular membrane-bounded organelle;intracellular organelle;intracellular organelle part;intracellular part;membrane;membrane-bounded organelle;mitochondrial inner membrane;mitochondrial membrane;mitochondrial part;mitochondrion;organelle;organelle inner membrane;organelle membrane;organelle part;synapse part;synaptic membrane
Gbas	O55126	Protein NipSnap homolog 2	885.597	793.946	927.154	831.754	788.703	888.634	794.159	897.741	748.782	870.443	771.189	821.837	988.615	795.792	834.671	767.43	801.648	1124.82	ATP biosynthetic process;ATP metabolic process;biological regulation;biosynthetic process;cellular biosynthetic process;cellular metabolic process;cellular nitrogen compound biosynthetic process;cellular nitrogen compound metabolic process;cellular process;generation of precursor metabolites and energy;heterocycle biosynthetic process;heterocycle metabolic process;metabolic process;negative regul…		cell part;cytoplasmic part;intracellular membrane-bounded organelle;intracellular organelle;intracellular part;membrane-bounded organelle;mitochondrion;organelle
Sap18	O55128	Histone deacetylase complex subunit SAP18	153.105	171.759	159.822	161.342	138.542	161.836	145.396	159.723	147.479	163.995	160.067	171.665	165.746	174.836	138.565	150.213	180.236	128.536	biological regulation;biosynthetic process;cellular biosynthetic process;cellular macromolecule biosynthetic process;cellular macromolecule metabolic process;cellular metabolic process;cellular nitrogen compound metabolic process;cellular process;chromatin silencing;chromatin silencing at rDNA;gene silencing;macromolecule biosynthetic process;macromolecule metabolic process;metabolic process;mRNA…		cell part;cytoplasm;intracellular organelle part;intracellular part;nuclear body;nuclear part;nuclear speck;nucleoplasm;nucleoplasm part;organelle part	mRNA surveillance pathway;RNA transport
39326	O55131	Septin-7	2943.27	2621.79	2847.15	3054.16	2925.39	2937.73	3005.77	2624.28	2722.26	2974.9	2703.44	2963.97	3382.26	2583.75	2674.38	2563.08	2924.61	2357.64	anatomical structure morphogenesis;biological regulation;cell cycle phase;cell cycle process;cell division;cell part morphogenesis;cell projection morphogenesis;cell projection organization;cellular component assembly;cellular component morphogenesis;cellular component organization;cellular component organization at cellular level;cellular component organization or biogenesis;cellular component o…	binding;GTP binding;guanyl nucleotide binding;guanyl ribonucleotide binding;identical protein binding;nucleotide binding;protein binding;purine nucleotide binding;purine ribonucleoside triphosphate binding;purine ribonucleotide binding;ribonucleotide binding	actin cytoskeleton;actin filament bundle;actomyosin;axon part;axon terminus;axoneme;cell cortex;cell cortex part;cell division site part;cell part;cell projection part;chromosomal part;cleavage furrow;condensed chromosome kinetochore;cytoplasm;cytoplasmic part;cytoskeletal part;cytoskeleton;extracellular membrane-bounded organelle;extracellular organelle;extracellular region part;extracellular ve…
Eif6	O55135	Eukaryotic translation initiation factor 6	158.136	165.942	160.374	161.783	145.471	140.374	152.083	162.557	170	169.442	180.135	150.132	131.527	143.638	161.893	153.454	152.584	152.774	cellular component assembly;cellular component assembly at cellular level;cellular component biogenesis;cellular component biogenesis at cellular level;cellular component organization;cellular component organization at cellular level;cellular component organization or biogenesis;cellular component organization or biogenesis at cellular level;cellular localization;cellular macromolecular complex a…	binding;nucleic acid binding;ribonucleoprotein binding;ribosomal large subunit binding;ribosome binding;RNA binding;translation factor activity, nucleic acid binding;translation initiation factor activity	cell part;cytoplasm;cytoskeletal part;extracellular membrane-bounded organelle;extracellular organelle;extracellular region part;extracellular vesicular exosome;intermediate filament;intracellular membrane-bounded organelle;intracellular non-membrane-bounded organelle;intracellular organelle;intracellular organelle part;intracellular part;lamin filament;macromolecular complex;membrane-bounded org…	Ribosome biogenesis in eukaryotes
Acot1	O55137	Acyl-coenzyme A thioesterase 1	191.21	184.461	200.051	191.921	221.382	156.006	192.611	175.069	162.441	179.703	192.7	163.876	199.4	165.394	190.55	199.133	198.49	157.975	acyl-CoA metabolic process;carboxylic acid metabolic process;cellular ketone metabolic process;cellular lipid metabolic process;cellular metabolic process;cellular process;coenzyme metabolic process;cofactor metabolic process;fatty acid metabolic process;lipid metabolic process;long-chain fatty acid metabolic process;metabolic process;monocarboxylic acid metabolic process;organic acid metabolic p…	acyl-CoA hydrolase activity;acyl-CoA thioesterase activity;carboxylic ester hydrolase activity;catalytic activity;CoA hydrolase activity;hydrolase activity;hydrolase activity, acting on ester bonds;palmitoyl-CoA hydrolase activity;thiolester hydrolase activity	cell part;cytoplasm;cytoplasmic part;intracellular membrane-bounded organelle;intracellular organelle;intracellular part;membrane-bounded organelle;mitochondrion;organelle	Biosynthesis of unsaturated fatty acids
Rpl35a	O55142	60S ribosomal protein L35a	374.004	441.7	422.582	479.349	427.363	509.962	491.553	550.099	406.082	543.31	461.659	385.044	708.826	454.203	403.042	474.105	539.191	432.107	biosynthetic process;cellular biosynthetic process;cellular component biogenesis;cellular component biogenesis at cellular level;cellular component organization or biogenesis;cellular component organization or biogenesis at cellular level;cellular macromolecule biosynthetic process;cellular macromolecule metabolic process;cellular metabolic process;cellular nitrogen compound metabolic process;cel…	structural constituent of ribosome;structural molecule activity	cell part;cytoplasmic part;cytosolic large ribosomal subunit;extracellular membrane-bounded organelle;extracellular organelle;extracellular region part;extracellular vesicular exosome;intracellular membrane-bounded organelle;intracellular organelle;intracellular organelle part;intracellular part;large ribosomal subunit;macromolecular complex;membrane;membrane-bounded organelle;membrane-bounded ve…	Ribosome
Atp2a2	O55143	Sarcoplasmic/endoplasmic reticulum calcium ATPase 2	2249.98	2038.09	2276.03	2316.96	2476.08	2645.86	2403.49	2165.36	1986.72	2421.43	2186.88	2480	2453.42	2216.27	2160.43	2061.08	2164.13	1197.38	biological regulation;calcium ion homeostasis;calcium ion transmembrane transport;calcium ion transport;calcium-mediated signaling;cation homeostasis;cation transport;cellular calcium ion homeostasis;cellular cation homeostasis;cellular chemical homeostasis;cellular component organization;cellular component organization at cellular level;cellular component organization or biogenesis;cellular comp…	active transmembrane transporter activity;adenyl nucleotide binding;adenyl ribonucleotide binding;ATP binding;ATPase activity;ATPase activity, coupled;ATPase activity, coupled to movement of substances;ATPase activity, coupled to transmembrane movement of ions;ATPase activity, coupled to transmembrane movement of ions, phosphorylative mechanism;ATPase activity, coupled to transmembrane movement o…	cell junction;cell part;cell-cell contact zone;cell-cell junction;cytoplasmic part;endoplasmic reticulum;endoplasmic reticulum membrane;endoplasmic reticulum part;intercalated disc;intracellular membrane-bounded organelle;intracellular organelle;intracellular organelle part;intracellular part;longitudinal sarcoplasmic reticulum;membrane;membrane part;membrane-bounded organelle;organelle;organelle…	Alzheimer's disease;Calcium signaling pathway;Pancreatic secretion
Cd59a	O55186	CD59A glycoprotein	119.828	51.7961	65.855	53.2329	113.033	129.209	169.124	97.251	211.844	149.504	156.247	178.629	116.711	114.358	140.838	93.2969	132.788	81.6644	biological regulation;cell activation;cellular process;cytokine production;multicellular organismal process;negative regulation of activation of membrane attack complex;negative regulation of angiogenesis;negative regulation of biological process;negative regulation of cell communication;negative regulation of cellular process;negative regulation of cellular response to growth factor stimulus;neg…	binding;complement binding;protein binding	anchored to membrane;cell part;external side of plasma membrane;extracellular region;intrinsic to membrane;membrane part;plasma membrane part	Complement and coagulation cascades;Hematopoietic cell lineage
Supt5h	O55201	Transcription elongation factor SPT5	193.314	192.727	233.631	166.134	189.147	241.085	179.276	235.788	202.085	231.955	215.144	199.671	193.457	199.203	225.63	214.473	209.108	188.394	biological regulation;biosynthetic process;cellular biosynthetic process;cellular macromolecule metabolic process;cellular metabolic process;cellular nitrogen compound metabolic process;cellular process;macromolecule metabolic process;metabolic process;negative regulation of biological process;negative regulation of biosynthetic process;negative regulation of cellular biosynthetic process;negativ…	binding;chromatin binding;enzyme binding;protein binding;protein dimerization activity;protein heterodimerization activity	cell part;DSIF complex;intracellular membrane-bounded organelle;intracellular organelle;intracellular organelle part;intracellular part;macromolecular complex;membrane-bounded organelle;nuclear part;nucleoplasm;nucleoplasm part;nucleus;organelle;organelle part;protein complex;transcription elongation factor complex
Ilk	O55222	Integrin-linked protein kinase	536.497	741.609	677.352	567.718	546.787	634.341	498.586	571.556	633.315	577.354	667.041	538.795	511.504	689.835	501.206	709.939	534.167	585.32	aging;ameboidal cell migration;anatomical structure development;anatomical structure formation involved in morphogenesis;anatomical structure morphogenesis;axon ensheathment;biological adhesion;biological regulation;branching involved in ureteric bud morphogenesis;branching morphogenesis of a tube;cell adhesion;cell aging;cell cycle arrest;cell cycle process;cell development;cell migration;cell m…	adenyl nucleotide binding;adenyl ribonucleotide binding;ATP binding;binding;catalytic activity;enzyme binding;kinase activity;kinase binding;molecular transducer activity;nucleotide binding;phosphotransferase activity, alcohol group as acceptor;protein binding;protein kinase activity;protein kinase binding;protein serine/threonine kinase activity;purine nucleotide binding;purine ribonucleoside tr…	actin filament bundle;actomyosin;adherens junction;anchoring junction;axon part;cell body;cell junction;cell part;cell projection;cell projection part;cell-cell junction;cell-substrate adherens junction;cell-substrate junction;contractile fiber part;costamere;cytoplasm;cytoplasmic part;cytoskeletal part;dendritic shaft;focal adhesion;intracellular organelle part;intracellular part;lamellipodium;m…	Bacterial invasion of epithelial cells;Endometrial cancer;Focal adhesion;PPAR signaling pathway
Chad	O55226	Chondroadherin	14.0842	105.537	16.787	90.0275	112.261	17.5453	11.0302	36.9203	354.664	45.9573	90.6403	178.001	18.7672	22.1426	17.3822	23.2422	29.2863	10.3532	anatomical structure development;biological adhesion;bone development;cartilage condensation;cell adhesion;cell-cell adhesion;cellular process;developmental process		extracellular matrix;extracellular region part;proteinaceous extracellular matrix	ECM-receptor interaction;Focal adhesion
Chkb	O55229	Choline/ethanolamine kinase	215.519	235.351	235.61	227.274	248.483	220.526	237.827	233.235	228.632	248.486	217.531	313.377	208.876	251.66	220.891	213.607	228.548	149.768	alcohol metabolic process;amine biosynthetic process;amine metabolic process;anatomical structure development;biosynthetic process;CDP-choline pathway;cellular amine metabolic process;cellular biogenic amine biosynthetic process;cellular biogenic amine metabolic process;cellular biosynthetic process;cellular lipid metabolic process;cellular metabolic process;cellular nitrogen compound biosyntheti…	adenyl nucleotide binding;adenyl ribonucleotide binding;ATP binding;binding;catalytic activity;choline kinase activity;ethanolamine kinase activity;kinase activity;nucleotide binding;phosphotransferase activity, alcohol group as acceptor;purine nucleotide binding;purine ribonucleoside triphosphate binding;purine ribonucleotide binding;ribonucleotide binding;transferase activity;transferase activi…		Glycerophospholipid metabolism
Psmb5	O55234	Proteasome subunit beta type-5	872.859	911.632	951.954	987.46	878.789	986.117	1033.11	969.827	834.324	961.536	886.564	852.344	1160.05	926.115	890.982	961.662	1081.9	954.487	catabolic process;cellular catabolic process;cellular macromolecule catabolic process;cellular macromolecule metabolic process;cellular metabolic process;cellular process;macromolecule catabolic process;macromolecule metabolic process;metabolic process;modification-dependent macromolecule catabolic process;modification-dependent protein catabolic process;primary metabolic process;proteasomal prot…	catalytic activity;endopeptidase activity;hydrolase activity;peptidase activity;peptidase activity, acting on L-amino acid peptides;threonine-type endopeptidase activity;threonine-type peptidase activity	cell part;centrosome;cytoplasm;cytoplasmic part;cytoskeletal part;cytosol;extracellular membrane-bounded organelle;extracellular organelle;extracellular region part;extracellular vesicular exosome;intracellular membrane-bounded organelle;intracellular non-membrane-bounded organelle;intracellular organelle;intracellular organelle part;intracellular part;macromolecular complex;membrane-bounded orga…	Proteasome
Dhx9	O70133	ATP-dependent RNA helicase A	928.98	1071.26	1087.33	1001.47	1048.86	1199.45	992.525	1100.63	953.984	1091.34	1141.27	1174.25	1005.61	1194.31	988.277	974.974	1028.99	662.297	biological regulation;cell differentiation;cellular developmental process;cellular macromolecule metabolic process;cellular metabolic process;cellular nitrogen compound metabolic process;cellular process;cellular response to heat;cellular response to stimulus;cellular response to stress;circadian rhythm;CRD-mediated mRNA stabilization;developmental process;macromolecule metabolic process;metaboli…	adenyl nucleotide binding;adenyl ribonucleotide binding;ATP binding;ATPase activity;ATPase activity, coupled;ATP-dependent helicase activity;ATP-dependent RNA helicase activity;binding;catalytic activity;DNA binding;helicase activity;hydrolase activity;hydrolase activity, acting on acid anhydrides;hydrolase activity, acting on acid anhydrides, in phosphorus-containing anhydrides;nucleic acid bind…	cell part;centrosome;CRD-mediated mRNA stability complex;cytoplasm;cytoplasmic part;cytoskeletal part;intracellular membrane-bounded organelle;intracellular non-membrane-bounded organelle;intracellular organelle;intracellular organelle part;intracellular part;macromolecular complex;membrane;membrane-bounded organelle;microtubule organizing center;non-membrane-bounded organelle;nuclear part;nucleo…
Dpm1	O70152	Dolichol-phosphate mannosyltransferase subunit 1	81.9064	101.104	95.7505	80.8955	101.015	93.1579	96.4372	88.8558	99.0768	121.242	94.2478	109.002	106.818	106.492	84.0864	107.04	96.2121	57.7152	biosynthetic process;carbohydrate metabolic process;cellular biosynthetic process;cellular carbohydrate metabolic process;cellular lipid metabolic process;cellular macromolecule metabolic process;cellular metabolic process;cellular process;cellular protein metabolic process;glycerolipid biosynthetic process;glycerolipid metabolic process;glycerophospholipid biosynthetic process;glycerophospholipi…	catalytic activity;dolichyl-phosphate beta-D-mannosyltransferase activity;dolichyl-phosphate-mannose-protein mannosyltransferase activity;mannosyltransferase activity;transferase activity;transferase activity, transferring glycosyl groups;transferase activity, transferring hexosyl groups	cell part;cytoplasmic part;endoplasmic reticulum membrane;endoplasmic reticulum part;intracellular organelle part;intracellular part;membrane;membrane part;organelle membrane;organelle part	N-Glycan biosynthesis
Pip5k1c	O70161	Phosphatidylinositol 4-phosphate 5-kinase type-1 gamma	469.393	417.482	503.845	455.643	498.943	635.902	470.373	470.124	467.891	434.624	463.115	568.414	538.202	505.216	582.768	461.318	504.501	402.833	anatomical structure morphogenesis;axonogenesis;biological adhesion;biological regulation;cell adhesion;cell part morphogenesis;cell projection morphogenesis;cell projection organization;cell-cell adhesion;cellular component morphogenesis;cellular component organization;cellular component organization at cellular level;cellular component organization or biogenesis;cellular component organization …	1-phosphatidylinositol-4-phosphate 5-kinase activity;adenyl nucleotide binding;adenyl ribonucleotide binding;ATP binding;binding;catalytic activity;inositol or phosphatidylinositol kinase activity;kinase activity;lipid kinase activity;nucleotide binding;phosphatidylinositol phosphate kinase activity;phosphotransferase activity, alcohol group as acceptor;purine nucleotide binding;purine ribonucleo…	adherens junction;anchoring junction;cell junction;cell part;cell projection;cell projection membrane;cell projection part;cell-substrate adherens junction;cell-substrate junction;cytoplasm;endomembrane system;focal adhesion;intracellular part;leading edge membrane;membrane part;phagocytic cup;plasma membrane part;ruffle membrane;uropod	Endocytosis;Fc gamma R-mediated phagocytosis;Inositol phosphate metabolism;Phosphatidylinositol signaling system;Regulation of actin cytoskeleton
Stmn3	O70166	Stathmin-3	239.343	221.116	220.567	229.865	244.696	229.855	228.21	236.59	209.357	279.193	229.222	235.178	223.557	227.346	245.594	192.078	270.324	141.269	biological regulation;cell projection organization;cellular component disassembly;cellular component disassembly at cellular level;cellular component organization;cellular component organization at cellular level;cellular component organization or biogenesis;cellular component organization or biogenesis at cellular level;cellular macromolecular complex disassembly;cellular macromolecular complex …	binding;cytoskeletal protein binding;protein binding;protein domain specific binding;tubulin binding	axon;cell part;cell projection;cell projection part;cytoplasm;cytoplasmic part;Golgi apparatus;growth cone;intracellular membrane-bounded organelle;intracellular organelle;intracellular part;membrane-bounded organelle;neuron projection;organelle;site of polarized growth
Pip4k2a	O70172	Phosphatidylinositol 5-phosphate 4-kinase type-2 alpha	1025.52	930.195	937.566	1055.23	1029.03	1018.52	1094.97	898.972	981.117	1006.82	1084.24	1097.55	957.354	942.393	921.274	842.559	930.551	624.872	anatomical structure development;cell development;cellular developmental process;cellular process;developmental process;megakaryocyte development	1-phosphatidylinositol-5-phosphate 4-kinase activity;adenyl nucleotide binding;adenyl ribonucleotide binding;ATP binding;binding;catalytic activity;inositol or phosphatidylinositol kinase activity;kinase activity;lipid kinase activity;nucleotide binding;phosphatidylinositol phosphate kinase activity;phosphotransferase activity, alcohol group as acceptor;purine nucleotide binding;purine ribonucleo…	cell part;cytoplasm;intracellular membrane-bounded organelle;intracellular organelle;intracellular part;membrane;membrane-bounded organelle;nucleus;organelle;plasma membrane	Inositol phosphate metabolism;Phosphatidylinositol signaling system;Regulation of actin cytoskeleton
Eif3d	O70194	Eukaryotic translation initiation factor 3 subunit D	369.942	387.704	373.9	372.839	396.929	438.834	375.877	356.51	438.175	395.18	384.431	439.618	384.056	412.934	356	356.94	357.196	313.132	biological regulation;cellular component assembly;cellular component assembly at cellular level;cellular component organization;cellular component organization at cellular level;cellular component organization or biogenesis;cellular component organization or biogenesis at cellular level;cellular macromolecular complex assembly;cellular macromolecular complex subunit organization;cellular process;…	binding;nucleic acid binding;RNA binding;translation factor activity, nucleic acid binding;translation initiation factor activity	cell part;cytoplasmic part;eukaryotic 43S preinitiation complex;eukaryotic 48S preinitiation complex;eukaryotic translation initiation factor 3 complex;eukaryotic translation initiation factor 3 complex, eIF3m;intracellular part;macromolecular complex;membrane;protein complex;ribonucleoprotein complex;translation preinitiation complex	RNA transport
Aif1	O70200	Allograft inflammatory factor 1	321.068	238.108	198.213	239.555	209.7	235.774	251.559	206.232	314.815	257.525	266.849	176.333	186.605	228.53	186.727	240.632	251.151	254.339	actin cytoskeleton organization;actin filament bundle assembly;actin filament organization;actin filament polymerization;actin filament-based process;actin polymerization or depolymerization;biological regulation;cell activation;cell communication;cellular component assembly;cellular component assembly at cellular level;cellular component organization;cellular component organization at cellular l…	actin binding;actin filament binding;binding;calcium ion binding;cation binding;cytoskeletal protein binding;ion binding;metal ion binding;protein binding	actin filament;cell part;cell projection;cell projection membrane;cell projection part;cytoplasm;cytoplasmic part;cytoskeletal part;cytosol;intracellular membrane-bounded organelle;intracellular organelle;intracellular organelle part;intracellular part;lamellipodium;leading edge membrane;macromolecular complex;membrane part;membrane-bounded organelle;nucleus;organelle;organelle part;perikaryon;pe…
Atp9a	O70228	Probable phospholipid-transporting ATPase IIA	379.79	395.876	414.884	441.638	418.947	490.83	429.561	391.003	362.847	453.373	402.145	465.768	431.78	452.453	423.497	384.59	395.145	229.254	biological regulation;cellular component organization;cellular component organization or biogenesis;cellular membrane organization;cellular process;endocytosis;establishment of localization;establishment of localization in cell;Golgi vesicle transport;intracellular transport;lipid translocation;lipid transport;membrane invagination;membrane organization;organic substance transport;phospholipid tr…	adenyl nucleotide binding;adenyl ribonucleotide binding;ATP binding;ATPase activity;ATPase activity, coupled;ATPase activity, coupled to movement of substances;binding;catalytic activity;cation binding;hydrolase activity;hydrolase activity, acting on acid anhydrides;hydrolase activity, acting on acid anhydrides, in phosphorus-containing anhydrides;ion binding;lipid transporter activity;magnesium …	cell part;cytoplasmic part;early endosome;early endosome membrane;endosomal part;endosome;endosome membrane;Golgi apparatus part;integral to membrane;intracellular membrane-bounded organelle;intracellular organelle;intracellular organelle part;intracellular part;intrinsic to membrane;membrane;membrane part;membrane-bounded organelle;organelle;organelle membrane;organelle part;perinuclear region o…
Pgam2	O70250	Phosphoglycerate mutase 2	400.91	995.769	655.745	220.793	230.266	89.5145	1191.38	2727.21	709.373	203.807	589.264	188.209	495.77	712.069	963.937	536.451	161.082	6632.78	alcohol biosynthetic process;alcohol catabolic process;alcohol metabolic process;biosynthetic process;carbohydrate biosynthetic process;carbohydrate catabolic process;carbohydrate metabolic process;catabolic process;cellular biosynthetic process;cellular carbohydrate biosynthetic process;cellular carbohydrate catabolic process;cellular carbohydrate metabolic process;cellular metabolic process;cel…	2,3-bisphosphoglycerate-dependent phosphoglycerate mutase activity;binding;bisphosphoglycerate 2-phosphatase activity;bisphosphoglycerate mutase activity;bisphosphoglycerate phosphatase activity;catalytic activity;cofactor binding;hydrolase activity;hydrolase activity, acting on ester bonds;intramolecular transferase activity;intramolecular transferase activity, phosphotransferases;isomerase acti…	cell part;cytoplasmic part;cytosol;extracellular membrane-bounded organelle;extracellular organelle;extracellular region part;extracellular vesicular exosome;intracellular membrane-bounded organelle;intracellular organelle;intracellular part;membrane-bounded organelle;membrane-bounded vesicle;nucleus;organelle;vesicle	Glycolysis / Gluconeogenesis;Methane metabolism
Eef1b	O70251	Elongation factor 1-beta	763.25	656.83	780.455	776.144	1123.62	904.704	682.233	786.403	733.4	542.991	471.004	674.372	687.065	693.994	794.248	765.558	898.262	421.221		binding;nucleic acid binding;RNA binding;translation elongation factor activity;translation factor activity, nucleic acid binding	cell part;cytoplasm;cytoplasmic part;eukaryotic translation elongation factor 1 complex;intracellular part;macromolecular complex;protein complex
Hmox2	O70252	Heme oxygenase 2	1029.89	1060.96	995.903	1123.84	964.723	1080.51	1081.86	972.462	1058.51	1043.14	1034.01	967.665	967.68	1023.13	976.105	1013.82	1077.17	861.615	cellular metabolic process;cellular process;cofactor metabolic process;heme metabolic process;heme oxidation;heterocycle metabolic process;metabolic process;nitrogen compound metabolic process;oxidation-reduction process;pigment metabolic process;porphyrin-containing compound metabolic process;response to chemical stimulus;response to hypoxia;response to oxidative stress;response to oxygen levels…	binding;catalytic activity;cation binding;heme oxygenase (decyclizing) activity;ion binding;metal ion binding;oxidoreductase activity;oxidoreductase activity, acting on paired donors, with incorporation or reduction of molecular oxygen	cell part;cytoplasmic part;endoplasmic reticulum;intracellular membrane-bounded organelle;intracellular organelle;intracellular part;membrane;membrane-bounded organelle;organelle;plasma membrane	Mineral absorption;Porphyrin and chlorophyll metabolism
Atxn2	O70305	Ataxin-2	464.958	400.645	485.335	531.36	431.029	448.605	429.001	395.72	478.814	451.78	444.633	425.937	510.113	455.128	507.285	436.36	528.508	428.787	anatomical structure morphogenesis;biological regulation;cell differentiation;cell differentiation in hindbrain;cell part morphogenesis;cell projection morphogenesis;cell projection organization;cellular component assembly;cellular component assembly at cellular level;cellular component morphogenesis;cellular component organization;cellular component organization at cellular level;cellular compon…	binding;epidermal growth factor receptor binding;growth factor receptor binding;protein binding;protein C-terminus binding;receptor binding	cell part;cytoplasm;cytoplasmic part;Golgi apparatus;Golgi apparatus part;intracellular membrane-bounded organelle;intracellular non-membrane-bounded organelle;intracellular organelle;intracellular organelle part;intracellular part;macromolecular complex;membrane;membrane-bounded organelle;non-membrane-bounded organelle;nuclear part;nucleoplasm;organelle;organelle part;perinuclear region of cytop…
Nmt1	O70310	Glycylpeptide N-tetradecanoyltransferase 1	207.453	161.721	169.447	143.758	188.431	201.624	160.021	151.805	194.312	190.623	189.44	209.625	218.787	176.17	204.23	179.057	195.668	145.718	cellular macromolecule metabolic process;cellular metabolic process;cellular process;cellular protein metabolic process;chordate embryonic development;developmental process;embryo development;embryo development ending in birth or egg hatching;in utero embryonic development;macromolecule metabolic process;macromolecule modification;metabolic process;N-terminal peptidyl-glycine N-myristoylation;N-t…	catalytic activity;glycylpeptide N-tetradecanoyltransferase activity;myristoyltransferase activity;N-acyltransferase activity;transferase activity;transferase activity, transferring acyl groups;transferase activity, transferring acyl groups other than amino-acyl groups	actin cytoskeleton;cell junction;cell part;cytoplasm;cytoplasmic part;cytoskeleton;cytosol;extrinsic to membrane;intracellular non-membrane-bounded organelle;intracellular organelle;intracellular part;membrane;membrane part;non-membrane-bounded organelle;organelle;plasma membrane
Nmt2	O70311	Glycylpeptide N-tetradecanoyltransferase 2	92.9934	82.0945	86.9838	68.2841	102.024	78.1549	75.7865	81.0731	65.8501	91.3888	89.3911	83.4353	80.4672	81.8159	89.7604	84.8751	82.2289	57.0425	cellular macromolecule metabolic process;cellular metabolic process;cellular process;cellular protein metabolic process;macromolecule metabolic process;macromolecule modification;metabolic process;N-terminal peptidyl-glycine N-myristoylation;N-terminal protein amino acid modification;N-terminal protein lipidation;N-terminal protein myristoylation;peptidyl-amino acid modification;peptidyl-glycine …	catalytic activity;glycylpeptide N-tetradecanoyltransferase activity;myristoyltransferase activity;N-acyltransferase activity;transferase activity;transferase activity, transferring acyl groups;transferase activity, transferring acyl groups other than amino-acyl groups	cell part;cytoplasm;cytoplasmic part;extrinsic to membrane;Golgi apparatus;intracellular membrane-bounded organelle;intracellular organelle;intracellular part;membrane;membrane part;membrane-bounded organelle;organelle;plasma membrane
Epb41l2	O70318	Band 4.1-like protein 2	5288.15	5247.14	5414.88	4797.1	5257.83	4731.72	5291.85	4633.31	4820.55	4851.25	4933.43	5099.51	4800.43	5165.23	4904.29	6524.78	5193.67	4176.54	actin cytoskeleton organization;actin filament-based process;biological regulation;cellular component organization;cellular component organization at cellular level;cellular component organization or biogenesis;cellular component organization or biogenesis at cellular level;cellular process;cortical actin cytoskeleton organization;cortical cytoskeleton organization;cytoskeleton organization;organ…	actin binding;binding;cytoskeletal protein binding;PH domain binding;protein binding;protein domain specific binding;spectrin binding;structural molecule activity	actin cytoskeleton;adherens junction;anchoring junction;cell junction;cell part;cell-substrate adherens junction;cell-substrate junction;cytoplasm;cytoskeleton;extracellular membrane-bounded organelle;extracellular organelle;extracellular region part;extracellular vesicular exosome;extrinsic to membrane;focal adhesion;intracellular membrane-bounded organelle;intracellular non-membrane-bounded org…	Tight junction
Gpx4	O70325	Phospholipid hydroperoxide glutathione peroxidase, mitochondrial	1333.16	1341.18	1356.07	1660.9	1287.58	1263.54	1573.87	1231.79	1384.62	1521.2	1373.86	1258.66	1508.84	1316.9	1350.63	1273.1	1544.75	1213.48	cellular component organization;cellular component organization at cellular level;cellular component organization or biogenesis;cellular component organization or biogenesis at cellular level;cellular process;chromatin organization;chromosome organization;developmental process;gamete generation;male gamete generation;multicellular organismal development;multicellular organismal process;multicellu…	antioxidant activity;catalytic activity;glutathione peroxidase activity;oxidoreductase activity;oxidoreductase activity, acting on paired donors, with incorporation or reduction of molecular oxygen;oxidoreductase activity, acting on peroxide as acceptor;peroxidase activity;phospholipid-hydroperoxide glutathione peroxidase activity	cell part;cytoplasmic part;cytosol;envelope;extracellular membrane-bounded organelle;extracellular organelle;extracellular region part;extracellular vesicular exosome;intracellular membrane-bounded organelle;intracellular organelle;intracellular organelle part;intracellular part;membrane;membrane-bounded organelle;membrane-bounded vesicle;mitochondrial inner membrane;mitochondrial membrane;mitoch…	Glutathione metabolism
Gpld1	O70362	Phosphatidylinositol-glycan-specific phospholipase D	74.3997	70.1829	79.5326	75.2503	80.2755	88.9912	87.5009	84.5074	78.882	74.2391	87.6708	67.2234	98.1062	78.7496	82.3217	89.6959	82.5651	88.2717	activation of immune response;alcohol metabolic process;amine metabolic process;biological regulation;blood vessel endothelial cell migration;cell differentiation;cell migration;cell migration involved in sprouting angiogenesis;cell motility;cell surface receptor linked signaling pathway;cellular amine metabolic process;cellular biogenic amine metabolic process;cellular component movement;cellula…	catalytic activity;channel regulator activity;glycosylphosphatidylinositol phospholipase D activity;hydrolase activity;hydrolase activity, acting on ester bonds;lipase activity;phospholipase activity;phospholipase D activity;phosphoric diester hydrolase activity;phosphoric ester hydrolase activity;sodium channel regulator activity	cell part;cytoplasm;cytoplasmic part;extracellular matrix;extracellular membrane-bounded organelle;extracellular organelle;extracellular region;extracellular region part;extracellular space;extracellular vesicular exosome;high-density lipoprotein particle;intracellular;intracellular membrane-bounded organelle;intracellular organelle;intracellular organelle part;intracellular part;lysosomal membra…
Emc8	O70378	ER membrane protein complex subunit 8	483.386	463.108	508.802	538.151	473.044	475.896	478.48	456.331	445.657	484.77	458.117	439.222	513.155	468.464	466.402	474.848	510.412	429.326			cell part;cytoplasm;cytoplasmic part;ER membrane protein complex;intracellular membrane-bounded organelle;intracellular organelle;intracellular part;macromolecular complex;membrane;membrane-bounded organelle;mitochondrion;organelle;protein complex
Pdlim1	O70400	PDZ and LIM domain protein 1	277.036	220.951	244.935	187.022	202.039	191.481	224.766	182.456	190.475	183.531	219.58	197.156	167.734	185.356	185.059	202.099	215.542	280.318	biological regulation;regulation of biological process;regulation of biosynthetic process;regulation of cellular biosynthetic process;regulation of cellular macromolecule biosynthetic process;regulation of cellular metabolic process;regulation of cellular process;regulation of gene expression;regulation of macromolecule biosynthetic process;regulation of macromolecule metabolic process;regulation…	binding;cation binding;ion binding;metal ion binding;protein binding transcription factor activity;transcription coactivator activity;transcription cofactor activity;transcription factor binding transcription factor activity;transition metal ion binding;zinc ion binding	adherens junction;anchoring junction;cell junction;cell part;cell-substrate adherens junction;cell-substrate junction;cytoplasm;cytoskeleton;focal adhesion;intracellular non-membrane-bounded organelle;intracellular organelle;intracellular organelle part;intracellular part;macromolecular complex;non-membrane-bounded organelle;nuclear part;nucleoplasm part;organelle;organelle part;protein complex;t…
Aoc3	O70423	Membrane primary amine oxidase	9.58236	277.164	33.0105	36.4647	65.9271	41.8081	10.8331	48.8948	80.6133	49.4857	70.9427	57.6406	22.9472	36.5887	10.6592	105.369	50.4395	52.2163	amine metabolic process;biological adhesion;cation transport;cell adhesion;cellular process;establishment of localization;ion transport;metabolic process;nitrogen compound metabolic process;response to antibiotic;response to chemical stimulus;response to stimulus;transport	aliphatic-amine oxidase activity;aminoacetone:oxygen oxidoreductase(deaminating) activity;binding;calcium ion binding;catalytic activity;cation binding;cation channel activity;cation transmembrane transporter activity;channel activity;cofactor binding;copper ion binding;ion binding;ion channel activity;ion transmembrane transporter activity;metal ion binding;oxidoreductase activity;oxidoreductase…	cell part;cell projection;cell surface;cytoplasm;cytoplasmic part;early endosome;endoplasmic reticulum;endosome;Golgi apparatus;integral to membrane;intracellular membrane-bounded organelle;intracellular organelle;intracellular part;intrinsic to membrane;membrane;membrane part;membrane-bounded organelle;microvillus;organelle;plasma membrane	beta-Alanine metabolism;Glycine, serine and threonine metabolism;Isoquinoline alkaloid biosynthesis;Phenylalanine metabolism;Tropane, piperidine and pyridine alkaloid biosynthesis;Tyrosine metabolism
Psma3	O70435	Proteasome subunit alpha type-3	1229.68	1149.46	1179.34	1254.09	1176.75	1171.06	1213.87	1116.27	1134.69	1149.79	1165.78	1095.97	1195.36	1139.78	1195.87	1187.3	1273.71	1079.85	catabolic process;cellular catabolic process;cellular macromolecule catabolic process;cellular macromolecule metabolic process;cellular metabolic process;cellular process;macromolecule catabolic process;macromolecule metabolic process;metabolic process;modification-dependent macromolecule catabolic process;modification-dependent protein catabolic process;primary metabolic process;proteasomal prot…	catalytic activity;endopeptidase activity;hydrolase activity;peptidase activity;peptidase activity, acting on L-amino acid peptides;threonine-type endopeptidase activity;threonine-type peptidase activity	cell part;cytoplasm;cytoplasmic part;cytosol;extracellular membrane-bounded organelle;extracellular organelle;extracellular region part;extracellular vesicular exosome;intracellular membrane-bounded organelle;intracellular organelle;intracellular part;macromolecular complex;membrane-bounded organelle;membrane-bounded vesicle;nucleus;organelle;proteasome complex;proteasome core complex;proteasome …	Proteasome
Stx7	O70439	Syntaxin-7	384.175	417.877	421.502	406.591	432.181	465.217	402.995	413.633	422.195	443.042	431.138	467.406	316.241	423.613	407.815	376.851	366.044	221.575	biological regulation;cellular component assembly;cellular component assembly at cellular level;cellular component organization;cellular component organization at cellular level;cellular component organization or biogenesis;cellular component organization or biogenesis at cellular level;cellular localization;cellular membrane fusion;cellular membrane organization;cellular process;establishment of…	binding;channel inhibitor activity;channel regulator activity;chloride channel inhibitor activity;chloride channel regulator activity;ion channel inhibitor activity;protein binding;SNAP receptor activity;SNARE binding;syntaxin binding	azurophil granule;cell part;cytoplasmic membrane-bounded vesicle;cytoplasmic part;cytoplasmic vesicle;early endosome;early endosome membrane;endocytic vesicle;endomembrane system;endosomal part;endosome;endosome membrane;extracellular membrane-bounded organelle;extracellular organelle;extracellular region part;extracellular vesicular exosome;immunological synapse;integral to membrane;intracellula…
Gnaz	O70443	Guanine nucleotide-binding protein G(z) subunit alpha	548.097	616.576	626.458	595.733	642.134	808.357	653.823	623.996	553.936	716.813	629.443	787.358	652.267	716.955	668.746	547.332	574.932	358.751	biological regulation;cAMP-mediated signaling;cell surface receptor linked signaling pathway;cellular process;cellular response to stimulus;cyclic-nucleotide-mediated signaling;G-protein coupled receptor protein signaling pathway;G-protein signaling, coupled to cAMP nucleotide second messenger;G-protein signaling, coupled to cyclic nucleotide second messenger;inhibition of adenylate cyclase activ…	binding;catalytic activity;cation binding;G-protein beta/gamma-subunit complex binding;G-protein-coupled receptor binding;GTP binding;GTPase activity;guanyl nucleotide binding;guanyl ribonucleotide binding;hydrolase activity;hydrolase activity, acting on acid anhydrides;hydrolase activity, acting on acid anhydrides, in phosphorus-containing anhydrides;ion binding;metabotropic serotonin receptor b…	cell part;cytoplasmic part;cytosol;extracellular membrane-bounded organelle;extracellular organelle;extracellular region part;extracellular vesicular exosome;extrinsic to internal side of plasma membrane;extrinsic to membrane;extrinsic to plasma membrane;heterotrimeric G-protein complex;intracellular part;macromolecular complex;membrane;membrane part;membrane-bounded organelle;membrane-bounded ve…	Long-term depression
Ubr1	O70481	E3 ubiquitin-protein ligase UBR1	241.858	227.683	229.02	245.689	262.005	240.986	258.256	217.562	235.537	260.173	275.047	254.612	236.818	242.629	255.19	223.677	239.437	142.927	biological regulation;catabolic process;cellular catabolic process;cellular macromolecule catabolic process;cellular macromolecule metabolic process;cellular metabolic process;cellular process;cellular response to acid;cellular response to amine stimulus;cellular response to amino acid stimulus;cellular response to chemical stimulus;cellular response to endogenous stimulus;cellular response to le…	acid-amino acid ligase activity;amine binding;amino acid binding;binding;carboxylic acid binding;catalytic activity;cation binding;ion binding;leucine binding;ligase activity;ligase activity, forming carbon-nitrogen bonds;metal ion binding;small conjugating protein ligase activity;transition metal ion binding;ubiquitin-protein ligase activity;zinc ion binding	cell part;cytoplasm;cytoplasmic part;cytosol;intracellular part;macromolecular complex;proteasome complex;protein complex;ubiquitin ligase complex
Snx3	O70492	Sorting nexin-3	301.347	296.664	318.297	282.021	277.147	286.257	292.958	274.021	238.656	284.323	293.895	279.301	322.507	270.635	285.908	292.466	306.644	298.938	biological regulation;biosynthetic process;cation transport;cellular biosynthetic process;cellular component organization;cellular component organization at cellular level;cellular component organization or biogenesis;cellular component organization or biogenesis at cellular level;cellular macromolecule biosynthetic process;cellular macromolecule metabolic process;cellular membrane organization;c…	binding;enzyme binding;lipid binding;phosphatase binding;phosphatidylinositol binding;phosphatidylinositol-3,5-bisphosphate binding;phosphatidylinositol-3-phosphate binding;phosphatidylinositol-4-phosphate binding;phosphatidylinositol-5-phosphate binding;phospholipid binding;protein binding;protein phosphatase binding	cell part;clathrin-coated vesicle;coated vesicle;cytoplasm;cytoplasmic membrane-bounded vesicle;cytoplasmic part;cytoplasmic vesicle;cytosol;early endosome;early endosome membrane;early phagosome;endocytic vesicle;endosomal part;endosome;endosome membrane;extracellular membrane-bounded organelle;extracellular organelle;extracellular region part;extracellular vesicular exosome;extrinsic to membran…
Snx12	O70493	Sorting nexin-12	548.064	480.014	532.947	556.59	452.121	469.962	481.856	491.82	429.695	489.369	536.994	460.207	540.722	449.478	519.712	477.641	571.629	459.794	biological regulation;cellular component organization;cellular component organization at cellular level;cellular component organization or biogenesis;cellular component organization or biogenesis at cellular level;cellular membrane organization;cellular process;endocytosis;establishment of localization;establishment of protein localization;membrane invagination;membrane organization;negative regu…	binding;enzyme binding;lipid binding;phosphatidylinositol binding;phospholipid binding;protein binding	cell part;cytoplasmic part;early endosome;endosome;extracellular membrane-bounded organelle;extracellular organelle;extracellular region part;extracellular vesicular exosome;extrinsic to membrane;intracellular membrane-bounded organelle;intracellular organelle;intracellular part;membrane part;membrane-bounded organelle;membrane-bounded vesicle;organelle;vesicle
Clcn7	O70496	H(+)/Cl(-) exchange transporter 7	74.704	66.0458	77.5652	49.8843	97.0224	86.5356	69.0018	78.5743	72.1128	82.1764	87.7581	83.7291	88.7132	71.1287	77.6371	69.1338	69.8207	49.4224	response to abiotic stimulus;response to pH;response to stimulus	active transmembrane transporter activity;adenyl nucleotide binding;adenyl ribonucleotide binding;anion channel activity;anion transmembrane transporter activity;antiporter activity;ATP binding;binding;channel activity;chloride channel activity;gated channel activity;ion channel activity;ion transmembrane transporter activity;nucleotide binding;passive transmembrane transporter activity;purine nu…	cell part;cytoplasmic part;cytoplasmic vesicle;integral to membrane;intracellular organelle;intracellular organelle part;intracellular part;intrinsic to membrane;lysosomal membrane;membrane;membrane part;organelle;organelle membrane;organelle part;vacuolar membrane;vacuolar part;vesicle
Hsd17b12	O70503	Very-long-chain 3-oxoacyl-CoA reductase	520.786	494.607	380.463	418.986	497.868	507.751	468.003	416.969	455.141	494.096	502.203	565.384	482.03	434.196	426.869	394.741	443.916	254.12	biological regulation;biosynthetic process;carboxylic acid biosynthetic process;carboxylic acid metabolic process;cellular biosynthetic process;cellular component organization;cellular component organization at cellular level;cellular component organization or biogenesis;cellular component organization or biogenesis at cellular level;cellular hormone metabolic process;cellular ketone metabolic pr…	binding;carbohydrate binding;catalytic activity;collagen binding;estradiol 17-beta-dehydrogenase activity;fibronectin binding;glycosaminoglycan binding;heparin binding;oxidoreductase activity;oxidoreductase activity, acting on CH-OH group of donors;oxidoreductase activity, acting on the CH-OH group of donors, NAD or NADP as acceptor;pattern binding;polysaccharide binding;protein binding;steroid d…	cell part;cytoplasmic part;endoplasmic reticulum membrane;endoplasmic reticulum part;extracellular matrix;extracellular region part;integral to membrane;intracellular organelle part;intracellular part;intrinsic to membrane;membrane;membrane part;organelle membrane;organelle part;proteinaceous extracellular matrix	Biosynthesis of unsaturated fatty acids;Steroid hormone biosynthesis
Cask	O70589	Peripheral plasma membrane protein CASK	929.714	955.279	1061.55	1006.5	957.114	1190.57	1026.43	1055.63	838.424	1032.19	1089.07	1055.36	972.324	1088.9	1047.92	949.291	994.285	701.784	biological regulation;calcium ion import;calcium ion transmembrane transport;calcium ion transport;cation transport;cellular process;divalent inorganic cation transport;divalent metal ion transport;establishment of localization;ion transmembrane transport;ion transport;metal ion transport;negative regulation of biological process;negative regulation of cell adhesion;negative regulation of cell pr…	adenyl nucleotide binding;adenyl ribonucleotide binding;ATP binding;binding;catalytic activity;kinase activity;neurexin family protein binding;nucleotide binding;phosphotransferase activity, alcohol group as acceptor;protein binding;protein kinase activity;protein serine/threonine kinase activity;purine nucleotide binding;purine ribonucleoside triphosphate binding;purine ribonucleotide binding;ri…	adherens junction;anchoring junction;basement membrane;basolateral plasma membrane;cell junction;cell part;cell-cell junction;cell-substrate adherens junction;cell-substrate junction;cytoplasm;cytoplasmic part;cytosol;extracellular matrix part;extracellular region part;focal adhesion;intracellular membrane-bounded organelle;intracellular non-membrane-bounded organelle;intracellular organelle;intr…	Tight junction
Pfdn2	O70591	Prefoldin subunit 2	557.923	464.832	501.373	629.095	572.748	563.854	492.373	511.276	523.962	562.33	387.962	457.789	335.16	448.213	589.496	507.439	491.533	251.858	biological regulation;cellular macromolecule metabolic process;cellular metabolic process;cellular process;cellular protein metabolic process;macromolecule metabolic process;metabolic process;positive regulation of biological process;positive regulation of cellular component organization;positive regulation of cellular process;positive regulation of cytoskeleton organization;positive regulation o…	binding;protein binding;protein binding involved in protein folding	cell part;cytoplasm;cytoplasmic part;cytosol;cytosolic part;extracellular membrane-bounded organelle;extracellular organelle;extracellular region part;extracellular vesicular exosome;intracellular membrane-bounded organelle;intracellular non-membrane-bounded organelle;intracellular organelle;intracellular organelle part;intracellular part;macromolecular complex;membrane-bounded organelle;membrane…
Rtn2	O70622	Reticulon-2	30.0447	28.3695	43.2926	12.1909	26.4652	21.8347	70.7106	127.997	50.2136	16.9247	47.3749	20.8464	42.8944	52.8826	68.7798	45.9894	14.1755	309.383	biological regulation;cellular process;establishment of localization;establishment of localization in cell;establishment of protein localization;intracellular protein transmembrane transport;intracellular protein transport;intracellular transport;protein transmembrane transport;protein transport;regulation of biological process;regulation of glucose import;regulation of glucose transport;regulati…		cell part;cytoplasmic part;endoplasmic reticulum;endoplasmic reticulum membrane;endoplasmic reticulum part;integral to membrane;intracellular membrane-bounded organelle;intracellular organelle;intracellular organelle part;intracellular part;intrinsic to membrane;membrane;membrane part;membrane-bounded organelle;organelle;organelle membrane;organelle part;organelle subcompartment;plasma membrane p…
Ttc3	O88196	E3 ubiquitin-protein ligase TTC3	90.2843	90.78	83.6055	101.31	100.883	85.3653	90.6965	95.0583	75.0416	105.896	77.0647	85.3125	93.1126	105.783	95.802	86.2415	93.2318	84.859	biological regulation;catabolic process;cellular catabolic process;cellular macromolecule catabolic process;cellular macromolecule metabolic process;cellular metabolic process;cellular process;cellular protein metabolic process;macromolecule catabolic process;macromolecule metabolic process;macromolecule modification;metabolic process;modification-dependent macromolecule catabolic process;modific…	acid-amino acid ligase activity;binding;catalytic activity;cation binding;ion binding;ligase activity;ligase activity, forming carbon-nitrogen bonds;metal ion binding;small conjugating protein ligase activity;transition metal ion binding;ubiquitin-protein ligase activity;zinc ion binding	cell part;cytoplasmic part;intracellular membrane-bounded organelle;intracellular organelle;intracellular organelle part;intracellular part;membrane-bounded organelle;mitochondrion;nuclear part;nucleoplasm;nucleus;organelle;organelle part;vacuole
Cfdp1	O88271	Craniofacial development protein 1	67.601	41.7615	47.9486	52.7022	40.4864	54.0416	34.8665	37.5552	44.178	53.0655	45.7139	34.1481	51.1317	48.3131	79.0852	57.879	57.2599	57.1442	biological adhesion;biological regulation;cell adhesion;cellular process;developmental process;multicellular organismal development;multicellular organismal process;negative regulation of apoptosis;negative regulation of biological process;negative regulation of cell death;negative regulation of cellular process;negative regulation of fibroblast apoptosis;negative regulation of programmed cell de…		basement membrane;cell part;chromosomal part;condensed chromosome kinetochore;extracellular matrix part;extracellular region part;intracellular non-membrane-bounded organelle;intracellular organelle;intracellular organelle part;intracellular part;kinetochore;macromolecular complex;non-membrane-bounded organelle;organelle;organelle part;protein complex
Znf326	O88291	DBIRD complex subunit ZNF326	40.482	45.0131	46.1787	45.4455	32.7458	54.5574	36.9503	42.6729	31.2145	38.3243	36.0646	22.0371	39.6987	41.3493	40.8624	40.0789	53.7733	41.3949	biological regulation;biosynthetic process;cellular biosynthetic process;cellular macromolecule biosynthetic process;cellular macromolecule metabolic process;cellular metabolic process;cellular nitrogen compound metabolic process;cellular process;macromolecule biosynthetic process;macromolecule metabolic process;metabolic process;mRNA metabolic process;mRNA processing;nitrogen compound metabolic …	basal RNA polymerase II transcription machinery binding;basal transcription machinery binding;binding;cation binding;DNA binding;enzyme binding;ion binding;metal ion binding;nucleic acid binding;protein binding;RNA polymerase binding;RNA polymerase core enzyme binding;RNA polymerase II core binding;transition metal ion binding;zinc ion binding	cell part;intracellular membrane-bounded organelle;intracellular organelle;intracellular organelle part;intracellular part;macromolecular complex;membrane-bounded organelle;nuclear matrix;nuclear part;nucleoplasm;nucleus;organelle;organelle part;ribonucleoprotein complex;spliceosomal complex
Sorl1	O88307	Sortilin-related receptor	82.9647	74.1819	84.5329	69.6586	108.027	88.9119	94.0119	86.5275	84.4721	105.961	78.5633	87.4525	93.3147	93.4375	84.814	84.957	89.7332	64.993	alcohol metabolic process;biological regulation;cell migration;cell motility;cell proliferation;cellular component movement;cellular component organization;cellular component organization or biogenesis;cellular membrane organization;cellular process;cholesterol metabolic process;endocytosis;establishment of localization;establishment of localization in cell;establishment of protein localization;e…	ADP-ribosylation factor binding;beta-amyloid binding;binding;enzyme binding;GTPase binding;lipoprotein particle binding;low-density lipoprotein particle binding;protein binding;protein-lipid complex binding;small GTPase binding	cell body;cell part;cytoplasmic part;early endosome;endoplasmic reticulum;endosome;extracellular membrane-bounded organelle;extracellular organelle;extracellular region part;extracellular space;extracellular vesicular exosome;Golgi apparatus;Golgi apparatus part;Golgi cisterna;integral to membrane;intracellular membrane-bounded organelle;intracellular organelle;intracellular organelle part;intrac…
Nid2	O88322	Nidogen-2	476.146	773.572	759.427	496.715	657.696	514.305	573.224	809.284	622.779	612.342	706.62	727.138	954.643	634.895	493.092	1087.24	568.966	726.038	biological adhesion;cell adhesion;cell-matrix adhesion;cell-substrate adhesion;cellular process	binding;calcium ion binding;cation binding;ion binding;metal ion binding	basement membrane;cell part;cell surface;extracellular matrix;extracellular matrix part;extracellular membrane-bounded organelle;extracellular organelle;extracellular region;extracellular region part;extracellular vesicular exosome;membrane-bounded organelle;membrane-bounded vesicle;organelle;proteinaceous extracellular matrix;vesicle
Wdr1	O88342	WD repeat-containing protein 1	3114.94	3124	3271.69	3367.28	3150.01	3001.88	3436.3	2952.96	3069.2	3344.16	3223.56	3088.43	3420.54	3156.76	3230.58	3109.94	3459.73	3031.97	actin cytoskeleton organization;actin filament-based process;actomyosin structure organization;biological regulation;cellular chemical homeostasis;cellular component organization;cellular component organization at cellular level;cellular component organization or biogenesis;cellular component organization or biogenesis at cellular level;cellular homeostasis;cellular ion homeostasis;cellular proce…	actin binding;binding;cytoskeletal protein binding;protein binding	actin cytoskeleton;actin filament;cell junction;cell part;cell projection;cytoplasm;cytoskeletal part;cytoskeleton;extracellular membrane-bounded organelle;extracellular organelle;extracellular region part;extracellular vesicular exosome;intracellular non-membrane-bounded organelle;intracellular organelle;intracellular organelle part;intracellular part;macromolecular complex;membrane-bounded orga…
Slc4a4	O88343	Electrogenic sodium bicarbonate cotransporter 1	2527.98	2256.51	2582.07	2439.48	2921.13	3271.94	2687.98	2511.22	2160.19	2532.64	2505.74	3087.67	2851.54	2669.7	2510.08	2398.46	2306.13	1294.08	anion transport;bicarbonate transport;biological regulation;cation homeostasis;cation transport;cellular cation homeostasis;cellular chemical homeostasis;cellular homeostasis;cellular ion homeostasis;cellular monovalent inorganic cation homeostasis;cellular process;chemical homeostasis;establishment of localization;homeostatic process;inorganic anion transport;ion homeostasis;ion transmembrane tr…	active transmembrane transporter activity;anion transmembrane transporter activity;anion:anion antiporter activity;anion:cation symporter activity;antiporter activity;bicarbonate transmembrane transporter activity;cation transmembrane transporter activity;inorganic anion exchanger activity;inorganic anion transmembrane transporter activity;inorganic cation transmembrane transporter activity;ion t…	basolateral plasma membrane;cell part;extracellular membrane-bounded organelle;extracellular organelle;extracellular region part;extracellular vesicular exosome;integral to membrane;integral to plasma membrane;intrinsic to membrane;intrinsic to plasma membrane;membrane part;membrane-bounded organelle;membrane-bounded vesicle;organelle;plasma membrane part;vesicle	Bile secretion;Pancreatic secretion;Proximal tubule bicarbonate reclamation
Vti1b	O88384	Vesicle transport through interaction with t-SNAREs homolog 1B	127.351	129.652	132.691	110.603	161.303	117.383	142.855	118.34	118.29	148.387	140.955	164.545	161.229	145.909	131.574	115.689	120.649	128.374	cellular component organization;cellular component organization at cellular level;cellular component organization or biogenesis;cellular component organization or biogenesis at cellular level;cellular membrane fusion;cellular membrane organization;cellular process;endosome transport;ER to Golgi vesicle-mediated transport;establishment of localization;establishment of localization in cell;establis…	binding;channel inhibitor activity;channel regulator activity;chloride channel inhibitor activity;chloride channel regulator activity;ion channel inhibitor activity;protein binding;SNAP receptor activity;SNARE binding	cell part;coated vesicle membrane;cytoplasm;cytoplasmic part;cytoplasmic vesicle membrane;cytoplasmic vesicle part;endoplasmic reticulum membrane;endoplasmic reticulum part;endosomal part;endosome;endosome membrane;ER to Golgi transport vesicle membrane;Golgi apparatus;integral to membrane;intracellular membrane-bounded organelle;intracellular organelle;intracellular organelle part;intracellular …
Avil	O88398	Advillin	859.463	1065.07	1597.63	962.165	555.471	1315.52	650.462	1148.05	246.851	787.088	908.657	901.259	208.907	1310.92	976.398	803	945.405	885.182	actin cytoskeleton organization;actin filament capping;actin filament organization;actin filament-based process;anatomical structure morphogenesis;biological regulation;cell part morphogenesis;cell projection morphogenesis;cell projection organization;cellular component morphogenesis;cellular component organization;cellular component organization at cellular level;cellular component organization …	actin binding;binding;cytoskeletal protein binding;protein binding	axon;cell part;cell projection;cytoplasm;cytoskeleton;intracellular non-membrane-bounded organelle;intracellular organelle;intracellular part;neuron projection;non-membrane-bounded organelle;organelle
Tulp3	O88413	Tubby-related protein 3	36.4546	36.2152	34.6111	34.2023	36.8306	35.4883	39.5928	34.7051	44.7904	43.2604	28.748	30.7221	34.112	37.0614	36.9789	41.1077	45.174	38.9882	anatomical structure development;anatomical structure formation involved in morphogenesis;anatomical structure morphogenesis;anterior/posterior pattern specification;appendage development;biological regulation;bone development;brain development;bronchus morphogenesis;camera-type eye development;cell differentiation;cell surface receptor linked signaling pathway;cellular developmental process;cell…	binding;enzyme binding;lipid binding;phosphatidylinositol binding;phospholipid binding;protein binding;protein complex binding	axoneme;axoneme part;cell part;cell projection;cell projection part;cilium;extracellular region;intracellular membrane-bounded organelle;intracellular non-membrane-bounded organelle;intracellular organelle;intracellular organelle part;intracellular part;intraflagellar transport particle A;macromolecular complex;membrane;membrane-bounded organelle;non-membrane-bounded organelle;nuclear part;nucleo…
Mtx2	O88441	Metaxin-2	695.474	830.585	761.939	710.561	802.062	835.015	789.442	758.637	724.247	805.429	704.147	829.285	828.683	775.299	728.023	835.577	783.225	587.028	establishment of localization;establishment of localization in cell;establishment of protein localization;establishment of protein localization in mitochondrion;establishment of protein localization to organelle;intracellular protein transport;intracellular transport;mitochondrial transport;protein import;protein targeting;protein targeting to mitochondrion;protein transport;transport		cell part;cytoplasmic part;intracellular membrane-bounded organelle;intracellular organelle;intracellular organelle part;intracellular part;membrane;membrane-bounded organelle;mitochondrial membrane;mitochondrial outer membrane;mitochondrial part;mitochondrion;organelle;organelle membrane;organelle outer membrane;organelle part;outer membrane
Klc1	O88447	Kinesin light chain 1	1299.17	1134.61	1368.15	1375.77	1083.71	1162.1	1172.48	1279.06	1171.93	1234.92	1278.88	1098.23	997.747	1175.48	1370.95	1165.55	1435.25	1135.16	axon cargo transport;cellular component disassembly;cellular component disassembly at cellular level;cellular component movement;cellular component organization;cellular component organization at cellular level;cellular component organization or biogenesis;cellular component organization or biogenesis at cellular level;cellular macromolecular complex disassembly;cellular macromolecular complex su…	catalytic activity;hydrolase activity;hydrolase activity, acting on acid anhydrides;hydrolase activity, acting on acid anhydrides, in phosphorus-containing anhydrides;microtubule motor activity;motor activity;nucleoside-triphosphatase activity;pyrophosphatase activity	axon;cell part;cell projection;cell projection part;ciliary rootlet;cilium part;cytoplasm;cytoplasmic membrane-bounded vesicle;cytoplasmic part;cytoplasmic vesicle;cytoskeletal part;cytosol;growth cone;intracellular membrane-bounded organelle;intracellular organelle;intracellular organelle part;intracellular part;kinesin complex;macromolecular complex;membrane;membrane-bounded organelle;membrane-…
Klc2	O88448	Kinesin light chain 2	640.693	576.577	614.475	676.136	634.299	605.243	689.349	536.027	620.248	569.238	566.919	564.433	596.093	578.209	591.25	644.695	662.677	519.279	axon cargo transport;cellular component movement;cellular process;cytoskeleton-dependent intracellular transport;establishment of localization;establishment of localization in cell;intracellular transport;microtubule-based movement;microtubule-based process;microtubule-based transport;transport	binding;catalytic activity;cytoskeletal protein binding;hydrolase activity;hydrolase activity, acting on acid anhydrides;hydrolase activity, acting on acid anhydrides, in phosphorus-containing anhydrides;kinesin binding;microtubule motor activity;motor activity;nucleoside-triphosphatase activity;protein binding;pyrophosphatase activity	cell part;cell projection;cell projection part;ciliary rootlet;cilium part;cytoplasm;cytoplasmic part;cytoskeletal part;cytosol;intracellular organelle part;intracellular part;kinesin complex;macromolecular complex;membrane;microtubule;microtubule associated complex;neuron projection;organelle part;protein complex
Dhcr7	O88455	7-dehydrocholesterol reductase	338.91	323.852	324.095	347.198	394.89	403.489	365.87	323.042	368.505	327.027	427.538	398.463	402.707	377.323	353.381	336.832	320.24	222.009	alcohol metabolic process;anatomical structure development;biological regulation;biosynthetic process;blood vessel development;cell differentiation;cellular developmental process;cellular process;cholesterol biosynthetic process;cholesterol metabolic process;developmental process;growth;lipid biosynthetic process;lipid metabolic process;lung development;metabolic process;multicellular organism gr…	7-dehydrocholesterol reductase activity;catalytic activity;oxidoreductase activity;oxidoreductase activity, acting on the CH-CH group of donors;oxidoreductase activity, acting on the CH-CH group of donors, NAD or NADP as acceptor	cell part;cytoplasmic part;endoplasmic reticulum;endoplasmic reticulum membrane;endoplasmic reticulum part;integral to membrane;intracellular membrane-bounded organelle;intracellular organelle;intracellular organelle part;intracellular part;intrinsic to membrane;membrane;membrane part;membrane-bounded organelle;nuclear membrane;nuclear outer membrane;nuclear part;organelle;organelle membrane;orga…	Steroid biosynthesis
Capns1	O88456	Calpain small subunit 1	611.506	567.498	567.85	549.113	579.78	570.129	559.043	545.146	533.784	499.39	559.161	615.331	481.222	564.928	542.356	568.812	576.416	455.201	macromolecule metabolic process;metabolic process;primary metabolic process;protein metabolic process;proteolysis	binding;calcium ion binding;calcium-dependent cysteine-type endopeptidase activity;catalytic activity;cation binding;cysteine-type endopeptidase activity;cysteine-type peptidase activity;endopeptidase activity;hydrolase activity;ion binding;metal ion binding;peptidase activity;peptidase activity, acting on L-amino acid peptides	cell part;cytoplasm;cytoplasmic part;cytosol;extracellular membrane-bounded organelle;extracellular organelle;extracellular region part;extracellular vesicular exosome;intracellular part;membrane;membrane-bounded organelle;membrane-bounded vesicle;organelle;plasma membrane;vesicle
Dync1i1	O88485	Cytoplasmic dynein 1 intermediate chain 1	903.998	952.266	950.631	1051	1065.57	1019.75	1098.75	1013.89	1035.26	1064.37	954.58	992.982	994.815	1062.26	1038.97	987.667	1105.07	809.841	cellular component movement;cellular localization;cellular process;cytoskeleton-dependent intracellular transport;establishment of localization;establishment of localization in cell;intracellular transport;localization;metabolic process;microtubule-based movement;microtubule-based process;microtubule-based transport;organelle localization;organelle transport along microtubule;transport;vesicle lo…	binding;catalytic activity;cytoskeletal protein binding;hydrolase activity;hydrolase activity, acting on acid anhydrides;hydrolase activity, acting on acid anhydrides, in phosphorus-containing anhydrides;microtubule binding;microtubule motor activity;motor activity;nucleoside-triphosphatase activity;protein binding;pyrophosphatase activity;spectrin binding;tubulin binding	cell part;chromosomal part;condensed chromosome kinetochore;cytoplasmic dynein complex;cytoplasmic part;cytoskeletal part;dynein complex;endosome;intracellular membrane-bounded organelle;intracellular non-membrane-bounded organelle;intracellular organelle;intracellular organelle part;intracellular part;kinetochore;macromolecular complex;membrane-bounded organelle;microtubule;microtubule associate…	Phagosome;Vasopressin-regulated water reabsorption
Dync1i2	O88487	Cytoplasmic dynein 1 intermediate chain 2	1467.04	1577.66	1391.29	1610.99	1352.64	1469.3	1564.14	1397.98	1477.04	1352.99	1524.46	1379.04	1253.65	1509.58	1376.75	1424.67	1534.06	1366.97	cellular component movement;cellular process;establishment of localization;microtubule-based movement;microtubule-based process;transport	catalytic activity;hydrolase activity;hydrolase activity, acting on acid anhydrides;hydrolase activity, acting on acid anhydrides, in phosphorus-containing anhydrides;motor activity;nucleoside-triphosphatase activity;pyrophosphatase activity	cell part;cytoplasmic dynein complex;cytoplasmic part;cytoskeletal part;dynein complex;intracellular organelle part;intracellular part;macromolecular complex;microtubule;microtubule associated complex;organelle;organelle part;protein complex;vesicle	Phagosome;Vasopressin-regulated water reabsorption
Plin4	O88492	Perilipin-4	527.699	573.051	479.364	405.864	422.392	331.062	547.396	440.614	430.474	409.859	496.248	366.098	548.35	427.063	398.365	402.849	528.18	1009.83			cell part;cytoplasm;cytoplasmic part;intracellular part;lipid particle;membrane;plasma membrane
Pde8a	O88502	High affinity cAMP-specific and IBMX-insensitive 3',5'-cyclic phosphodiesterase 8A	103.322	101.426	100.592	122.701	111.589	96.9275	124.943	105.825	110.893	114.773	107.647	113.01	116.267	113.689	89.8671	96.7977	124.249	79.1289	biological regulation;cAMP catabolic process;cAMP metabolic process;catabolic process;cellular catabolic process;cellular metabolic process;cellular nitrogen compound catabolic process;cellular nitrogen compound metabolic process;cellular process;cellular response to stimulus;cyclic nucleotide catabolic process;cyclic nucleotide metabolic process;heterocycle catabolic process;heterocycle metaboli…	3',5'-cyclic-AMP phosphodiesterase activity;3',5'-cyclic-nucleotide phosphodiesterase activity;binding;catalytic activity;cation binding;cyclic-nucleotide phosphodiesterase activity;hydrolase activity;hydrolase activity, acting on ester bonds;ion binding;metal ion binding;molecular transducer activity;phosphoric diester hydrolase activity;phosphoric ester hydrolase activity;signal transducer acti…	extracellular membrane-bounded organelle;extracellular organelle;extracellular region part;extracellular vesicular exosome;membrane-bounded organelle;membrane-bounded vesicle;organelle;vesicle	Purine metabolism
Cntfr	O88507	Ciliary neurotrophic factor receptor subunit alpha	190.507	194.172	188.473	183.478	209.187	218.381	235.59	188.986	201.006	217.331	212.06	253.508	218.573	226.682	172.75	186.789	227.139	108.868	anatomical structure development;behavior;behavioral interaction between organisms;biological regulation;brainstem development;cell surface receptor linked signaling pathway;cellular process;cellular response to chemical stimulus;cellular response to cytokine stimulus;cellular response to organic substance;cellular response to stimulus;ciliary neurotrophic factor-mediated signaling pathway;cytoki…	binding;ciliary neurotrophic factor receptor activity;cytokine binding;cytokine receptor activity;molecular transducer activity;protein binding;receptor activity;receptor binding;signal transducer activity;signaling receptor activity;transmembrane signaling receptor activity	anchored to membrane;apical plasma membrane;cell part;ciliary neurotrophic factor receptor complex;CNTFR-CLCF1 complex;extracellular region part;intrinsic to membrane;macromolecular complex;membrane part;plasma membrane part;protein complex;receptor complex	Cytokine-cytokine receptor interaction;Jak-STAT signaling pathway
Shoc2	O88520	Leucine-rich repeat protein SHOC-2	43.9574	59.9933	62.0953	49.6002	56.1683	56.7472	55.2869	57.9942	52.1171	62.8171	52.9138	44.845	57.1583	65.272	57.8536	60.4223	68.4015	59.8125	biological regulation;positive regulation of biological process;positive regulation of cell communication;positive regulation of cellular process;positive regulation of Ras protein signal transduction;positive regulation of response to stimulus;positive regulation of signal transduction;positive regulation of signaling;positive regulation of small GTPase mediated signal transduction;regulation of…	binding;enzyme binding;phosphatase binding;protein binding;protein phosphatase binding	cell part;cytoplasm;cytoplasmic part;intracellular membrane-bounded organelle;intracellular organelle;intracellular organelle part;intracellular part;macromolecular complex;membrane-bounded organelle;nuclear part;nucleoplasm;nucleus;organelle;organelle part;protein complex;protein phosphatase type 1 complex;protein serine/threonine phosphatase complex
Ppt1	O88531	Palmitoyl-protein thioesterase 1	587.606	552.243	633.504	692.166	608.393	731.434	669.863	670.473	494.537	675.109	603.034	643.386	830.284	715.618	610.57	607.723	691.3	512.154	adult behavior;adult locomotory behavior;anatomical structure development;associative learning;behavior;biological regulation;brain development;catabolic process;cation homeostasis;cellular catabolic process;cellular cation homeostasis;cellular chemical homeostasis;cellular component organization;cellular component organization at cellular level;cellular component organization or biogenesis;cellu…	acyl-CoA thioesterase activity;catalytic activity;CoA hydrolase activity;hydrolase activity;hydrolase activity, acting on ester bonds;palmitoyl-(protein) hydrolase activity;palmitoyl-CoA hydrolase activity;thiolester hydrolase activity	axon;cell body;cell part;cell projection;clathrin-coated vesicle;coated vesicle;cytoplasmic membrane-bounded vesicle;cytoplasmic part;cytoplasmic vesicle;cytosol;dendrite;extracellular membrane-bounded organelle;extracellular organelle;extracellular region;extracellular region part;extracellular space;extracellular vesicular exosome;Golgi apparatus;intracellular membrane-bounded organelle;intrace…	Fatty acid elongation in mitochondria;Lysosome
Zfr	O88532	Zinc finger RNA-binding protein	203.336	183.569	228.473	248.589	182.138	237.39	177.142	214.8	161.516	217.443	205.554	221.058	204.993	225.378	235.992	174.428	184.198	164.403	developmental process;multicellular organismal development;multicellular organismal process	binding;cation binding;DNA binding;ion binding;metal ion binding;nucleic acid binding;transition metal ion binding;zinc ion binding	cell part;chromosome;cytoplasm;intracellular non-membrane-bounded organelle;intracellular organelle;intracellular organelle part;intracellular part;non-membrane-bounded organelle;nuclear part;nucleoplasm;organelle;organelle part
Ddc	O88533	Aromatic-L-amino-acid decarboxylase	188.409	194.608	181.01	189.329	232.969	151.812	210.491	184.789	165.294	208.567	204.101	201.169	213.079	158.833	203.223	163.821	218.375	129.594	aging;alcohol biosynthetic process;alcohol metabolic process;alkaloid metabolic process;amine biosynthetic process;amine metabolic process;amine transport;aromatic compound biosynthetic process;benzene-containing compound metabolic process;biosynthetic process;carboxylic acid metabolic process;catecholamine biosynthetic process;catecholamine metabolic process;catechol-containing compound biosynth…	amine binding;amino acid binding;aromatic-L-amino-acid decarboxylase activity;binding;carbon-carbon lyase activity;carboxylic acid binding;carboxy-lyase activity;catalytic activity;cofactor binding;enzyme binding;lyase activity;protein binding;pyridoxal phosphate binding;vitamin B6 binding;vitamin binding	axon;cell body;cell part;cell projection;clathrin-coated vesicle;coated vesicle;cytoplasm;cytoplasmic membrane-bounded vesicle;cytoplasmic part;cytoplasmic vesicle;extracellular membrane-bounded organelle;extracellular organelle;extracellular region part;extracellular vesicular exosome;intracellular membrane-bounded organelle;intracellular organelle;intracellular part;membrane-bounded organelle;m…	Betalain biosynthesis;Histidine metabolism;Indole alkaloid biosynthesis;Isoquinoline alkaloid biosynthesis;Phenylalanine metabolism;Tryptophan metabolism;Tyrosine metabolism
Cops3	O88543	COP9 signalosome complex subunit 3	592.6	570.347	593.227	618.038	644.44	614.919	626.215	592.164	577.082	651.121	647.788	677.872	602.978	576.201	634.019	553.702	574.371	382.581	catabolic process;cellular catabolic process;cellular macromolecule catabolic process;cellular macromolecule metabolic process;cellular metabolic process;cellular process;cellular protein metabolic process;chordate embryonic development;cullin deneddylation;developmental process;embryo development;embryo development ending in birth or egg hatching;in utero embryonic development;macromolecule cata…		cell part;cytoplasm;intracellular membrane-bounded organelle;intracellular organelle;intracellular organelle part;intracellular part;macromolecular complex;membrane-bounded organelle;nuclear part;nucleoplasm;nucleus;organelle;organelle part;protein complex;signalosome
Cops4	O88544	COP9 signalosome complex subunit 4	1383.82	1390.95	1410.11	1503.28	1370.85	1409.69	1564.23	1414.24	1502.22	1526.53	1476.94	1298.96	1351.38	1456.05	1563.92	1438.56	1617.13	1394.98	cellular macromolecule metabolic process;cellular metabolic process;cellular process;cellular protein metabolic process;cullin deneddylation;macromolecule metabolic process;macromolecule modification;metabolic process;primary metabolic process;protein deneddylation;protein metabolic process;protein modification by small protein conjugation or removal;protein modification by small protein removal;…		cell junction;cell part;clathrin-coated vesicle;coated vesicle;cytoplasmic membrane-bounded vesicle;cytoplasmic part;cytoplasmic vesicle;extracellular membrane-bounded organelle;extracellular organelle;extracellular region part;extracellular vesicular exosome;intracellular membrane-bounded organelle;intracellular organelle;intracellular organelle part;intracellular part;macromolecular complex;mem…
Cops6	O88545	COP9 signalosome complex subunit 6	793.898	698.648	739.162	692.051	799.288	745.031	799.513	738.803	758.914	773.581	809.076	799.718	775.629	708.565	813.546	729.511	841.008	637.413	cellular macromolecule metabolic process;cellular metabolic process;cellular process;cellular protein metabolic process;cullin deneddylation;macromolecule metabolic process;macromolecule modification;metabolic process;primary metabolic process;protein deneddylation;protein metabolic process;protein modification by small protein conjugation or removal;protein modification by small protein removal;…		cell part;cytoplasm;extracellular membrane-bounded organelle;extracellular organelle;extracellular region part;extracellular vesicular exosome;intracellular organelle part;intracellular part;macromolecular complex;membrane-bounded organelle;membrane-bounded vesicle;nuclear part;nucleoplasm;organelle;organelle part;protein complex;signalosome;vesicle
Hnrnpa2b1	O88569	Heterogeneous nuclear ribonucleoproteins A2/B1	1616.19	1635.16	1872.48	1716.35	1469.82	1873.15	1419.16	1669.49	1303.71	1622.56	1750.35	1545.26	2039.25	1636.78	1730.49	1601.21	1777.24	1566.78	biological regulation;cellular macromolecule metabolic process;cellular metabolic process;cellular nitrogen compound metabolic process;cellular process;establishment of localization;establishment of RNA localization;macromolecule metabolic process;metabolic process;mRNA metabolic process;mRNA processing;negative regulation of biological process;negative regulation of biosynthetic process;negative…	binding;DNA binding;nucleic acid binding;nucleotide binding;RNA binding;sequence-specific DNA binding;single-stranded DNA binding;single-stranded telomeric DNA binding;structure-specific DNA binding;telomeric DNA binding	catalytic step 2 spliceosome;cell part;cytoplasm;intracellular membrane-bounded organelle;intracellular organelle;intracellular organelle part;intracellular part;macromolecular complex;membrane;membrane-bounded organelle;nuclear part;nucleoplasm;nucleus;organelle;organelle part;ribonucleoprotein complex;spliceosomal complex
Comt	O88587	Catechol O-methyltransferase	302.049	337.974	271.212	245.424	296.327	254.415	266.359	257.438	281.278	247.385	313.276	276.438	254.953	272.849	279.685	267.617	243.996	378.918	alcohol catabolic process;alcohol metabolic process;amine catabolic process;amine metabolic process;behavior;benzene-containing compound metabolic process;biological regulation;catabolic process;catecholamine catabolic process;catecholamine metabolic process;catechol-containing compound catabolic process;catechol-containing compound metabolic process;cell communication;cellular amine metabolic pr…	binding;catalytic activity;catechol O-methyltransferase activity;cation binding;ion binding;magnesium ion binding;metal ion binding;methyltransferase activity;O-methyltransferase activity;S-adenosylmethionine-dependent methyltransferase activity;transferase activity;transferase activity, transferring one-carbon groups	axon;cell body;cell part;cell projection;cell projection part;cytoplasmic part;cytosol;dendritic spine;extracellular membrane-bounded organelle;extracellular organelle;extracellular region part;extracellular vesicular exosome;integral to membrane;intracellular membrane-bounded organelle;intracellular organelle;intracellular part;intrinsic to membrane;membrane;membrane part;membrane-bounded organe…	Betalain biosynthesis;Steroid hormone biosynthesis;Tyrosine metabolism
Becn1	O88597	Beclin-1	101.274	140.025	140.623	131.184	154.424	154.224	113.435	232.132	124.04	163.729	125.875	155.494	113.86	139.379	124.245	117.916	134.274	91.8932	anatomical structure development;anatomical structure formation involved in morphogenesis;angiogenesis;autophagic vacuole assembly;autophagy;beta-amyloid metabolic process;biological regulation;catabolic process;cell communication;cell cycle process;cell development;cellular catabolic process;cellular component assembly;cellular component assembly at cellular level;cellular component organization…	binding;enzyme binding;kinase binding;phosphatidylinositol 3-kinase binding;protein binding	cell part;cell projection;cytoplasm;cytoplasmic membrane-bounded vesicle;cytoplasmic part;cytoplasmic vesicle;cytoskeleton;cytosolic part;dendrite;endocytic vesicle;endoplasmic reticulum;endoplasmic reticulum membrane;endoplasmic reticulum part;endosomal part;endosome;endosome membrane;extrinsic to membrane;Golgi apparatus part;intracellular membrane-bounded organelle;intracellular non-membrane-b…	Regulation of autophagy
Cacng2	O88602	Voltage-dependent calcium channel gamma-2 subunit	93.9552	95.418	100.781	111.554	120.276	146.388	127.692	103.051	128.615	131.523	102.173	139.775	146.927	125.3	112.619	118.594	104.627	59.4463	biological regulation;cellular chemical homeostasis;cellular component organization;cellular component organization or biogenesis;cellular homeostasis;cellular ion homeostasis;cellular process;chemical homeostasis;homeostatic process;ion homeostasis;membrane depolarization;membrane hyperpolarization;multicellular organismal process;multicellular organismal signaling;neurological system process;ne…	calcium channel activity;cation channel activity;cation transmembrane transporter activity;channel activity;gated channel activity;ion channel activity;ion transmembrane transporter activity;passive transmembrane transporter activity;substrate-specific channel activity;substrate-specific transmembrane transporter activity;substrate-specific transporter activity;transmembrane transporter activity;…	alpha-amino-3-hydroxy-5-methyl-4-isoxazolepropionic acid selective glutamate receptor complex;calcium channel complex;cation channel complex;cell part;ion channel complex;ionotropic glutamate receptor complex;macromolecular complex;membrane part;plasma membrane part;protein complex;receptor complex;voltage-gated calcium channel complex	Arrhythmogenic right ventricular cardiomyopathy (ARVC);Cardiac muscle contraction;Dilated cardiomyopathy;Hypertrophic cardiomyopathy (HCM);MAPK signaling pathway
Pak1	O88643	Serine/threonine-protein kinase PAK 1	797.122	687.661	772.865	834.616	691.224	667.766	772.497	725.374	740.116	852.194	792.883	732.175	737.611	703.964	760.522	705.949	812.156	608.766	actin cytoskeleton organization;actin cytoskeleton reorganization;actin filament-based process;activation of protein kinase activity;anatomical structure development;anatomical structure morphogenesis;apoptosis;biological regulation;branching morphogenesis of a tube;cell death;cell migration;cell motility;cell projection organization;cellular component movement;cellular component organization;cel…	adenyl nucleotide binding;adenyl ribonucleotide binding;ATP binding;binding;catalytic activity;collagen binding;enzyme binding;GTPase binding;kinase activity;nucleotide binding;phosphotransferase activity, alcohol group as acceptor;protein binding;protein kinase activity;protein serine/threonine kinase activity;purine nucleotide binding;purine ribonucleoside triphosphate binding;purine ribonucleo…	adherens junction;anchoring junction;axon;cell junction;cell part;cell projection;cell projection membrane;cell projection part;cell-cell junction;cell-substrate adherens junction;cell-substrate junction;cytoplasm;cytoplasmic part;dendrite;focal adhesion;Golgi apparatus;growth cone;intracellular membrane-bounded organelle;intracellular organelle;intracellular part;leading edge membrane;macromolec…
Lamtor3	O88653	Ragulator complex protein LAMTOR3	198.553	236.733	225.334	214.288	232.549	240.762	222.931	230.007	227.387	224.551	217.199	212.314	234.66	225.96	226.856	245.735	241.259	199.765	biological regulation;cellular localization;cellular macromolecule localization;cellular process;cellular protein localization;cellular response to acid;cellular response to amine stimulus;cellular response to amino acid stimulus;cellular response to chemical stimulus;cellular response to endogenous stimulus;cellular response to organic nitrogen;cellular response to organic substance;cellular res…		cell part;cytoplasmic part;endosomal part;endosome;intracellular membrane-bounded organelle;intracellular organelle;intracellular organelle part;intracellular part;late endosome;macromolecular complex;membrane part;membrane-bounded organelle;organelle;organelle part;protein complex;Ragulator complex	MAPK signaling pathway
Emp2	O88662	Epithelial membrane protein 2	26.5396	109.281	66.6351	25.9546	41.9879	34.124	26.4367	54.6923	34.468	33.3555	45.2406	60.4769	14.4872	86.1165	36.522	151.764	20.7906	41.4843	actin cytoskeleton organization;actin filament organization;actin filament-based process;actin-mediated cell contraction;activation of protein kinase activity;adaptive immune response;adaptive immune response based on somatic recombination of immune receptors built from immunoglobulin superfamily domains;biological adhesion;biological regulation;bleb assembly;blood vessel endothelial cell migrati…	binding;enzyme binding;integrin binding;kinase binding;protein binding;protein complex binding;protein kinase binding;receptor binding	apical part of cell;apical plasma membrane;cell part;cell surface;cytoplasm;cytoplasmic part;Golgi apparatus;Golgi apparatus part;Golgi membrane;integral to membrane;intracellular membrane-bounded organelle;intracellular organelle;intracellular organelle part;intracellular part;intrinsic to membrane;membrane;membrane part;membrane raft;membrane-bounded organelle;nucleus;organelle;organelle membra…
Psmc3	O88685	26S protease regulatory subunit 6A	1265.65	1352.07	1352.29	1404.97	1206.22	1227.99	1364.41	1255.44	1326.68	1294.89	1300.51	1136.91	1144.3	1257.78	1341.47	1310.62	1424.22	1353.78	anatomical structure development;biological regulation;blastocyst development;catabolic process;cellular catabolic process;cellular macromolecule catabolic process;cellular macromolecule metabolic process;cellular metabolic process;cellular process;developmental process;ER-associated protein catabolic process;macromolecule catabolic process;macromolecule metabolic process;metabolic process;modifi…	adenyl nucleotide binding;adenyl ribonucleotide binding;ATP binding;binding;nucleotide binding;protein binding;purine nucleotide binding;purine ribonucleoside triphosphate binding;purine ribonucleotide binding;ribonucleotide binding;TBP-class protein binding;transcription factor binding	cell part;cytoplasmic mRNA processing body;cytoplasmic part;cytosolic part;cytosolic proteasome complex;intracellular membrane-bounded organelle;intracellular non-membrane-bounded organelle;intracellular organelle;intracellular organelle part;intracellular part;macromolecular complex;membrane;membrane-bounded organelle;non-membrane-bounded organelle;nuclear part;nuclear proteasome complex;nucleus…	Proteasome
Clpp	O88696	ATP-dependent Clp protease proteolytic subunit, mitochondrial	391.073	426.223	442.12	433.584	435.487	443.771	435.243	453.458	417.876	420.205	478.707	430.549	537.843	439.227	446.978	464.233	465.85	417.657	cellular component assembly;cellular component organization;cellular component organization or biogenesis;macromolecular complex assembly;macromolecular complex subunit organization;macromolecule metabolic process;metabolic process;misfolded or incompletely synthesized protein catabolic process;primary metabolic process;protein complex assembly;protein complex subunit organization;protein homooli…	catalytic activity;endopeptidase activity;hydrolase activity;peptidase activity;peptidase activity, acting on L-amino acid peptides;serine hydrolase activity;serine-type endopeptidase activity;serine-type peptidase activity	cell part;cytoplasmic part;endopeptidase Clp complex;intracellular membrane-bounded organelle;intracellular organelle;intracellular organelle lumen;intracellular organelle part;intracellular part;macromolecular complex;membrane-bounded organelle;membrane-enclosed lumen;mitochondrial matrix;mitochondrial part;mitochondrion;organelle;organelle lumen;organelle part;protein complex	Cell cycle - Caulobacter
Hcn2	O88703	Potassium/sodium hyperpolarization-activated cyclic nucleotide-gated channel 2	594.962	482.235	644.136	517.145	799.154	794.375	671.518	575.854	746.631	776.46	554.99	873.708	791.794	676.04	635.745	595.114	542.993	364.975	biological regulation;cation transport;cellular chemical homeostasis;cellular homeostasis;cellular ion homeostasis;cellular potassium ion transport;cellular process;cellular response to cAMP;cellular response to cGMP;cellular response to chemical stimulus;cellular response to organic substance;cellular response to stimulus;chemical homeostasis;establishment of localization;homeostatic process;ion…	adenyl nucleotide binding;adenyl ribonucleotide binding;AMP binding;binding;cAMP binding;cation channel activity;cation transmembrane transporter activity;channel activity;cyclic nucleotide binding;cyclic nucleotide-gated ion channel activity;gated channel activity;identical protein binding;intracellular cAMP activated cation channel activity;intracellular cyclic nucleotide activated cation chann…	cell part;integral to membrane;integral to plasma membrane;intrinsic to membrane;intrinsic to plasma membrane;membrane;membrane part;plasma membrane;plasma membrane part
Hcn1	O88704	Potassium/sodium hyperpolarization-activated cyclic nucleotide-gated channel 1	119.579	110.958	143.548	132.033	162.308	167.825	142.483	153.876	128.024	137.706	138.034	167.108	134.38	143.54	142.954	130.08	126.305	57.9438	anatomical structure development;apical protein localization;asymmetric protein localization;biological regulation;cation transport;cell development;cellular chemical homeostasis;cellular developmental process;cellular homeostasis;cellular ion homeostasis;cellular potassium ion transport;cellular process;cellular response to cAMP;cellular response to chemical stimulus;cellular response to organic…	adenyl nucleotide binding;adenyl ribonucleotide binding;AMP binding;binding;cAMP binding;cation channel activity;cation transmembrane transporter activity;channel activity;cyclic nucleotide binding;cyclic nucleotide-gated ion channel activity;gated channel activity;identical protein binding;intracellular cAMP activated cation channel activity;intracellular cyclic nucleotide activated cation chann…	axon;cell part;cell projection;dendrite;integral to membrane;integral to plasma membrane;intrinsic to membrane;intrinsic to plasma membrane;membrane;membrane part;neuron projection;plasma membrane;plasma membrane part
Ctbp1	O88712	C-terminal-binding protein 1	349.659	351.727	395.936	390.511	359.652	399.954	396.966	385.576	311.652	383.837	352.121	378.648	422.861	385.144	373.707	379.806	421.241	307.457	biological regulation;cell differentiation;cellular component organization;cellular component organization at cellular level;cellular component organization or biogenesis;cellular component organization or biogenesis at cellular level;cellular developmental process;cellular process;developmental process;fat cell differentiation;Golgi organization;negative regulation of biological process;negative…	binding;catalytic activity;coenzyme binding;cofactor binding;NAD binding;nucleic acid binding transcription factor activity;nucleotide binding;oxidoreductase activity;oxidoreductase activity, acting on CH-OH group of donors;oxidoreductase activity, acting on the CH-OH group of donors, NAD or NADP as acceptor;protein binding;protein binding transcription factor activity;protein domain specific bin…	cell part;cytoplasmic part;cytosol;intracellular membrane-bounded organelle;intracellular organelle;intracellular organelle part;intracellular part;macromolecular complex;membrane-bounded organelle;nuclear part;nucleoplasm;nucleoplasm part;nucleus;organelle;organelle part;protein complex;transcription factor complex;transcriptional repressor complex	Chronic myeloid leukemia;Notch signaling pathway;Pathways in cancer;Wnt signaling pathway
Map7	O88735	Ensconsin	350.262	269.188	332.639	315.118	298.78	330.284	322.759	296.702	339.92	309.811	281.314	299.151	318.114	300.623	312.686	337.66	348.72	322.054	anatomical structure development;anatomical structure morphogenesis;biological regulation;cell development;cell differentiation;cell morphogenesis;cell proliferation;cellular component morphogenesis;cellular component organization;cellular component organization at cellular level;cellular component organization or biogenesis;cellular component organization or biogenesis at cellular level;cellular…	binding;protein binding;receptor binding;structural molecule activity	basolateral plasma membrane;cell part;cytoplasm;cytoplasmic part;cytoskeletal part;cytoskeleton;intracellular non-membrane-bounded organelle;intracellular organelle;intracellular organelle part;intracellular part;macromolecular complex;membrane;membrane part;microtubule;microtubule cytoskeleton;non-membrane-bounded organelle;organelle;organelle part;perinuclear region of cytoplasm;plasma membrane…
[truncated: 4,090 more rows]

## Sheet: B - PCA all proteins
B: PCA of all detected proteins including n = 6 mice per group

## Sheet: C - Panel of glial markers
C: Panel of glial genes (Nanonstring nCounter® Mouse Glial Profiling Panel, LBL-10782-01)
Official Symbol	Accession	Alias / Previous Symbol	Official Full Name
Abca1	NM_013454.3	ABC1,ATP-binding cassette 1,ATP-binding cassette, sub-family A (ABC1), member 1,Abc1,Abca1,MGD-MRK-16392	ATP-binding cassette, sub-family A (ABC1), member 1
[truncated: 756 more rows]

## Sheet: D - Glial proteins
D: Glial proteins from list of glial marker panel detected in lumbar spinal cord lysates
[truncated: 361 more rows]

[truncated: 3 more sheets: E - PCA glial proteins, F - Glial prot. wt vs. het KI, G - Glial prot. wt vs. hom KI]
