# Supplementary material for: A TBK1 variant causes autophagolysosomal and motoneuron pathology without neuroinflammation in mice
Source: J Exp Med. 2024 Mar 22;221(5):e20221190. doi: 10.1084/jem.20221190 (PMC10959724; doi:10.1084/jem.20221190)
Supplement: Table S2 — shows autophagosome-specific proteomics. [file JEM_20221190_TableS2.xlsx]

## Sheet: ttest_p005
TBK1_E696K_BP_EX1	TBK1_E696K_BP_EX2	TBK1_E696K_BP_EX3	TBK1_E696K_BP_EX4	TBK1_WT_BP_EX1	TBK1_WT_BP_EX2	TBK1_WT_BP_EX3	TBK1_WT_BP_EX4	TBK1_WT_noBP_EX1	TBK1_WT_noBP_EX2	TBK1_WT_noBP_EX3	TBK1_WT_noBP_EX4	C: Student's T-test Significant 696K_BP-WT_BP	UP in WT	UP in 696K	N: -Log Student's T-test p-value 696K_BP-WT_BP	N: Student's T-test Difference 696K_BP-WT_BP	N: Student's T-test Test statistic 696K_BP-WT_BP	C: Student's T-test Significant WT_BP-WT_noBP	N: -Log Student's T-test p-value WT_BP-WT_DMSO	N: Student's T-test Difference WT_BP-WT_DMSO	N: Student's T-test Test statistic WT_BP-WT_DMSO	T: Majority protein IDs	T: Protein names	T: Gene names
31.3941	31.3274	31.5084	31.5053	30.9431	30.6729	31.0775	31.4268	30.2877	30.3532	30.4136	30.5603	+		#	1.31959	0.403699	0.186648	+	2.02007	0.626394	0.289035	P20029	78 kDa glucose-regulated protein	Hspa5
25.5467	25.3588	25.7983	26.1079	22.6145	22.2756	23.1871	22.5528	22.0217	21.6346	21.7932	22.5008	+		#	4.72153	3.0454	1.35299	+	1.32853	0.669948	0.295305	A8DIL0;Q9JL15;Q8C6H0	Galectin;Galectin-8	Lgals8
30.4904	30.7348	30.9335	30.6253	29.7251	30.2286	29.732	30.5727	29.3626	28.8852	29.1204	29.8754	+		#	1.49856	0.631403	0.283572	+	1.36056	0.753715	0.328304	P05213;P68373;A0A0A0MQA5;P68368	Tubulin alpha-1B chain;Tubulin alpha-1C chain;Tubulin alpha-4A chain	Tuba1b;Tuba1c;Tuba4a
30.7958	30.9919	31.3474	31.0694	28.9527	28.3351	28.9765	29.3056	28.0389	27.7484	28.129	28.6224	+		#	4.05369	2.15866	0.966912	+	1.49785	0.757807	0.333529	P08752;A0A0A6YWA9	Guanine nucleotide-binding protein G(i) subunit alpha-2	Gnai2
27.3295	26.9482	27.8085	27.2306	26.5291	26.9014	26.1744	26.6127	26.2927	25.2602	25.2014	25.9689	+		#	1.79576	0.774758	0.346902	+	1.53102	0.873643	0.378647	P50543	Protein S100-A11	S100a11
30.9923	30.9287	31.214	30.7578	29.4898	29.6765	29.7278	29.9959	28.6661	28.5469	28.9549	29.1558	+		#	3.94646	1.25071	0.584237	+	2.67438	0.891574	0.41027	P63017;Q504P4	Heat shock cognate 71 kDa protein	Hspa8
29.6889	29.7062	29.8662	29.762	29.2731	28.8186	29.3152	29.7212	28.3677	28.3749	28.2805	28.4733	+		#	1.33754	0.473799	0.216461	+	2.52751	0.907925	0.414818	P08113;F7C312	Endoplasmin	Hsp90b1
25.4967	25.5596	25.7618	25.0824	23.7044	22.8707	23.2714	23.4118	22.0362	22.3757	21.9289	23.2547	+		#	4.1433	2.16053	0.971281	+	1.41309	0.915724	0.390153	P55258	Ras-related protein Rab-8A	Rab8a
26.1839	26.8369	27.1351	26.7629	26.5097	25.1901	25.7044	25.3018	25.1042	24.6567	24.497	24.719	+		#	1.5822	1.05319	0.446451	+	1.54321	0.932294	0.400909	P62962;Q5SX49	Profilin-1;Profilin	Pfn1
23.6146	24.0812	23.5126	23.5606	22.5411	22.2979	22.2222	23.0021	21.7102	21.7416	20.837	21.9229	+		#	2.76297	1.1764	0.530046	+	1.73529	0.962884	0.418631	A0A1L1STC0;Q61081	Hsp90 co-chaperone Cdc37;Hsp90 co-chaperone Cdc37, N-terminally processed	Cdc37
24.3124	24.2946	24.6611	23.7947	22.5886	22.6851	22.5978	23.3336	22.6327	21.5426	21.6273	21.5327	+		#	2.93917	1.46445	0.650161	+	1.62498	0.96741	0.416727	O54950	5-AMP-activated protein kinase subunit gamma-1	Prkag1
29.2302	29.1618	29.4262	29.1296	28.4332	28.5275	28.3274	28.7251	27.0108	27.4536	27.3644	27.6764	+		#	4.87456	5.45205	2.25045	+	1.38684	1.06362	0.441306	O35639;Q3TET3	Annexin A3;Annexin	Anxa3
24.3506	24.5665	24.909	24.7289	23.4658	22.7666	23.8202	24.0219	22.6267	21.5602	23.2416	21.3893	+		#	3.31367	0.7337	0.348138	+	3.35683	1.12696	0.521231	P11499	Heat shock protein HSP 90-beta	Hsp90ab1
28.6089	28.5494	28.9749	29.9932	27.6226	27.4863	27.8203	27.657	26.0756	26.5335	26.2411	26.2284	+		#	3.43475	1.89491	0.837074	+	2.39971	1.25606	0.551532	Q149F3;Q8R050;F7CE88	Eukaryotic peptide chain release factor GTP-binding subunit ERF3B;Eukaryotic peptide chain release factor GTP-binding subunit ERF3A	Gspt2;Gspt1
27.138	26.0514	26.9384	26.1926	25.966	25.5359	24.8939	25.7562	24.4945	23.1287	23.3749	25.0242	+		#	2.01181	1.12014	0.48696	+	1.34801	1.31416	0.521472	O70475	UDP-glucose 6-dehydrogenase	Ugdh
31.6453	31.9251	32.2301	31.8164	27.1635	25.728	26.7005	27.193	26.2307	24.7624	24.7219	24.8218	+		#	5.48793	4.20745	1.8648	+	2.33837	1.33634	0.580012	Q7TQE2;Q62523	Zyxin	Zyx
26.6488	26.2765	26.4795	26.4122	25.4446	25.1425	24.4328	24.8732	24.2442	22.0804	24.2718	22.8195	+		#	2.17781	1.38506	0.591646	+	4.62778	1.37687	0.650165	Q3UKC1	Tax1-binding protein 1 homolog	Tax1bp1
28.27	28.0709	29.2382	28.4615	25.7088	24.3855	25.6995	26.2449	23.2755	23.062	24.2647	24.9122	+		#	1.32566	0.663531	0.292741	+	1.46582	1.45534	0.574505	A0A140LJ68;A0A140LJF4;A0A140LHF7;A0A140LJ70;A0A171KXD3;Q9JIF0	Protein arginine N-methyltransferase 1	Prmt1
27.7139	28.1103	28.228	27.8891	22.9504	24.3604	24.0815	25.1866	21.5411	22.3657	23.2036	22.9063	+		#	1.58181	1.04206	0.44243	+	1.6311	1.53244	0.611179	Q8VEK3	Heterogeneous nuclear ribonucleoprotein U	Hnrnpu
24.5789	24.529	25.0379	24.7522	22.7832	23.5431	23.3113	24.0606	22.7757	20.8103	21.1971	22.0822	+		#	5.14175	5.20797	2.20366	+	1.68565	1.56207	0.624604	G3UX26;Q60930;D3YZT5	Voltage-dependent anion-selective channel protein 2	Vdac2
27.5079	27.2194	27.8497	28.9768	23.8626	24.7954	24.0848	23.6341	23.5393	22.7278	21.4844	21.7453	+		#	3.19645	1.48095	0.66465	+	1.49025	1.61933	0.62663	Q8BFZ9;A0A1B0GSD8;A0A1B0GT70	Erlin-2	Erlin2
25.4823	25.6264	25.9471	25.6479	23.6347	23.0272	23.8743	24.0353	21.6759	22.0277	22.1574	21.6357	+		#	3.15279	3.00049	1.21424	+	1.49539	1.63103	0.630588	Z4YKV1;P63094;Q6R0H7	Guanine nucleotide-binding protein G(s) subunit alpha isoforms short;Guanine nucleotide-binding protein G(s) subunit alpha isoforms XLas	Gnas
28.8335	29.4508	29.8507	28.5329	23.6715	22.8469	23.6332	23.3602	22.4598	22.3852	21.8605	19.7211	+		#	3.71165	3.84058	1.55107	+	1.49855	1.64056	0.633718	P80314	T-complex protein 1 subunit beta	Cct2
27.6966	28.217	28.8148	28.1118	23.2183	22.4344	24.6124	23.5638	21.7029	21.425	21.5452	21.8845	+		#	2.38703	1.29995	0.56795	+	1.79227	1.70824	0.679077	O08529	Calpain-2 catalytic subunit	Capn2
25.3288	25.8753	26.613	26.7953	22.8172	24.0854	24.0665	24.0266	22.8563	21.8671	21.7459	21.1715	+		#	3.76704	3.79419	1.54256	+	1.7407	1.72002	0.678671	P17047	Lysosome-associated membrane glycoprotein 2	Lamp2
28.3359	28.3025	29.0015	28.2687	24.1162	24.9123	23.4507	25.1154	22.2709	21.4772	22.1685	23.5121	+		#	3.81294	2.03308	0.90694	+	3.34198	1.7687	0.783983	D3Z0U5;D6RGM7;D3Z4J2;A0A0G2JFY0;A0A0A0MQ80;Q9D3R6;Q3UMC0	Katanin p60 ATPase-containing subunit A-like 2;Spermatogenesis-associated protein 5	Katnal2;Spata5
27.0277	26.914	27.371	27.1781	24.0161	24.238	24.148	24.5268	21.7071	21.8843	21.1122	23.3144	+		#	5.48503	5.789	2.46029	+	1.41618	1.77131	0.663404	Q8BH40;O70439	Syntaxin-7	Stx7
28.9392	29.0985	29.6454	28.9401	25.1253	23.8641	24.5556	25.1759	21.6762	23.3884	23.045	21.4914	+		#	4.07632	4.75283	1.89561	+	2.11255	1.81783	0.738172	B2RXS4	Plexin-B2	Plxnb2
27.4826	27.1742	27.4195	27.0542	22.6939	23.7442	24.5641	24.5996	21.9151	20.5243	22.1442	21.7569	+		#	2.70655	2.40415	0.977269	+	2.112	1.83875	0.745018	P68181;A0A0G2JFT9;H6TMF5	cAMP-dependent protein kinase catalytic subunit beta	Prkacb
28.2463	28.6454	29.7893	29.2628	26.2059	25.3552	26.424	26.6757	24.669	23.2807	24.1077	22.9551	+		#	4.15999	4.07853	1.6848	+	1.93275	2.04147	0.794162	B1ASP2;P52332	Tyrosine-protein kinase;Tyrosine-protein kinase JAK1	Jak1
30.6469	30.3208	30.589	30.6131	29.3001	26.8815	28.5094	29.282	25.5161	25.9433	26.0801	26.6603	+		#	5.95704	2.89045	1.34652	+	2.455	2.22777	0.898584	A0A1W2P8C6;P41731	CD63 antigen	Cd63
28.589	28.4783	29.0551	28.609	23.5043	22.7916	25.4466	24.8801	21.3542	22.2387	21.1062	22.1291	+		#	4.85954	4.47559	1.9053	+	2.15548	2.27996	0.887932	J7NUP1;Q60766	Immunity-related GTPase family M protein 1	Irgm1
30.9399	30.9852	31.662	30.9624	27.6134	25.741	25.1217	27.8516	24.1281	23.9406	24.4981	23.132	+		#	3.4928	3.38217	1.37523	+	2.15619	2.31532	0.898692	H3BL49;P42932;H3BJB6	T-complex protein 1 subunit theta	Cct8
30.3937	30.7639	31.2055	30.6451	30.028	29.5431	29.6407	29.7772	27.2204	25.5144	27.2249	27.925	+		#	3.14447	2.82073	1.15393	+	2.60375	2.4121	0.971089	Q9WU78	Programmed cell death 6-interacting protein	Pdcd6ip
29.1946	28.529	29.4953	28.6983	24.4337	22.4917	25.7455	26.0502	21.2939	21.798	22.1932	21.8399	+		#	1.93231	2.04919	0.796453	+	2.13358	2.44328	0.934273	A0A0R4J0I9;Q91ZX7	Prolow-density lipoprotein receptor-related protein 1;Low-density lipoprotein receptor-related protein 1 85 kDa subunit;Low-density lipoprotein receptor-related protein 1 515 kDa subunit;Low-density lipoprotein receptor-related protein 1 intracellular domain	Lrp1
27.2488	27.2683	27.2401	27.2894	26.1734	25.1104	26.1047	25.9655	22.5509	22.105	23.9051	22.6491	+		#	3.45819	4.52722	1.72538	+	1.96651	2.4486	0.916319	A0A0J9YTY0;A0A0J9YUL3;Q8C1B7	Septin-11	Sept11
26.0537	25.9989	27.147	26.1974	24.9304	23.7913	25.0671	25.9787	22.2195	21.1435	23.445	20.7173	+		#	3.20196	4.55547	1.68709	+	1.94775	2.65718	0.970914	Q60931;J3QMG3	Voltage-dependent anion-selective channel protein 3	Vdac3
29.3258	30.7301	31.1484	30.9886	25.0887	26.6628	24.8518	24.6909	21.4013	22.1821	22.4884	21.657	+		#	2.62447	1.00481	0.456802	+	2.7379	2.77606	1.09999	Q9CQW9	Interferon-induced transmembrane protein 3	Ifitm3
27.1162	27.2212	27.7	27.3741	24.8731	24.4127	24.8387	25.5763	21.965	21.7534	20.5242	21.7227	+		#	2.66239	4.299	1.51402	+	1.88742	2.89902	1.02428	Q9DBC7	cAMP-dependent protein kinase type I-alpha regulatory subunit;cAMP-dependent protein kinase type I-alpha regulatory subunit, N-terminally processed	Prkar1a
31.2303	31.3992	32.1636	31.0993	25.524	24.9093	26.4216	26.5184	21.2607	21.6547	21.9297	24.5937	+		#	2.92597	1.42312	0.633411	+	3.24495	3.03601	1.2351	Q5SUW3;Q60760	Growth factor receptor-bound protein 10	Grb10
27.5161	27.5892	27.7048	26.7693	26.5898	25.0843	26.0781	26.7292	21.5644	21.0294	22.0914	23.9297	+		#	1.44322	1.40738	0.557791	+	2.16925	3.06053	1.11017	P01902	H-2 class I histocompatibility antigen, K-D alpha chain	H2-K1
27.3901	27.5861	28.0137	27.47	25.8941	26.5705	27.1156	26.7809	21.1597	24.0724	21.1341	21.4158	+		#	3.83313	5.2247	1.99724	+	3.22343	3.39133	1.34766	P11438	Lysosome-associated membrane glycoprotein 1	Lamp1
29.8357	29.6842	30.017	30.2247	27.8392	27.8826	28.1307	29.0925	23.3123	21.428	22.8883	21.569	+		#	3.95282	2.42772	1.0683	+	3.82579	3.43388	1.42718	A2A4N8;A2A4N7;K3W4P1;P97432;Q05BC8;A2A4N5	Next to BRCA1 gene 1 protein	Nbr1
29.6333	29.9266	29.896	29.931	27.6948	27.7225	28.6526	28.3733	21.4624	21.7926	22.0278	21.4129	+		#	4.78931	5.62979	2.29654	+	2.19884	3.48358	1.22284	Q5SXR6;Q68FD5	Clathrin heavy chain;Clathrin heavy chain 1	Cltc
28.5884	28.6055	28.4934	28.5656	29.3769	29.3705	29.7523	29.8609	28.9073	28.5512	28.4945	28.536	+		#	1.60412	1.27449	0.524744	+	2.78564	3.96662	1.45174	P49817;H3BKG0;D3Z148	Caveolin-1;Caveolin	Cav1
23.9478	22.9275	24.0288	23.9084	24.6237	24.9519	23.9741	24.5432	22.9252	23.4499	23.0371	23.937	+		#	1.89178	1.02471	0.446925	+	3.06667	4.64478	1.68469	P09055	Integrin beta-1	Itgb1
23.3135	23.3399	23.298	23.4695	25.3051	23.6678	24.4094	25.5561	23.7866	23.0911	23.5207	23.3396	+		#	2.78337	1.70417	0.736159	+	4.40586	5.93685	2.32388	Q64337;D3YZJ1	Sequestosome-1	Sqstm1
23.3878	21.1672	25.304	24.2928	28.6564	29.3022	30.7289	29.1317	21.8135	22.5281	22.4016	25.3857	+		#	3.35776	1.73591	0.771649	+	6.35598	6.43691	2.82365	Q9CQV6	Microtubule-associated proteins 1A/1B light chain 3B	Map1lc3b
28.3758	27.1624	28.1216	28.3435	23.3914	22.5897	21.9253	22.2887	21.4147	22.2139	20.9346	21.3775	+	#		3.67414	-1.0269	-0.482272	+	3.04868	0.967844	0.448285	P27773	Protein disulfide-isomerase A3	Pdia3
24.5388	24.4287	25.1743	24.8985	22.761	23.3122	23.0221	22.3653	21.3556	21.3785	22.1702	21.532	+	#		1.70844	-0.960207	-0.416779	+	2.04644	1.06896	0.468548	A6ZI44;P05064;D3Z510;A0A0U1RPN8;D3YV98;A0A0U1RPT5;D3YWI1;A6ZI47;Q9CPQ9;A6ZI46	Fructose-bisphosphate aldolase;Fructose-bisphosphate aldolase A	Aldoa;Aldoart2;Aldoart1
26.9715	26.8261	26.9331	26.5557	22.2198	22.9064	22.1982	23.1323	20.7463	21.3395	21.3906	21.6349	+	#		1.32426	-0.820094	-0.351996	+	2.08174	1.18594	0.514151	Q8BHN3	Neutral alpha-glucosidase AB	Ganab
24.719	24.2134	25.0578	24.221	24.1727	23.4016	24.0468	23.936	22.008	21.7562	23.9389	22.0327	+	#		1.71782	-1.37941	-0.566681	+	1.53324	1.30012	0.529225	G3UXA3;G3UWV3;G3V004;Q6XLQ8;O35887	Calumenin	Calu
25.5348	24.9339	25.3644	24.9852	26.4211	26.2784	25.386	26.5735	24.8511	25.2852	25.1463	25.1007	+	#		2.57206	-1.38417	-0.606611	+	2.5256	4.59083	1.5535	Q9D0F3	Protein ERGIC-53	Lman1
25.5415	25.0013	26.1651	25.4295	26.5019	26.9197	27.1228	27.1298	20.5299	21.6933	22.1128	24.9748	+	#		3.01074	-5.91682	-1.98001	+	3.37753	6.42257	2.20267	Q05769	Prostaglandin G/H synthase 2	Ptgs2
24.577	24.8315	24.7174	24.8845	21.9588	21.3341	21.5478	24.251	23.8876	23.9296	23.9513	24.1611	+			1.98135	2.47969	0.926836	+	1.35192	-1.70947	-0.639111	F8WHL2;Q8CIE6	Coatomer subunit alpha;Coatomer subunit alpha;Xenin;Proxenin	Copa
26.523	25.8428	26.3887	26.1409	22.8276	23.5743	23.2479	23.5361	23.3222	24.2424	24.6533	25.1441	+			4.85928	2.92735	1.31371	+	1.31365	-1.04403	-0.430889	Z4YJV4;Q60597	2-oxoglutarate dehydrogenase, mitochondrial	Ogdh
26.2905	26.5269	26.3019	26.8435	25.569	25.1654	25.6993	25.4774	26.5491	25.8437	26.273	26.1536	+			2.96863	1.01296	0.466294	+	2.11169	-0.72709	-0.332747	Q9CR68	Cytochrome b-c1 complex subunit Rieske, mitochondrial;Cytochrome b-c1 complex subunit 11	Uqcrfs1
32.333	31.9116	32.0559	32.0379	30.3653	29.9548	30.1556	30.1991	30.7026	30.7319	31.0623	30.8895	+			5.3634	1.9159	0.902657	+	2.91262	-0.67792	-0.320039	Q8K411	Presequence protease, mitochondrial	Pitrm1
29.1692	28.3296	28.4402	28.6324	27.9435	27.375	27.6623	27.9388	28.2519	28.3655	28.3559	28.3793	+			2.13023	0.912952	0.409349	+	2.33717	-0.608238	-0.28443	Q99KI0	Aconitate hydratase, mitochondrial	Aco2
27.1864	27.3931	27.0475	27.2968	28.2889	28.391	28.7258	28.5445	29.016	29.3652	28.7662	29.1478	+			4.33574	-1.25663	-0.592533	+	2.00928	-0.586196	-0.271721	P62892	60S ribosomal protein L39	Rpl39
21.0548	21.6925	20.6223	21.3347	25.9943	25.3389	25.8678	25.8365	26.1861	26.5453	25.9762	26.4872	+			5.5906	-4.58329	-2.02071	+	1.47565	-0.539327	-0.245554	Q9QZF2	Glypican-1;Secreted glypican-1	Gpc1
28.503	28.5285	28.2861	28.422	28.9356	28.4675	28.8694	28.7191	28.9321	29.3098	29.0604	29.6298	+			1.43031	-0.31299	-0.147824	+	1.39936	-0.485112	-0.221965	P51655	Glypican-4;Secreted glypican-4	Gpc4
26.7682	26.6486	27.5638	27.5339	21.6424	21.6481	21.9411	21.8852	21.8861	21.9805	22.3558	22.4065	+			6.10523	5.34944	2.37106	+	1.31829	-0.378036	-0.175613	Q3U7R1;A0A1W2P784	Extended synaptotagmin-1	Esyt1
28.9053	28.4574	28.665	28.7204	27.9821	27.8385	27.9812	27.9598	28.3258	28.1206	28.253	28.2828	+			3.56471	0.746632	0.355811	+	2.79761	-0.305142	-0.148413	Q8K2B3	Succinate dehydrogenase [ubiquinone] flavoprotein subunit, mitochondrial	Sdha
27.6271	27.7679	28.2151	26.8356	21.4504	21.4614	25.2684	26.2977	27.0329	25.8913	25.4668	26.1543	+			1.6606	3.99193	1.21009		0.987557	-2.51685	-0.760575	E9Q6R7		Utrn
26.8186	26.0417	26.9017	26.3259	21.1468	23.3908	22.0974	24.332	26.638	27.0307	20.7578	26.5314	+			2.68395	3.78023	1.38424		0.740498	-2.49768	-0.68355	Q91XH6;O88384	Vesicle transport through interaction with t-SNAREs homolog 1B	Vti1b
30.0611	30.3528	30.8343	30.1971	23.7119	22.588	23.514	25.8821	27.3279	27.4078	26.9467	22.6703	+			3.97093	6.43731	2.36907		0.803311	-2.16416	-0.648059	P16546	Spectrin alpha chain, non-erythrocytic 1	Sptan1
28.7018	28.9118	29.307	29.0788	27.1839	21.2512	26.493	26.6726	26.2876	26.4296	27.0187	27.7014	+			1.37767	3.59968	1.05979		0.460736	-1.45914	-0.42571	P51150;A0A0N4SVR6;A0A0N4SVG9	Ras-related protein Rab-7a	Rab7a
26.5799	26.1433	26.6835	25.9546	21.3787	22.6151	23.1634	21.1345	22.5845	23.0322	25.935	22.3735	+			3.76664	4.2674	1.69537		0.713479	-1.40837	-0.475521	P62071;A0A1B0GRG1;A0A1B0GRT5	Ras-related protein R-Ras2	Rras2
26.2715	25.6637	25.8333	25.4987	21.5961	21.6442	23.837	24.9098	24.6778	23.9372	24.2636	24.7128	+			1.8135	2.82003	0.992595		0.828862	-1.40111	-0.492511	Q9CQA3	Succinate dehydrogenase [ubiquinone] iron-sulfur subunit, mitochondrial	Sdhb
27.1182	26.601	26.8572	26.6047	20.8734	25.4387	24.8562	24.1128	25.0903	25.1753	25.0328	24.7162	+			1.56228	2.97501	0.982988		0.534961	-1.18335	-0.39132	A2AMW0;P47757;F7CAZ6	F-actin-capping protein subunit beta	Capzb
26.3345	26.5096	27.1541	26.7632	20.7975	22.0283	22.5726	22.7711	21.3308	27.4048	21.859	22.0467	+			4.168	4.64798	1.87571		0.317332	-1.11795	-0.320288	Q9Z1A1;B8JJG9;B8JJG7;B8JJG8;B8JJG6		Tfg
24.7648	24.9017	25.1224	24.7199	21.8687	21.8254	21.9267	22.5272	21.2647	22.7262	22.9737	25.5868	+			5.27683	2.84019	1.29814		0.562489	-1.10084	-0.377756	Q8R105	Vacuolar protein sorting-associated protein 37C	Vps37c
26.6294	26.629	27.1202	27.0379	25.6507	23.3649	25.1637	25.8476	26.1253	26.0171	26.286	25.906	+			1.71998	1.84738	0.715822		0.964376	-1.07688	-0.418762	Q3TVK3;Q9Z2W0;Q8BPW9	Aspartyl aminopeptidase	Dnpep
25.0284	24.8194	25.3265	24.4384	24.2193	21.6995	21.6552	24.3778	24.0965	22.7751	24.6455	24.6777	+			1.30591	1.91521	0.688908		0.564373	-1.06077	-0.368519	Q8BYL4	Tyrosine--tRNA ligase, mitochondrial	Yars2
26.5713	27.0426	27.7123	27.0678	21.9494	21.8492	22.3897	22.1925	22.0382	23.4285	25.1271	22.0038	+			5.85506	5.00331	2.2099		0.681106	-1.0542	-0.383623	A2A6G9;A2A6H0;Q61792;A2A6G7;A2A6G8;A2A6G6	LIM and SH3 domain protein 1	Lasp1
26.2588	25.998	26.4489	28.8787	23.8347	23.1813	24.3729	20.9753	23.9289	24.2794	24.192	24.1578	+			2.04793	3.80502	1.26792		0.674584	-1.04848	-0.381282	E9Q718;Q9R0B9	Procollagen-lysine,2-oxoglutarate 5-dioxygenase 2	Plod2
27.1857	27.4443	27.8274	28.4356	21.0468	20.7842	23.7958	24.7715	24.0375	21.9974	23.7276	24.7947	+			2.59856	5.12365	1.69077		0.394366	-1.03973	-0.329383	P97857;E9PY08	A disintegrin and metalloproteinase with thrombospondin motifs 1	Adamts1
25.073	23.7946	23.8586	23.9835	22.1328	20.695	22.2812	22.6522	23.6701	22.9324	23.5943	21.6366	+			2.27732	2.23716	0.886252		0.792845	-1.01807	-0.386067	Q9CQR4	Acyl-coenzyme A thioesterase 13;Acyl-coenzyme A thioesterase 13, N-terminally processed	Acot13
25.2759	25.1255	25.1758	24.791	22.0611	21.6823	23.4869	21.163	21.537	22.0316	24.3981	24.4958	+			2.97002	2.99373	1.19316		0.505858	-1.01732	-0.348194	Q3UXU7;Q80Z96;A0A0H2UH25	Vang-like protein 1	Vangl1
27.7959	28.2255	28.6368	28.0191	21.6933	21.7505	21.9459	22.5497	23.7843	22.7331	21.3358	24.149	+			6.38945	6.18448	2.7302		0.756777	-1.01568	-0.381751	P21278	Guanine nucleotide-binding protein subunit alpha-11	Gna11
24.788	23.699	23.9788	23.5605	20.5489	21.7332	22.5313	21.8883	22.1807	24.6933	21.7035	21.9724	+			2.47695	2.33115	0.933861		0.556294	-0.962071	-0.342836	Q8K1K2;P62196	26S protease regulatory subunit 8	Psmc5
26.4468	27.0415	27.0067	27.1086	24.6715	22.2998	24.8479	25.5115	25.1668	25.5191	25.46	24.9721	+			1.93283	2.56817	0.944949		0.633643	-0.946786	-0.348988	Q9CZX7	Type 2 phosphatidylinositol 4,5-bisphosphate 4-phosphatase	Tmem55a
25.5313	25.3322	25.6681	25.4876	21.5536	21.826	22.2504	21.0726	23.3076	21.1081	23.8314	22.1532	+			5.24589	3.82915	1.697		0.680217	-0.924414	-0.347965	Q91ZE0	Trimethyllysine dioxygenase, mitochondrial	Tmlhe
23.9299	22.8175	22.7601	23.087	20.2395	22.2504	21.3113	22.5374	22.9408	22.2637	22.2577	22.4474	+			1.43287	1.56399	0.604969		0.81937	-0.892745	-0.350991	P58064	28S ribosomal protein S6, mitochondrial	Mrps6
26.8186	25.428	26.7924	26.8255	21.5676	22.2123	24.3886	25.4807	24.8307	23.5157	23.9971	24.7578	+			1.68527	3.0538	1.02495		0.389887	-0.862986	-0.290655	Q9CQN1	Heat shock protein 75 kDa, mitochondrial	Trap1
28.7507	28.1813	28.6399	28.9785	23.5235	22.6974	23.8157	26.1159	24.4665	24.7614	25.1603	25.1383	+			3.06288	4.59946	1.67198		0.517123	-0.843511	-0.306673	E9Q0M9;E9QA16;Q8VCQ8;S4R1T7;E9QA15;D3Z6I7		Cald1
25.202	23.7903	24.6206	24.4834	23.508	21.3217	22.1433	23.6947	22.8777	21.2497	24.6539	25.1478	+			1.57427	1.85717	0.704503		0.329046	-0.815333	-0.266929	Q925I1	ATPase family AAA domain-containing protein 3	Atad3
24.7829	24.611	24.5621	24.6849	21.1968	21.9805	22.146	24.0461	22.0814	21.3878	24.4661	24.5997	+			2.05875	2.31786	0.889308		0.330742	-0.791409	-0.262129	Q91VA7	Isocitrate dehydrogenase [NAD] subunit, mitochondrial	Idh3b
30.3723	30.5857	30.816	30.2408	20.5617	22.3377	22.288	25.5272	23.4488	22.7642	24.0314	23.5495	+			3.53745	7.82504	2.57146		0.302704	-0.769803	-0.250929	O70318;A0A1W2P6I5	Band 4.1-like protein 2	Epb41l2
26.6934	26.2963	25.9887	26.6621	25.5737	23.0156	24.2251	22.6426	24.9908	22.8677	25.1502	25.3532	+			2.01002	2.54584	0.948847		0.355861	-0.726222	-0.252179	Q07417	Short-chain specific acyl-CoA dehydrogenase, mitochondrial	Acads
28.9731	28.6414	28.7195	28.7495	27.5654	26.2337	27.2702	27.1259	27.804	27.5711	27.7933	27.912	+			2.9505	1.72208	0.750241		1.29765	-0.721293	-0.314225	Q8QZT1	Acetyl-CoA acetyltransferase, mitochondrial	Acat1
28.1448	27.2504	27.4848	27.5125	25.9054	25.1217	23.7161	26.0653	24.8353	26.2597	26.0652	26.4199	+			2.248	2.39597	0.932399		0.488086	-0.692874	-0.261811	P20108	Thioredoxin-dependent peroxide reductase, mitochondrial	Prdx3
25.216	25.1914	25.3024	25.1508	22.3488	21.2729	22.468	24.3996	22.9283	24.3279	23.7678	22.2111	+			2.13808	2.59279	0.977924		0.372909	-0.686441	-0.24517	P19157;P46425	Glutathione S-transferase P 1;Glutathione S-transferase P 2	Gstp1;Gstp2
29.6665	29.1173	29.5243	29.1083	23.8083	21.5673	25.783	26.2756	23.769	24.6276	25.7282	25.9946	+			2.44108	4.99556	1.62105		0.227057	-0.671294	-0.210497	P26645	Myristoylated alanine-rich C-kinase substrate	Marcks
24.2919	23.8027	24.6872	24.8147	21.172	24.5479	21.9537	21.5085	22.3277	21.9033	23.8179	23.7207	+			1.40656	2.10363	0.751094		0.298335	-0.646883	-0.222422	Q9WUD1	STIP1 homology and U box-containing protein 1	Stub1
25.1538	24.951	25.3687	24.9216	23.0746	22.9085	21.6761	22.6594	23.5362	23.1472	22.8521	23.3657	+			3.58059	2.51916	1.08129		0.953193	-0.645696	-0.275217	Q9D172;A0A1W2P870;A0A1W2P7B6	ES1 protein homolog, mitochondrial	D10Jhu81e
24.2057	24.6902	25.0043	24.8345	22.692	21.4897	22.9164	21.8884	22.5658	22.4695	24.0504	22.3361	+			3.18922	2.43703	1.02541		0.540099	-0.608825	-0.241337	Q80VB6;A0A0G2JGQ6;Q9JLM8	Serine/threonine-protein kinase DCLK1	Dclk1
22.8588	23.7594	23.5413	23.5633	20.6709	22.4468	22.3195	21.4267	22.9415	21.3301	22.7677	22.2153	+			2.01047	1.71473	0.697049		0.494561	-0.59767	-0.23423	Q3TVI8	Pre-B-cell leukemia transcription factor-interacting protein 1	Pbxip1
25.4131	26.666	27.715	26.4368	20.5577	22.3397	22.1243	23.2661	22.0084	23.3309	22.0813	23.2366	+			3.05696	4.4858	1.6406		0.388766	-0.592365	-0.222126	Q9CXF4	TBC1 domain family member 15	Tbc1d15
25.2442	25.0121	25.5481	25.3249	22.2789	21.0115	23.6754	23.9047	23.2873	22.8914	23.3935	23.6605	+			2.02801	2.56471	0.956365		0.370818	-0.590553	-0.219426	P56135;F8WHP8	ATP synthase subunit f, mitochondrial	Atp5j2
25.0826	25.6445	25.5777	25.288	21.6026	21.5698	25.6439	21.1705	21.3582	22.7917	22.4784	25.695	+			1.46778	2.90149	0.947668		0.160323	-0.584157	-0.171736	V9GX00;Q00560	Interleukin-6 receptor subunit beta	Il6st
29.8504	29.2203	29.3303	29.6718	30.8287	29.64	30.8002	30.2979	30.9833	31.0589	31.004	30.8276	+			1.49157	-0.873504	-0.377345		1.05694	-0.576715	-0.252611	P34884	Macrophage migration inhibitory factor	Mif
30.7524	30.3796	31.0133	30.8273	22.959	22.9953	23.1367	25.6513	24.067	22.8223	26.8995	23.1938	+			4.36735	7.05752	2.64356		0.194931	-0.560063	-0.17882	Q62261;A0A0A0MQG2	Spectrin beta chain, non-erythrocytic 1	Sptbn1
28.3552	26.3399	26.8774	27.7809	24.5193	22.3106	24.6315	25.2222	24.9693	24.4007	24.8182	24.7028	+			2.1724	3.16744	1.13854		0.367935	-0.551828	-0.20822	Q62426	Cystatin-B	Cstb
24.7887	25.2643	24.9941	24.904	24.3754	20.2651	22.9627	21.3585	22.5097	25.3353	22.1306	21.163	+			1.63498	2.74736	0.944924		0.165231	-0.544249	-0.166364	P62141;P63087;A0A0G2JFF1;A0A0G2JGC1	Serine/threonine-protein phosphatase PP1-beta catalytic subunit;Serine/threonine-protein phosphatase PP1-gamma catalytic subunit	Ppp1cb;Ppp1cc
24.8127	25.5057	25.5298	25.3663	21.9266	21.8715	23.6121	24.1021	23.4748	22.8344	23.6486	23.6331	+			2.17499	2.42559	0.933609		0.373063	-0.519677	-0.199467	P63085;F6VEI7	Mitogen-activated protein kinase 1	Mapk1
26.5014	25.8405	26.024	26.1806	24.8316	24.6183	24.7709	25.6411	25.3706	24.831	25.7042	26.0345	+			2.31887	1.17115	0.516165		0.739663	-0.519598	-0.221633	Q9WUM5	Succinyl-CoA ligase [ADP/GDP-forming] subunit alpha, mitochondrial	Suclg1
27.5243	26.2399	27.5833	25.9125	24.599	24.5706	23.0209	24.928	24.6939	24.811	24.6073	24.9887	+			2.23204	2.53537	0.972297		0.525427	-0.495587	-0.203508	P26443	Glutamate dehydrogenase 1, mitochondrial	Glud1
27.6494	27.2401	27.5162	27.8093	26.1028	22.1362	25.0919	26.422	26.077	24.7502	25.3796	25.5093	+			1.42538	2.61554	0.876673		0.190239	-0.490829	-0.162885	Q3TWV4;P84091	AP-2 complex subunit mu	Ap2m1
28.2947	27.7913	27.6763	28.2594	27.0749	26.0197	27.2314	27.5756	27.7232	27.2676	27.4071	27.4156	+			1.49292	1.03002	0.434429		0.658325	-0.47799	-0.203504	G3X9L6;Q9DCX2;B1ASE2	ATP synthase subunit d, mitochondrial	Gm10250;Atp5h
27.7535	27.4221	28.1304	27.891	21.1321	21.3	20.5202	24.4966	21.9297	22.7706	21.7862	22.8344	+			3.21842	5.93706	2.04296		0.197512	-0.468005	-0.159447	Q62371	Discoidin domain-containing receptor 2	Ddr2
29.4632	29.7563	30.0076	28.2801	22.3447	22.5433	22.3062	24.8074	20.9524	24.4751	24.2356	24.1187	+			3.95457	6.37639	2.34839		0.166927	-0.445035	-0.14686	P26231	Catenin alpha-1	Ctnna1
29.8967	29.6318	29.6688	29.7573	28.1715	24.71	27.5609	28.9104	27.7851	27.2822	27.9886	28.0735	+			1.39557	2.40046	0.821974		0.18595	-0.444167	-0.151312	P56480	ATP synthase subunit beta, mitochondrial	Atp5b
34.3888	34.069	34.2873	34.4294	33.7014	32.7944	33.2779	33.2419	33.6889	33.3229	33.8246	33.9058	+			2.67241	1.03972	0.472152		0.981321	-0.431636	-0.19393	G5E8R3;E9QPD7;Q05920	Pyruvate carboxylase;Pyruvate carboxylase, mitochondrial	Pcx;Pc
24.6528	24.532	24.786	24.4357	22.0247	21.5489	22.75	21.1756	23.0499	21.4535	20.6544	24.0422	+			3.64224	2.72682	1.16138		0.200989	-0.425238	-0.149894	Q9QYJ0	DnaJ homolog subfamily A member 2	Dnaja2
23.8657	24.0575	24.1467	23.6757	21.6757	22.2212	21.1734	22.9247	22.4995	21.5783	22.2315	23.3689	+			2.59727	1.93766	0.81077		0.341325	-0.420804	-0.166468	Q91WK2	Eukaryotic translation initiation factor 3 subunit H	Eif3h
28.3719	27.7098	28.0744	28.233	27.5654	26.8249	27.5233	27.8222	27.8825	27.734	27.9842	27.8091	+			1.38081	0.663311	0.293915		0.975079	-0.418499	-0.188508	Q9WVA4	Transgelin-2	Tagln2
29.0431	29.2399	29.1045	29.5951	30.9962	29.2632	30.1309	30.5664	30.5786	30.3978	30.7127	30.919	+			1.35921	-0.993492	-0.415647		0.486666	-0.41287	-0.173028	P62911	60S ribosomal protein L32	Rpl32
24.8037	25.101	24.6912	24.9017	25.5181	25.3004	25.8311	26.636	25.8482	26.0711	26.8321	26.1522	+			1.67703	-0.947019	-0.410819		0.514598	-0.404458	-0.171285	O35988	Syndecan-4	Sdc4
27.2874	26.3825	26.7878	27.3158	22.5182	20.5464	25.7892	23.6119	23.7692	23.8616	22.9669	23.4415	+			1.85415	3.82691	1.22811		0.133326	-0.393379	-0.126401	Q9R1J0	Sterol-4-alpha-carboxylate 3-dehydrogenase, decarboxylating	Nsdhl
28.561	28.4763	28.6567	29.1311	30.191	29.3647	29.8874	29.9649	30.0677	30.3493	29.8965	30.63	+			2.62214	-1.14571	-0.514254		0.80291	-0.383902	-0.171561	P62717;A0A1D5RLW5;A0A1D5RM85;A0A1D5RME4	60S ribosomal protein L18a	Rpl18a
28.236	27.7296	27.6566	27.5315	26.2959	26.3391	26.4845	27.1297	26.7557	26.5932	26.8369	27.5988	+			2.5892	1.22611	0.54551		0.616967	-0.383828	-0.167213	Q9CZU6;Q80X68	Citrate synthase, mitochondrial;Citrate synthase	Cs;Csl
31.8108	31.5429	31.7404	31.7895	30.9898	30.5501	31.0664	31.1159	31.3137	31.0343	31.4307	31.3958	+			2.82815	0.790322	0.368767		1.21653	-0.363058	-0.168273	Q5SWU9	Acetyl-CoA carboxylase 1;Biotin carboxylase	Acaca
26.122	26.2876	27.4054	25.6882	21.8712	21.3763	22.2538	21.9303	20.8722	22.9169	23.8508	21.2105	+			4.48977	4.51789	1.87606		0.191275	-0.354704	-0.129983	E9Q133;P80318;Q3U0I3	T-complex protein 1 subunit gamma	Cct3
24.987	24.5978	25.0427	24.8116	21.3282	22.1293	23.5036	22.7925	20.6427	25.8275	21.821	22.838	+			2.65184	2.42137	0.978286		0.10536	-0.343912	-0.107372	Q8VHE0	Translocation protein SEC63 homolog	Sec63
28.164	28.3207	28.161	28.5883	29.8295	28.9599	29.3348	29.407	29.4794	29.7603	29.6048	30.0174	+			2.71698	-1.07431	-0.4873		0.77305	-0.332727	-0.150377	B1ARA3;P61255;B1ARA5	60S ribosomal protein L26	Rpl26
28.0314	28.0685	28.0033	28.383	29.7899	28.8651	29.2967	29.3395	29.474	29.5159	29.8292	29.7757	+			2.92309	-1.20127	-0.543914		0.76855	-0.325906	-0.147518	Q9CQM8;O09167	60S ribosomal protein L21	Rpl21
30.008	29.1363	29.469	29.8384	24.2132	23.1521	24.0953	26.0563	24.2228	26.2321	24.0808	24.2577	+			3.75289	5.2337	1.98412		0.153706	-0.319145	-0.114193	Q69ZN7;E9Q390	Myoferlin	Myof
34.786	34.6491	34.7083	34.7558	33.414	32.8315	33.1055	33.1515	33.4048	33.1976	33.4159	33.7261	+			4.89503	1.59919	0.753279		0.987228	-0.310465	-0.143632	Q91ZA3	Propionyl-CoA carboxylase alpha chain, mitochondrial	Pcca
27.0461	26.7248	27.583	27.2728	24.121	21.8884	24.6266	24.9399	25.2489	24.7125	25.7264	21.1249	+			2.42212	3.26272	1.20267		0.0897125	-0.309216	-0.0950428	B1AQR8;G3X9T7;O08573	Galectin;Galectin-9	Lgals9
28.0077	27.2896	27.4095	27.6828	24.968	25.7639	24.2278	26.2021	26.0042	24.6906	25.6769	26.0253	+			2.59382	2.30695	0.935901		0.231786	-0.308806	-0.121702	Q99JY0;D3YXU1	Trifunctional enzyme subunit beta, mitochondrial;3-ketoacyl-CoA thiolase	Hadhb
25.1147	25.8447	26.7388	26.4914	23.517	24.7032	23.949	23.5104	24.0072	24.2696	23.9922	24.593	+			2.44769	2.12751	0.865114		0.416924	-0.295566	-0.127729	P27046	Alpha-mannosidase 2	Man2a1
23.3668	23.3325	22.7599	23.0191	21.3112	21.4198	22.0697	22.0869	22.2474	21.9964	21.7182	22.0924	+			2.84136	1.39768	0.620734		0.583787	-0.291716	-0.130524	G3UW70;Q9D1L9	Ragulator complex protein LAMTOR5	Lamtor5
28.7534	28.9072	28.4649	28.8298	29.7038	29.3919	29.883	29.6612	29.8992	30.0435	29.7418	30.1114	+			3.2272	-0.921124	-0.430422		1.16338	-0.28899	-0.135647	P47963;A0A140T8K8	60S ribosomal protein L13	Rpl13
22.1175	22.7721	22.5924	22.7588	21.5836	21.8437	21.3469	22.4731	21.3264	23.0408	22.2215	21.7884	+			1.39567	0.748394	0.327249		0.265311	-0.282443	-0.115851	P63005	Platelet-activating factor acetylhydrolase IB subunit alpha	Pafah1b1
26.264	26.2868	26.3123	26.1488	22.1091	21.6429	21.2115	22.2812	22.6839	22.6804	21.4837	21.5205	+			5.7542	4.44176	1.97956		0.279042	-0.28095	-0.116219	Q9DBH5	Vesicular integral-membrane protein VIP36	Lman2
30.8717	30.7302	30.6871	30.651	29.787	29.3468	29.4496	29.4961	29.875	29.3524	29.7761	30.1918	+			4.57729	1.21514	0.576988		0.683994	-0.278942	-0.126951	Q99MN9;E9Q1J7	Propionyl-CoA carboxylase beta chain, mitochondrial	Pccb
30.6334	30.6237	30.3839	30.9187	31.8175	30.6573	31.5823	31.8234	31.7377	31.3598	31.7286	32.1532	+			1.50076	-0.830191	-0.36134		0.372096	-0.274724	-0.11838	P35980;A0A1B0GQU8;A0A1B0GSS8;A0A1B0GSF7;A0A1B0GSA8	60S ribosomal protein L18	Rpl18
31.6832	31.5403	31.5884	31.4925	30.8264	30.4903	31.0538	31.1637	31.2548	31.1046	31.0098	31.2312	+			2.38301	0.692592	0.321509		0.837527	-0.266582	-0.123455	Q03265;D3Z6F5	ATP synthase subunit alpha, mitochondrial;ATP synthase subunit alpha	Atp5a1
28.3307	27.8704	28.1201	28.2019	28.9705	28.3525	28.4275	28.6374	28.7287	28.5996	28.8834	29.1978	+			1.48299	-0.466201	-0.214943		0.646867	-0.255402	-0.116671	Q9D8E6	60S ribosomal protein L4	Rpl4
26.8137	25.8717	26.1415	26.8838	24.9358	22.2561	23.8829	25.4827	21.6821	25.2811	25.3109	25.2705	+			1.64204	2.28831	0.83129		0.077369	-0.246822	-0.0784184	Q9CQQ7	ATP synthase F(0) complex subunit B1, mitochondrial	Atp5f1
27.9445	27.8529	28.1623	28.3031	29.1684	28.609	29.1753	28.9536	29.3055	29.5074	29.054	29.0224	+			2.79138	-0.910876	-0.420198		0.677127	-0.245739	-0.112973	P19253;A0A1B0GSQ6;A0A1B0GS68;A0A1B0GSC2;A0A1B0GSB2;A0A1B0GTA1;A0A1B0GRH1;A0A140T8K2	60S ribosomal protein L13a	Rpl13a
29.0107	28.823	29.0775	29.2245	28.6151	28.0378	28.1142	28.4441	28.4162	28.4289	28.6757	28.6646	+			2.42102	0.731104	0.338502		0.782648	-0.243539	-0.113062	Q99MR8	Methylcrotonoyl-CoA carboxylase subunit alpha, mitochondrial	Mccc1
25.192	25.2793	25.2931	25.4767	23.995	22.5911	22.8858	24.5141	22.4688	23.2718	24.9157	24.2638	+			2.12693	1.8138	0.737851		0.123922	-0.233565	-0.0863388	Q5F2E8	Serine/threonine-protein kinase TAO1	Taok1
31.4276	31.5857	29.9297	31.5055	26.9239	23.8099	27.2496	28.0811	26.8755	26.3527	26.3848	27.3738	+			2.40052	4.596	1.52457		0.0866624	-0.230565	-0.0777639	P30999;D3Z2H2;G3X9V2;D3Z7H6;E9Q8Z4;E9Q8Z9;E9Q8Z8;E9Q903;E9Q904;E9Q8Z5;E9Q8Z6;E9Q905;E9Q901;E9Q986;E9Q906;E9Q907;D3Z2H7	Catenin delta-1	Ctnnd1
24.879	24.6947	25.6528	24.826	20.8153	21.0972	23.46	21.4619	22.944	21.3623	21.4777	21.9703	+			2.69178	3.3045	1.2533		0.12309	-0.22997	-0.0852183	Q8R010;Q8R3V2	Aminoacyl tRNA synthase complex-interacting multifunctional protein 2	Aimp2
27.1366	27.0573	27.0192	27.2204	28.1114	27.2739	27.5255	27.649	27.5983	27.7231	27.8869	28.2556	+			1.58368	-0.531573	-0.243724		0.448274	-0.225996	-0.101518	Q9CR57;A0A1L1SUF6	60S ribosomal protein L14	Rpl14
24.6119	24.6026	24.6564	24.9669	27.279	25.5775	27.0846	27.5834	26.8535	27.2679	27.1522	27.1357	+			2.51153	-2.17163	-0.884642		0.191023	-0.221219	-0.0901065	E9PX70;Q60847	Collagen alpha-1(XII) chain	Col12a1
28.0695	27.4727	27.7519	27.6693	26.7859	26.3628	26.6724	26.664	27.3155	26.3117	26.8235	26.9071	+			3.46695	1.11958	0.519836		0.431855	-0.218191	-0.098056	Q9DB20	ATP synthase subunit O, mitochondrial	Atp5o
27.23	27.5181	26.9201	27.2896	28.7012	27.9416	28.3276	28.0859	28.1785	28.4663	28.481	28.7865	+			2.59098	-1.02462	-0.464305		0.466118	-0.213971	-0.0969357	P61358;A2A4Q0	60S ribosomal protein L27	Rpl27
25.2663	25.0906	27.0839	25.1565	21.3784	20.7248	23.257	23.5444	23.742	22.2818	19.965	23.7715	+			2.17694	3.42319	1.20398		0.0673254	-0.213942	-0.0682966	Q922Q8	Leucine-rich repeat-containing protein 59	Lrrc59
30.6623	28.8399	31.3145	28.6458	21.3075	21.7845	24.4222	22.138	24.3584	21.2408	22.7028	22.1908	+			3.62529	7.45258	2.51982		0.0796778	-0.210144	-0.0712197	Q9WTQ5	A-kinase anchor protein 12	Akap12
25.5763	24.9909	25.4314	25.117	26.3847	25.9718	25.6384	25.9528	26.1394	26.3249	26.0694	26.2446	+			1.87182	-0.70804	-0.321177		0.601866	-0.207638	-0.0959905	O35129;F6Q8V7;F6QPR1	Prohibitin-2	Phb2
27.4159	26.8116	26.8693	25.6636	24.7831	22.0567	21.5364	23.8377	21.7984	22.2638	24.2735	24.7045	+			2.29952	3.63662	1.27913		0.0705604	-0.206582	-0.0678079	Q9D051	Pyruvate dehydrogenase E1 component subunit beta, mitochondrial	Pdhb
23.7481	24.493	25.092	24.1048	21.7469	22.3712	21.5096	21.4666	21.7201	22.0108	22.0704	22.1087	+			3.46523	2.58593	1.09791		0.395464	-0.203977	-0.0916182	B2RUJ2;B7ZNX6;Q80TH2	Protein LAP2	Erbb2ip
30.3924	30.4367	30.2491	30.6748	32.0156	30.674	31.6464	31.7054	31.8418	31.2027	31.8156	31.9787	+			1.90907	-1.0721	-0.465426		0.239077	-0.199349	-0.0852711	P62918	60S ribosomal protein L8	Rpl8
29.7729	29.6297	30.2087	30.1645	31.5742	30.3129	30.8243	31.1667	31.3668	30.7635	31.2358	31.2865	+			1.82906	-1.02557	-0.445269		0.265795	-0.193627	-0.0841933	P27659	60S ribosomal protein L3	Rpl3
32.8386	31.95	31.7935	31.9363	30.6498	30.0343	30.0058	30.3101	30.8943	30.0729	30.4346	30.3524	+			3.25758	1.87959	0.823629		0.358512	-0.188546	-0.0846634	P10107	Annexin A1	Anxa1
22.7238	24.2455	22.6647	22.7757	21.8123	21.662	20.4674	22.5738	20.9147	20.7441	22.5766	23.0301	+			1.35828	1.47357	0.571336		0.0945776	-0.187507	-0.0688345	A0A0R4J083;P51174	Long-chain specific acyl-CoA dehydrogenase, mitochondrial	Acadl
23.158	23.979	24.0225	23.3974	21.5983	20.9117	22.7953	21.5824	22.1772	20.8574	22.4637	22.1234	+			2.28872	1.91731	0.783589		0.130119	-0.183522	-0.0725295	Q60790	Ras GTPase-activating protein 3	Rasa3
27.8368	28.1356	27.9185	28.1586	29.6166	28.3198	29.1276	29.4751	29.3273	28.9653	29.3803	29.5891	+			2.0099	-1.12241	-0.487753		0.228736	-0.180715	-0.0779587	Q6ZWV7	60S ribosomal protein L35	Rpl35
28.952	28.9999	29.0867	29.1841	27.2491	26.1796	27.3306	27.9028	27.2563	26.8804	27.5297	27.7118	+			2.69871	1.89016	0.799896		0.172691	-0.179041	-0.0745286	Q8BMS1	Trifunctional enzyme subunit alpha, mitochondrial;Long-chain enoyl-CoA hydratase;Long chain 3-hydroxyacyl-CoA dehydrogenase	Hadha
27.0822	27.2262	26.8476	26.7939	27.2285	27.5192	27.3985	27.2156	27.5146	27.7336	26.9197	27.8901	+			1.52446	-0.352967	-0.16613		0.329593	-0.174036	-0.0782262	Q5EBP8;P49312	Heterogeneous nuclear ribonucleoprotein A1;Heterogeneous nuclear ribonucleoprotein A1, N-terminally processed	Hnrnpa1
24.8017	24.7892	24.2302	24.5799	22.3651	21.5659	21.169	23.9534	21.9527	23.7788	21.2484	22.7475	+			2.00067	2.3369	0.888519		0.0735472	-0.168517	-0.0597301	P55302;F6WMD1	Alpha-2-macroglobulin receptor-associated protein	Lrpap1
28.0577	27.9606	28.0095	27.9202	26.792	26.1709	26.9996	27.1136	26.9214	26.5549	26.9991	27.2168	+			2.91412	1.21795	0.550538		0.249901	-0.154007	-0.0684083	D3Z7P4;D3Z7P3	Glutaminase kidney isoform, mitochondrial	Gls
27.2328	27.0109	27.6445	27.1813	25.1913	22.9142	25.2005	25.8434	24.7114	24.5762	25.2186	25.2563	+			2.03551	2.48004	0.933522		0.0832438	-0.153285	-0.0574996	Q9DC51	Guanine nucleotide-binding protein G(k) subunit alpha	Gnai3
24.4932	23.8847	24.8456	24.39	22.8794	21.0233	22.4956	23.3798	21.7266	22.4495	24.3173	21.8869	+			1.94272	1.95887	0.769812		0.068739	-0.150536	-0.0541198	Q99LD8;G3UZR0;O08972	N(G),N(G)-dimethylarginine dimethylaminohydrolase 2	Ddah2
25.2411	24.8516	26.4739	25.0223	21.2287	23.8974	21.6409	24.2608	20.9971	22.6626	23.7659	24.1974	+			1.66944	2.64028	0.924902		0.0496132	-0.148793	-0.0487696	P17427	AP-2 complex subunit alpha-2	Ap2a2
27.1796	27.5484	27.3624	27.3713	28.4045	27.9512	28.0027	28.0202	28.5476	27.805	28.2314	28.3721	+			2.88682	-0.729202	-0.342564		0.322917	-0.144402	-0.0659451	P63276	40S ribosomal protein S17	Rps17
25.7332	24.915	25.6482	25.1942	24.9522	24.1313	24.5784	24.9495	25.1789	24.8421	24.3867	24.7807	+			1.40512	0.719742	0.316477		0.228986	-0.144211	-0.0639914	Q80ZJ2;Q924B0;O55023	Inositol monophosphatase 1	Impa1
24.6579	24.6121	25.0014	25.0998	25.8195	25.3603	25.6116	25.3043	25.345	26.0389	25.5929	25.6935	+			2.14552	-0.681141	-0.313823		0.327126	-0.14364	-0.0656884	Q80XR6;Q20BD0;Q99020	Heterogeneous nuclear ribonucleoprotein A/B	Hnrnpab
24.6155	24.7135	25.7283	25.1357	23.9362	22.0575	21.3823	21.5065	21.6108	22.1161	22.4388	23.286	+			2.34099	2.8276	1.07009		0.0742473	-0.142254	-0.0529375	P57716	Nicastrin	Ncstn
26.5238	26.0735	26.0513	25.9861	25.3025	24.7608	25.5	25.8182	25.1722	25.4473	25.596	25.6988	+			1.73305	0.813317	0.360866		0.212613	-0.133196	-0.0592066	P63028;D3YU75	Translationally-controlled tumor protein	Tpt1
23.6607	24.0259	24.336	23.4839	22.4879	21.1434	21.9641	22.4344	22.2761	22.7804	21.3526	22.1278	+			2.66446	1.86918	0.790471		0.109231	-0.126787	-0.0521937	Q7M6Y3;A0A140LHG9	Phosphatidylinositol-binding clathrin assembly protein	Picalm
23.7043	24.2708	24.3416	23.9052	22.026	21.6974	20.2374	23.2587	21.8507	21.8213	22.28	21.768	+			1.90252	2.2506	0.852709		0.0707552	-0.125134	-0.0475376	Q03145	Ephrin type-A receptor 2	Epha2
24.8806	24.3713	25.0542	24.8502	22.0838	21.9568	22.8553	23.1246	23.1443	21.6581	22.6402	23.0601	+			3.40686	2.28398	0.98377		0.0993149	-0.120588	-0.0493159	Q6P9J9	Anoctamin-6	Ano6
29.7874	30.2005	29.981	30.0974	30.9758	31.2855	31.0982	31.0488	31.0445	31.1567	31.2743	31.3943	+			4.19292	-1.08552	-0.514341		0.532234	-0.115338	-0.0549171	P62960;A2BGG7	Nuclease-sensitive element-binding protein 1	Ybx1
23.4247	23.503	23.822	23.96	21.9528	22.9457	21.1073	21.0053	21.5581	21.6211	21.527	22.749	+			2.2009	1.92467	0.779707		0.0738639	-0.111059	-0.0437393	A0A140LJG6;A0A140LHR3;A0A140LJ01;A0A140LHG8;Q9CYN2	Signal peptidase complex subunit 2	Spcs2
24.4292	25.225	26.3022	24.6768	22.7502	22.0191	21.198	24.2849	22.045	21.8385	23.2397	23.5354	+			1.80773	2.59525	0.934717		0.0454116	-0.101596	-0.0365357	O55143	Sarcoplasmic/endoplasmic reticulum calcium ATPase 2	Atp2a2
27.8915	27.7334	27.8843	27.2815	28.5951	27.9338	28.2983	28.5098	28.383	28.4911	28.3868	28.482	+			1.67318	-0.636586	-0.288621		0.280159	-0.10147	-0.0471899	A0A1B0GSR9;Q564E2;P06151;A0A1B0GSX0;D3YZQ9	L-lactate dehydrogenase;L-lactate dehydrogenase A chain	Ldha
27.133	27.381	27.2589	27.3318	27.9637	27.9817	28.0785	27.753	27.7136	27.9517	28.3501	28.1196	+			3.58702	-0.668045	-0.320064		0.24058	-0.0894918	-0.0416077	Q8BLN5	Lanosterol synthase	Lss
28.0461	28.6184	27.0828	28.1644	29.5897	29.2897	30.131	28.6894	29.4165	29.9378	29.9293	28.7726	+			1.77398	-1.44699	-0.592742		0.0786853	-0.0891156	-0.0370103	E9Q557;E9PZW0	Desmoplakin	Dsp
27.0392	27.2493	26.8003	26.9032	28.1931	27.6114	28.1771	28.3975	27.9902	28.0102	28.3169	28.3771	+			2.87362	-1.09677	-0.499746		0.153383	-0.0788164	-0.0358803	Q8CGK3	Lon protease homolog, mitochondrial	Lonp1
24.4068	23.9086	24.2479	24.1784	21.5241	21.741	21.0133	23.3045	23.1443	21.6419	21.263	21.848	+			2.40431	2.28967	0.9142		0.0426524	-0.0785303	-0.0297379	Q9Z2Z6	Mitochondrial carnitine/acylcarnitine carrier protein	Slc25a20
28.2261	28.4908	27.9703	28.5132	29.6806	29.8439	29.2615	28.9767	29.5073	29.9194	29.3089	29.3213	+			2.54502	-1.14054	-0.510276		0.11195	-0.0735426	-0.0327813	Q3USB7;Q8K394	Inactive phospholipase C-like protein 1;Inactive phospholipase C-like protein 2	Plcl1;Plcl2
23.5453	23.6042	24.6698	23.9423	21.8736	22.0642	21.084	22.8609	22.83	22.7536	21.7096	20.8758	+			2.34323	1.96975	0.804957		0.0421142	-0.0715861	-0.0276262	Q80U72	Protein scribble homolog	Scrib
27.1487	26.9311	27.2146	26.8753	26.349	26.2704	26.7123	26.8294	26.5376	26.6428	26.6531	26.6103	+			1.70609	0.502133	0.232563		0.201713	-0.0706782	-0.0330477	Q8R1B4	Eukaryotic translation initiation factor 3 subunit C	Eif3c
29.9231	29.5311	29.8375	29.971	28.9093	28.3867	28.7671	29.0609	28.811	28.6076	28.8229	29.1496	+			2.98193	1.03465	0.475696		0.138121	-0.0667515	-0.0305801	P48962	ADP/ATP translocase 1	Slc25a4
25.4907	25.2112	27.0276	25.6717	23.8371	22.3957	21.9917	23.1261	22.2837	24.8016	22.6896	21.8324	+			2.71751	3.01266	1.17058		0.0284787	-0.0641928	-0.0231481	P62334	26S protease regulatory subunit 10B	Psmc6
25.9287	26.1885	26.5209	26.4922	21.6224	20.7507	22.3822	24.3705	21.7394	22.8986	22.3714	22.307	+			2.6533	4.00113	1.4369		0.020066	-0.047668	-0.0169784	Q9CQX2	Cytochrome b5 type B	Cyb5b
27.0403	26.7714	27.1853	27.3158	26.6402	26.1395	25.7512	26.2701	26.2304	26.1878	26.056	26.5064	+			2.16648	0.87795	0.395936		0.0783518	-0.0449224	-0.0203599	Q3TFD0;Q9CZN7	Serine hydroxymethyltransferase	Shmt2
27.6497	27.2078	27.8678	27.6726	21.9218	22.4138	25.0699	25.2273	22.4186	22.4499	25.7756	24.1391	+			2.38156	3.9413	1.36943		0.0107233	-0.0376215	-0.0118286	P10833	Ras-related protein R-Ras	Rras
29.0547	28.7278	28.477	28.7388	30.1699	30.3116	29.8018	29.2458	29.6348	29.8064	30.107	30.0972	+			2.27608	-1.13268	-0.499945		0.0381259	-0.0290995	-0.0128508	Q9CPN9		2210010C04Rik
29.8168	30.4591	28.7748	29.5241	31.0851	31.3842	31.5267	31.1264	31.8125	31.7305	31.2753	30.4118	+			2.38051	-1.6369	-0.692179		0.0272766	-0.0269108	-0.0115103	Q3UV17	Keratin, type II cytoskeletal 2 oral	Krt76
23.7765	23.6749	24.1959	23.8036	22.0674	21.2946	21.3666	21.9549	21.7162	21.6575	21.9112	21.4872	+			4.12875	2.19181	0.983312		0.0352815	-0.022141	-0.00998794	A0A1D5RM92;Q9DBH0;Q3TXI7;Q8BZZ3	NEDD4-like E3 ubiquitin-protein ligase WWP2;NEDD4-like E3 ubiquitin-protein ligase WWP1	Wwp2;Wwp1
24.3244	24.473	24.87	23.908	22.3107	22.5633	21.3884	23.4668	22.3503	21.7828	22.611	23.0535	+			2.22684	1.96153	0.793725		0.0114493	-0.0171032	-0.00683291	A2AFP5;Q9R0M6	Ras-related protein Rab-9A	Rab9;Rab9a
23.1983	23.2581	23.6671	24.0447	23.2737	22.5362	21.8051	21.8164	21.088	23.5541	21.5947	23.2554	+			1.59039	1.18422	0.493074		0.00728462	-0.0152383	-0.00564132	Q99J21	Mucolipin-1	Mcoln1
22.2739	22.4628	21.8778	21.5256	26.1988	24.448	25.2046	25.1438	25.7519	25.5653	24.112	25.6198	+			3.60514	-3.21378	-1.32997		0.0085509	-0.0134377	-0.00531658	A0A0J9YUD8;A0A0J9YUZ4;P63158;D3YZ18	High mobility group protein B1	Hmgb1
31.1853	31.189	31.1018	31.2127	30.7891	30.8377	30.7897	31.185	30.9633	30.474	30.9913	31.2177	+			1.48189	0.271827	0.129529		0.0207547	-0.0111909	-0.00512536	P63038	60 kDa heat shock protein, mitochondrial	Hspd1
28.1123	27.8564	28.0266	28.3436	29.7249	28.173	28.9007	29.5376	29.0104	28.856	29.1163	29.3974	+			1.46848	-0.999333	-0.422459		0.0099786	-0.0109591	-0.00462557	P14115	60S ribosomal protein L27a	Rpl27a
21.3373	20.5491	20.5565	20.4805	22.8311	21.2757	21.6469	22.5241	22.332	22.8231	21.5288	21.5226	+			1.73489	-1.3386	-0.553768		NaN	0	NaN	Q99LP6	GrpE protein homolog 1, mitochondrial	Grpel1
21.8892	22.2394	21.8445	22.0457	21.1374	21.2267	21.948	20.6272	21.6111	22.1566	22.1445	23.0821	+			1.44302	0.769894	0.336755		NaN	0	NaN	Q9ERU9	E3 SUMO-protein ligase RanBP2	Ranbp2
23.74	24.1486	24.1845	23.9908	22.2749	23.5467	23.4996	23.3969	22.7655	21.4141	21.4481	21.536	+			1.40085	0.836462	0.360607		NaN	0	NaN	O08599	Syntaxin-binding protein 1	Stxbp1
23.6827	24.1517	23.7498	23.2504	22.052	23.0686	22.698	23.2285	22.7018	22.0023	20.1396	20.8906	+			1.59675	0.946849	0.408131		NaN	0	NaN	D3Z2T9;P11440	Cyclin-dependent kinase 1	Cdk1
22.1829	22.988	22.6793	22.2524	21.0593	20.9831	22.0857	22.1608	23.0021	22.6967	22.404	21.7005	+			1.37404	0.953403	0.402145		NaN	0	NaN	Q61598	Rab GDP dissociation inhibitor beta	Gdi2
22.8665	22.8681	22.9626	22.4089	21.738	21.3534	21.124	22.6757	20.4349	22.0032	21.946	21.7721	+			1.56066	1.05374	0.445755		NaN	0	NaN	P58021	Transmembrane 9 superfamily member 2	Tm9sf2
22.6616	22.6531	23.0207	23.2495	21.5595	21.8896	21.0199	22.7493	21.2071	21.6722	20.9086	21.5677	+			1.50383	1.09167	0.456672		NaN	0	NaN	B1ATV0;Q9WVD4	Chloride channel protein;H(+)/Cl(-) exchange transporter 5	Clcn5
22.4837	22.0122	23.0848	22.6024	21.4034	21.7374	20.9269	21.7382	21.8105	21.6105	21.7533	21.2948	+			2.02005	1.09433	0.477438		NaN	0	NaN	E9Q1S3;Q01405	Protein transport protein Sec23A	Sec23a
22.9156	23.1701	23.4413	22.9025	22.5788	21.7728	21.6007	21.6459	22.1724	21.4174	21.3883	22.4425	+			2.43543	1.20784	0.533913		NaN	0	NaN	O35704	Serine palmitoyltransferase 1	Sptlc1
22.8706	22.5137	23.5953	22.9676	22.171	22.1283	21.1857	21.5153	21.1194	20.566	22.4059	22.1191	+			2.02429	1.2367	0.530916		NaN	0	NaN	Q8BL66	Early endosome antigen 1	Eea1
23.6141	23.3995	23.4977	22.9094	21.3822	22.554	22.5606	21.9304	22.1384	21.8095	22.2714	21.174	+			2.08161	1.24839	0.537458		NaN	0	NaN	B7ZC46;B1AQY9;B1AQZ0;Q8CHH9	Septin-8	Sept8
22.8143	22.8712	24.0206	23.0115	21.4824	22.9066	22.0522	21.2326	22.0355	20.4532	22.0489	22.2444	+			1.4483	1.26092	0.511079		NaN	0	NaN	A0A0N4SVQ6;Q9CR89	Endoplasmic reticulum-Golgi intermediate compartment protein 2	Ergic2
23.1113	22.8784	23.5694	23.2207	21.0774	21.424	22.3028	22.7832	21.3545	22.0851	20.9712	22.534	+			1.67972	1.29808	0.53691		NaN	0	NaN	Q9CTN4	Rho-related BTB domain-containing protein 3	Rhobtb3
23.0464	23.0008	23.2978	23.0176	22.3548	20.7334	22.0923	21.755	22.4107	22.74	21.1211	23.0373	+			2.02013	1.35679	0.574393		NaN	0	NaN	Q03146	Epithelial discoidin domain-containing receptor 1	Ddr1
23.4551	22.4514	23.6372	23.4785	20.9488	21.9918	22.3454	22.2022	21.5328	20.7456	20.6694	21.6345	+			1.79675	1.38352	0.572534		NaN	0	NaN	Q921J2	GTP-binding protein Rheb	Rheb
23.2435	23.5798	23.8157	23.2355	21.9491	23.2922	20.7733	22.1655	22.5466	20.3798	22.9173	21.196	+			1.42628	1.42358	0.561576		NaN	0	NaN	Q5RKN9;P47753	F-actin-capping protein subunit alpha-1	Capza1
22.9575	22.7582	23.4397	23.1167	22.2339	21.2505	21.5709	21.3321	21.811	22.4262	22.9148	23.1372	+			2.83709	1.47121	0.649426		NaN	0	NaN	A0A1W2P720;A0A1W2P869;A0A1W2P6N3;Q99JZ4;Q9CQC9;P36536	GTP-binding protein SAR1b;GTP-binding protein SAR1a	Sar1a;Sar1b
23.8026	23.8108	23.8728	23.6189	21.5082	22.931	23.0521	21.6721	22.7643	21.3745	22.0667	21.559	+			1.95464	1.48542	0.616262		NaN	0	NaN	Q62165	Dystroglycan;Alpha-dystroglycan;Beta-dystroglycan	Dag1
23.1718	23.9121	23.3257	23.6669	21.1277	22.9124	22.4106	21.6073	21.5493	21.8916	21.953	23.4228	+			1.87869	1.50459	0.618417		NaN	0	NaN	B1AWE0;Q6PFA2;B1AWE1;B1AWD8;B1AWD9;O08585	Clathrin light chain A	Clta
23.3189	23.1059	23.7907	23.0228	21.5953	21.5653	22.2344	21.7378	22.4554	20.7833	22.5628	20.8013	+			3.23174	1.52638	0.683976		NaN	0	NaN	D3YXC2;Q791T5	Mitochondrial carrier homolog 1	Mtch1
24.4064	24.0951	24.5411	23.9124	23.1306	22.222	23.2732	22.2139	21.8996	21.6814	22.6668	21.1719	+			2.51611	1.52886	0.659132		NaN	0	NaN	P68369;P05214	Tubulin alpha-1A chain;Tubulin alpha-3 chain	Tuba1a;Tuba3a
22.986	23.0046	23.9563	22.9383	21.225	22.3891	20.4276	22.5747	20.891	21.5623	21.5031	21.6521	+			1.49798	1.56719	0.61155		NaN	0	NaN	P55288	Cadherin-11	Cdh11
24.0768	23.9827	24.0793	23.7439	21.7709	23.6694	22.2946	21.8014	21.043	21.5399	20.989	22.7756	+			1.89781	1.58656	0.647085		NaN	0	NaN	Q6PE80;Q00993;F6YPR4	Receptor protein-tyrosine kinase;Tyrosine-protein kinase receptor UFO	Axl
22.7436	23.0413	23.7011	23.8011	23.0619	21.9231	20.0567	21.6843	22.0257	20.8752	22.2715	22.0714	+			1.30134	1.64034	0.614307		NaN	0	NaN	Q5KU39	Vacuolar protein sorting-associated protein 41 homolog	Vps41
24.0532	24.3951	24.6806	24.3171	22.0059	23.1962	22.8552	22.8058	20.9131	21.8976	20.5108	21.6896	+			2.94333	1.6457	0.720798		NaN	0	NaN	P18828	Syndecan-1	Sdc1
23.3303	23.1009	23.5238	23.1956	20.9934	21.8406	20.8315	22.8427	21.7345	20.9976	22.4366	21.6893	+			1.90668	1.66062	0.672128		NaN	0	NaN	A2A6U5;A2A6U3;Q80UG5	Septin-9	Sept9
23.8753	24.0849	24.4802	24.3711	22.3395	22.2656	23.203	22.2414	21.7813	21.1176	20.9228	21.059	+			3.12279	1.69049	0.745075		NaN	0	NaN	P70424	Receptor tyrosine-protein kinase erbB-2	Erbb2
23.7057	24.0466	24.3507	23.9737	22.1228	22.6143	22.5834	21.9689	21.4186	22.6408	22.8774	22.2125	+			3.71574	1.69683	0.767804		NaN	0	NaN	F8WI90;P05480	Neuronal proto-oncogene tyrosine-protein kinase Src	Src
23.6504	23.7215	23.9883	23.7591	21.4739	22.7976	21.6941	22.3582	21.344	21.3171	23.1974	21.4376	+			2.79316	1.69889	0.734627		NaN	0	NaN	Q9Z0R9	Fatty acid desaturase 2	Fads2
23.4239	23.3496	23.4732	23.2767	22.0972	20.7928	20.8234	22.6312	20.8293	21.6399	22.1359	22.413	+			2.08045	1.79473	0.728293		NaN	0	NaN	P47857;P12382	ATP-dependent 6-phosphofructokinase, muscle type;ATP-dependent 6-phosphofructokinase, liver type	Pfkm;Pfkl
23.7491	23.9984	24.4157	24.0519	21.7331	22.9592	21.8337	22.4466	21.5536	21.069	21.9721	21.7665	+			2.90138	1.81065	0.781327		NaN	0	NaN	P28828	Receptor-type tyrosine-protein phosphatase mu	Ptprm
22.9791	23.2249	23.7821	23.1693	20.548	21.9511	21.5645	21.8131	21.7851	21.8961	20.6166	21.6261	+			2.62657	1.81963	0.770629		NaN	0	NaN	F6VF36;Q9DBG7	Signal recognition particle receptor subunit alpha	Srpr
23.9791	23.6201	24.214	23.3661	21.5836	21.5503	22.8444	21.8976	21.4746	20.9389	21.7577	22.1012	+			2.66685	1.82587	0.775051		NaN	0	NaN	Q9Z2Q6	Septin-5	Sept5
23.6569	24.1525	24.1532	23.9375	21.816	22.417	22.0746	22.2619	22.48	21.1624	20.5907	21.3968	+			4.35451	1.83266	0.84268		NaN	0	NaN	A0A1W2P762;O35544	Excitatory amino acid transporter 4	Slc1a6
23.6656	23.8684	23.9293	23.8765	21.63	22.2602	21.9177	22.1679	22.449	21.2797	22.8988	20.8936	+			4.70391	1.84104	0.855217		NaN	0	NaN	A0A0U1RPS0;P62743	AP-2 complex subunit sigma	Ap2s1
23.7246	23.3665	23.5003	23.3491	21.6034	21.8104	21.9716	21.0903	22.8111	20.4957	22.9161	21.9107	+			3.94291	1.86624	0.844326		NaN	0	NaN	Q9EQQ2	Protein YIPF5	Yipf5
24.1316	23.8663	24.5451	23.9829	22.2007	22.0292	22.7039	22.1147	21.2211	22.2517	21.0123	22.7246	+			3.92979	1.86935	0.845168		NaN	0	NaN	F6Q750;A0A0A0MQA6;F7ACR9;E9QNP1;B1ARU1;E9QA63;B1ARU4;E9PVY8;Q9QXZ0;A0A0A0MQH5	Microtubule-actin cross-linking factor 1	Macf1
23.5991	23.8279	23.681	23.9304	21.9949	21.411	21.673	22.3261	22.9372	22.1311	21.3835	21.6573	+			3.98253	1.90837	0.862884		NaN	0	NaN	Q9D6X6	Serine protease 23	Prss23
23.7543	23.8273	24.3408	23.9366	21.8994	22.9481	22.728	20.6207	21.139	21.313	21.8368	21.7968	+			1.90685	1.91567	0.75333		NaN	0	NaN	F6YP92;Q0P6A0;A0A0G2JGC2;A0A0G2JFV3;A0A0G2JDE3;A0A0G2JG66;A0A0G2JDF4;A0A0G2JFF5;H7BX15;A0A0G2JDK6;A0A0G2JGM8;E9Q9Q9;E9Q3V9;Q80TR1;Q8JZZ7	Latrophilin-1;Latrophilin-2	Adgrl1;Adgrl2;Lphn1;Lphn2
23.5291	23.3835	23.8006	23.3602	21.1182	20.9301	22.7781	21.5241	21.9666	21.0929	22.3029	21.5943	+			2.39254	1.93074	0.79524		NaN	0	NaN	O88952	Protein lin-7 homolog C	Lin7c
23.6665	23.4643	23.8269	23.736	21.6721	22.0242	21.0634	22.1854	23.2618	22.5673	22.5352	22.4238	+			3.51855	1.93714	0.857042		NaN	0	NaN	A0A0G2JDJ5;A0A0G2JEB3;A0A0G2JEA5;Q920E5	Farnesyl pyrophosphate synthase	Fdps
23.219	24.1073	23.9349	24.0943	20.9412	21.1293	22.0354	23.4893	21.3658	21.9436	21.3732	21.5886	+			1.69614	1.94008	0.740958		NaN	0	NaN	Q8C129	Leucyl-cystinyl aminopeptidase	Lnpep
23.5918	24.2715	24.4628	23.5414	20.8834	22.2709	22.1349	22.6824	21.044	22.973	21.0924	21.5892	+			2.31961	1.97399	0.804675		NaN	0	NaN	Q9CXP8	Guanine nucleotide-binding protein G(I)/G(S)/G(O) subunit gamma-10	Gng10
22.9822	22.9844	23.3487	23.1472	21.2365	21.5675	20.9199	20.7634	21.8774	21.6005	21.2142	21.7936	+			4.25211	1.9938	0.907021		NaN	0	NaN	Q61166	Microtubule-associated protein RP/EB family member 1	Mapre1
23.678	23.691	24.0525	23.7568	22.2455	21.23	23.0613	20.5801	21.0975	22.2775	21.2045	20.8155	+			1.96154	2.0154	0.788883		NaN	0	NaN	E0CXC7;Q8CIF6	SID1 transmembrane family member 2	Sidt2
24.0561	24.121	24.7399	24.3669	23.1536	22.7297	21.488	21.6871	22.0005	22.0108	22.0756	21.3408	+			2.50899	2.05636	0.845826		NaN	0	NaN	Q61982	Neurogenic locus notch homolog protein 3;Notch 3 extracellular truncation;Notch 3 intracellular domain	Notch3
24.3325	24.0208	24.1609	24.2563	22.2345	22.3417	22.0708	21.8617	21.7068	21.2799	21.7093	22.4813	+			5.51881	2.06547	0.972314		NaN	0	NaN	P97384	Annexin A11	Anxa11
24.0362	24.4844	24.7881	24.0119	22.1323	22.1505	22.3795	22.1307	21.4479	21.7851	22.3233	21.5849	+			4.43455	2.13188	0.970399		NaN	0	NaN	D3Z069;Q8K1N2	Pleckstrin homology-like domain family B member 2	Phldb2
24.2671	23.6254	24.0333	24.0415	22.0596	22.2079	21.7041	21.3515	22.5052	21.8324	22.0666	21.6369	+			4.04584	2.16107	0.967553		NaN	0	NaN	P05132	cAMP-dependent protein kinase catalytic subunit alpha	Prkaca
24.314	24.0273	24.5833	23.4966	21.3505	22.9669	21.8393	21.4203	22.4433	22.5111	21.1643	22.1955	+			2.62152	2.21103	0.906182		NaN	0	NaN	G3UYU4;O08917	Flotillin-1	Flot1
24.1534	24.4696	25.0312	23.8048	22.1741	23.055	21.6426	21.743	20.787	22.271	22.0078	22.9086	+			2.75487	2.21109	0.915971		NaN	0	NaN	P0DP28;P0DP27;P0DP26;A0A1Y7VK66;Q3UKW2;Q9D6P8	Calmodulin-like protein 3	Calm1;Calml3
23.9751	23.5852	24.1492	23.8772	20.8319	22.5099	22.4651	20.8196	21.6004	21.1337	21.6002	22.4024	+			2.40221	2.24006	0.898136		NaN	0	NaN	Q8R307	Vacuolar protein sorting-associated protein 18 homolog	Vps18
23.707	23.8815	24.5255	23.9532	21.1674	22.7578	21.572	21.5932	23.2085	23.2861	22.4205	23.1349	+			2.94525	2.2442	0.940641		NaN	0	NaN	E9Q706;P51830	Adenylate cyclase type 9	Adcy9
24.6108	24.7941	25.1894	25.1223	22.1557	22.2058	23.636	22.6911	22.6274	21.9337	21.9467	21.8037	+			3.05658	2.25699	0.952523		NaN	0	NaN	Q8R1F1	Niban-like protein 1	Fam129b
23.8551	23.8894	23.6	23.179	22.0207	21.1585	20.3293	21.8975	22.0043	21.8357	22.3377	22.5551	+			2.77262	2.27939	0.940611		NaN	0	NaN	Q8VIJ6	Splicing factor, proline- and glutamine-rich	Sfpq
23.5165	24.296	24.7391	23.8773	21.5935	22.2037	21.6672	21.82	22.3152	21.1567	22.1097	21.0804	+			3.59874	2.28613	0.995261		NaN	0	NaN	G3X9P1;Q8BR92	Paralemmin-2	Pakap;Palm2
24.2481	24.6933	25.0981	24.0503	22.4763	22.1809	23.269	20.8885	22.2188	22.3374	22.1756	21.3396	+			2.2618	2.31877	0.910184		NaN	0	NaN	Q9CQS8;E9PW43	Protein transport protein Sec61 subunit beta	Sec61b;Gm10320
23.6939	24.3123	24.7955	24.3051	21.9867	21.4619	22.6429	21.6563	22.3056	21.3052	21.946	22.27	+			3.30881	2.33979	0.998404		NaN	0	NaN	P61021	Ras-related protein Rab-5B	Rab5b
23.7881	23.4977	24.1613	23.8461	22.2891	20.3537	21.4004	21.738	22.5804	20.8456	22.1698	22.9245	+			2.83461	2.37798	0.97881		NaN	0	NaN	P61222	ATP-binding cassette sub-family E member 1	Abce1
24.234	24.1672	24.7648	24.6117	23.3418	22.064	20.5784	22.2597	21.4744	21.4739	20.0982	22.8782	+			2.17856	2.38346	0.92145		NaN	0	NaN	J3QN85;P16092;A0A0J9YTQ5;Q61563;Q7TSI8;F6TK14;E9QNJ9;Q61851	Fibroblast growth factor receptor;Fibroblast growth factor receptor 1;Fibroblast growth factor receptor 3	Fgfr1;Fgfr3
24.7558	24.3985	24.4728	24.1986	22.7846	21.4153	22.1737	21.9129	21.4969	21.2348	22.0216	21.1791	+			3.61713	2.38482	1.03352		NaN	0	NaN	P39876	Metalloproteinase inhibitor 3	Timp3
23.6237	23.6436	23.412	23.7535	21.4638	20.9946	20.5639	21.8675	21.5724	21.5934	22.0949	22.9846	+			3.74487	2.3857	1.04102		NaN	0	NaN	G3UYM8;F6VR53;D3YUF3;D3YUF4;G3UXP9;E9Q863;E9PY13;E9PY12;G3UX72;E9PXE1;E9QPM7;E9PXE2;Q64096	Guanine nucleotide exchange factor DBS	Mcf2l
23.9667	23.6333	24.6245	23.811	21.7518	21.8957	21.0228	21.7287	22.4628	21.5526	20.3191	22.1775	+			3.76829	2.40913	1.05123		NaN	0	NaN	Q8K2Y3	Protein eva-1 homolog B	Eva1b
23.5676	24.1155	24.01	23.8195	20.8145	21.882	20.1221	23.0163	21.9524	21.9974	20.7892	22.669	+			2.02461	2.41943	0.914978		NaN	0	NaN	E9PYT3;Q91YH5	Atlastin-3	Atl3
23.5524	24.2628	24.3754	24.1185	22.8585	20.9663	20.8587	21.8078	22.1497	21.6219	21.8308	22.0972	+			2.57927	2.45446	0.982558		NaN	0	NaN	Z4YN97;A0A0A6YXW8;Q9R0Y5	Adenylate kinase isoenzyme 1	Ak1
23.8384	24.2099	24.5664	24.0276	20.2999	22.3061	22.344	21.865	22.1106	21.6455	21.7005	20.8614	+			2.55216	2.45679	0.980817		NaN	0	NaN	E9PUD2;Q8K1M6	Dynamin-1-like protein	Dnm1l
23.5907	23.0851	23.666	23.7035	21.0463	21.9122	21.2455	19.9429	22.0696	22.9703	21.641	22.0531	+			2.90266	2.47459	1.01687		NaN	0	NaN	H3BL26;Q99L96;O70401	Tetraspanin;Tetraspanin-6	Tspan6
24.3718	24.3821	24.8501	24.17	22.3473	22.1281	22.2175	21.035	21.2119	21.3968	21.4753	22.0379	+			3.53639	2.51154	1.07564		NaN	0	NaN	E9QNH6;E9Q580;Q7TQD7;P46735	Unconventional myosin-Ib	Myo1b
24.0047	24.2274	24.1183	24.1226	22.1079	19.8827	22.7213	21.6318	22.102	21.4011	21.4499	21.4458	+			2.21625	2.53235	0.969631		NaN	0	NaN	P48759	Pentraxin-related protein PTX3	Ptx3
24.4182	24.2149	23.9577	24.8267	21.8474	20.202	21.5028	23.6557	20.7865	21.6215	21.2775	21.744	+			1.87617	2.55239	0.933063		NaN	0	NaN	A2AAY5	SH3 and PX domain-containing protein 2B	Sh3pxd2b
24.1106	24.029	24.5618	24.4028	21.9048	22.2114	21.3284	21.3999	20.6094	21.7525	21.1144	22.0601	+			4.35629	2.56492	1.14277		NaN	0	NaN	Q8C5G6;Q9QZ06;F7AT44	Toll-interacting protein	Tollip
24.258	24.6583	24.8903	24.4095	21.6587	22.3728	21.6518	22.2302	21.6851	20.8154	21.9839	22.7311	+			4.46988	2.57565	1.15264		NaN	0	NaN	Q9EQH3	Vacuolar protein sorting-associated protein 35	Vps35
24.9546	24.3267	25.0339	24.1886	20.6928	22.5576	22.073	22.8322	22.5297	22.0964	21.5069	23.0162	+			2.59237	2.58704	1.02589		NaN	0	NaN	F6RDM4		Gls
24.1551	24.1708	24.3549	24.0912	21.7379	21.6564	21.7229	20.9524	21.9489	21.2258	21.0251	20.2521	+			4.99919	2.6756	1.2176		NaN	0	NaN	P58871	182 kDa tankyrase-1-binding protein	Tnks1bp1
24.7905	24.7241	25.3415	24.9345	22.7649	22.0332	22.0566	22.0809	21.3015	21.8208	22.6997	21.7339	+			4.70615	2.71376	1.21972		NaN	0	NaN	Q99MR3	Solute carrier family 12 member 9	Slc12a9
24.6578	24.4406	25.0274	24.5702	22.6273	22.7215	20.2103	22.0605	21.7763	20.8121	22.2954	21.8437	+			2.45066	2.76909	1.06632		NaN	0	NaN	P61804	Dolichyl-diphosphooligosaccharide--protein glycosyltransferase subunit DAD1	Dad1
24.0903	23.9971	24.5655	24.8225	21.9665	21.6304	21.048	21.7098	22.2214	22.0407	20.9629	22.9993	+			4.25847	2.78018	1.22171		NaN	0	NaN	Q5Y5T1	Probable palmitoyltransferase ZDHHC20	Zdhhc20
25.3402	25.5152	25.5562	25.2426	21.302	23.2695	22.7692	22.9342	21.181	22.4615	21.551	21.247	+			3.18171	2.84484	1.16539		NaN	0	NaN	P62814	V-type proton ATPase subunit B, brain isoform	Atp6v1b2
24.2878	24.4007	24.6715	24.5309	21.3106	22.0113	21.4135	21.5001	22.651	21.7579	21.5701	21.8604	+			5.50383	2.91382	1.33885		NaN	0	NaN	E9Q137		Tex264
24.1353	24.5035	24.9435	24.6084	21.9524	21.3756	21.119	21.7677	21.9477	22.0919	21.4565	22.1687	+			4.67441	2.99399	1.3299		NaN	0	NaN	Q9CXT7	Transmembrane protein 192	Tmem192
25.5264	25.7223	25.4029	25.2189	23.6209	22.5676	22.0911	21.4977	21.4284	21.5562	22.425	20.6755	+			3.2184	3.0233	1.22828		NaN	0	NaN	Q8VDM4	26S proteasome non-ATPase regulatory subunit 2	Psmd2
24.1741	24.558	24.7596	24.3735	21.4742	21.1536	22.8067	20.2797	21.6425	22.8088	21.1197	21.5637	+			2.8745	3.03777	1.19648		NaN	0	NaN	E9QKZ2;Q91YE6;F6TLX3;E0CXB2	Importin-9	Ipo9
25.6779	25.3521	25.8684	25.5656	22.0427	22.6129	22.099	23.5332	21.9313	23.1623	23.2882	20.906	+			3.81472	3.04406	1.28898		NaN	0	NaN	B1AQD3;Q0PD20;Q64008;F7BE32;B1AQD4	Ras-related protein Rab-34	Rab34
24.9794	24.7723	24.9604	24.7926	21.8496	21.434	22.1842	21.7638	21.0271	21.3544	22.846	22.2715	+			5.83129	3.0683	1.41826		NaN	0	NaN	Q3TEG7;P53994;P59279	Ras-related protein Rab-2A;Ras-related protein Rab-2B	Rab2b;Rab2a
23.6815	23.6993	24.6731	24.0125	20.9161	21.3965	20.8484	20.5266	22.6639	22.7414	22.5005	21.5234	+			4.37208	3.09474	1.34958		NaN	0	NaN	A2AS98;P28660	Nck-associated protein 1	Nckap1
25.3098	25.0316	25.6123	24.9621	21.7624	22.1593	22.4497	22.1193	22.986	20.9104	20.8892	20.6865	+			5.28959	3.10629	1.40909		NaN	0	NaN	P47754;A0A0N4SVM0;D6RCW7	F-actin-capping protein subunit alpha-2	Capza2
25.6302	25.409	25.8364	26.1722	22.3761	21.551	23.5266	23.0716	24.0123	22.3466	20.5724	22.2679	+			3.30501	3.13059	1.2724		NaN	0	NaN	D3YVM2;Q9QY73	Transmembrane protein 59	Tmem59
24.6792	24.6545	24.7855	25.2497	21.7107	19.9707	22.5834	22.2943	21.6898	20.8154	21.9052	22.411	+			2.74779	3.20243	1.23102		NaN	0	NaN	Q8R0W6	NEDD4 family-interacting protein 1	Ndfip1
24.3941	24.7298	24.9791	24.7279	21.7854	21.6748	19.9354	22.6183	21.1417	20.8735	20.4134	21.7874	+			2.84441	3.20425	1.24381		NaN	0	NaN	Q91W98;D6RDC2	Solute carrier family 15 member 4	Slc15a4
24.0604	23.9971	24.7115	24.5617	21.1283	21.5325	20.8648	20.9859	22.3404	22.22	21.3444	21.5981	+			5.06772	3.20481	1.43701		NaN	0	NaN	Q8K124	Pleckstrin homology domain-containing family O member 2	Plekho2
25.0886	25.2182	25.482	24.979	23.1253	22.0127	21.4568	21.344	22.2584	22.0903	21.8227	22.0571	+			3.5713	3.20724	1.32449		NaN	0	NaN	Q5SS83;Q60634	Flotillin-2	Flot2
24.44	24.7015	25.1952	24.5753	21.4672	21.2938	21.7798	21.5407	22.3825	22.6446	21.8242	22.0463	+			5.51858	3.20762	1.46264		NaN	0	NaN	P21279	Guanine nucleotide-binding protein G(q) subunit alpha	Gnaq
25.1815	25.0161	25.1624	25.2101	20.5866	22.5953	21.4012	22.7782	21.9362	21.535	21.4851	21.6369	+			3.14878	3.30221	1.31074		NaN	0	NaN	Q91X76		Nt5dc2
24.9458	25.1437	25.2925	25.1584	21.5526	22.206	21.7179	21.8114	21.5478	21.852	20.8712	21.3373	+			6.14747	3.31313	1.53666		NaN	0	NaN	B1ATZ0;B1ATZ1;Q3UMA3;Q99LI8;F6VV02	Hepatocyte growth factor-regulated tyrosine kinase substrate	Hgs
25.2597	25.3763	25.5281	25.3029	22.4591	22.5944	22.0018	21.0921	23.135	21.9604	21.7241	21.6983	+			4.15282	3.32988	1.42027		NaN	0	NaN	E9PWK7;Q8C8K1;P54761	Receptor protein-tyrosine kinase;Ephrin type-B receptor 4	Ephb4
24.8321	25.0158	25.067	24.8213	21.918	20.7629	21.7006	21.9752	22.4702	21.6684	21.6634	21.0693	+			4.6047	3.34491	1.46152		NaN	0	NaN	E9Q440;E9Q7X6	Protein HEG homolog 1	Heg1
24.7747	24.8263	25.1951	25.1432	21.5164	21.7187	21.8339	21.3562	22.3921	21.3152	21.1914	21.4777	+			6.28289	3.37853	1.57068		NaN	0	NaN	A0A0U1RPE8;A0A0R4J0R1;O70404	Vesicle-associated membrane protein 8	Vamp8
25.3306	25.5015	25.8565	25.2948	21.2567	22.0375	21.9664	23.0305	21.1593	22.7926	20.7905	22.1465	+			3.93777	3.4231	1.4343		NaN	0	NaN	Q1MX41;Q1MX43;Q1MX40;Q1MX42;P28867	Protein kinase C;Protein kinase C delta type;Protein kinase C delta type regulatory subunit;Protein kinase C delta type catalytic subunit	Prkcd
24.9452	25.6265	25.5694	25.4891	22.5254	20.9299	21.6716	22.5715	22.3058	22.1314	23.7209	21.4596	+			3.77221	3.48293	1.4386		NaN	0	NaN	Q8VDC1;A0A140T8V9	FYVE and coiled-coil domain-containing protein 1	Fyco1
25.2807	24.6848	25.5174	25.1253	22.4558	21.366	21.1684	21.6631	21.648	22.3535	21.1366	20.4147	+			4.35304	3.4887	1.4954		NaN	0	NaN	Q9JHF5	V-type proton ATPase subunit a	Tcirg1
25.1413	25.4342	25.8944	25.3308	21.6077	22.4151	21.9463	21.8343	23.0413	20.9995	21.4672	22.9381	+			5.25512	3.49931	1.56675		NaN	0	NaN	F8VQC9;Q8BTY2	Anion exchange protein;Sodium bicarbonate cotransporter 3	Slc4a7
25.8697	25.1823	26.032	25.5085	21.5429	22.0843	22.5738	22.3315	20.561	22.1376	23.1407	21.7368	+			4.70759	3.515	1.53417		NaN	0	NaN	F8WIJ0;Q9JIS8	Solute carrier family 12 member 4	Slc12a4
24.9845	25.3007	25.2655	25.5808	22.8755	21.3721	21.7816	20.7309	21.7364	21.11	21.4204	22.6023	+			3.59941	3.59286	1.45657		NaN	0	NaN	Q3UZP7;Q9Z0P4	Paralemmin-1	Palm
25.4336	25.5193	25.847	25.5515	21.3295	22.6022	21.8907	22.0152	22.7564	22.4844	22.5811	20.3386	+			4.92163	3.62843	1.59415		NaN	0	NaN	P63024;B0QZN5;P63044	Vesicle-associated membrane protein 3;Vesicle-associated membrane protein 2	Vamp3;Vamp2
25.9159	25.9742	26.1885	25.8934	22.2786	22.7636	21.8372	22.5008	22.3115	20.9742	21.9383	21.487	+			5.66379	3.64797	1.65259		NaN	0	NaN	P24638	Lysosomal acid phosphatase	Acp2
25.2314	26.062	25.8223	25.3585	20.3684	22.721	22.2872	22.3219	21.1496	22.4057	21.2264	21.15	+			3.22241	3.69391	1.44136		NaN	0	NaN	Q9CWF2;Q7TMM9	Tubulin beta-2B chain;Tubulin beta-2A chain	Tubb2b;Tubb2a
24.4812	24.9364	25.4237	24.7848	20.921	22.0121	21.1163	20.7526	21.9501	22.8716	23.2196	21.4862	+			4.43229	3.70605	1.582		NaN	0	NaN	Q80UG2;P70207;P70208;P70206	Plexin-A4;Plexin-A2;Plexin-A3;Plexin-A1	Plxna4;Plxna2;Plxna3;Plxna1
24.9558	24.9645	25.6669	25.0604	21.5651	20.6817	21.9047	21.5758	22.5859	23.3058	21.6133	22.4808	+			4.67933	3.73005	1.61303		NaN	0	NaN	Q2PZL6	Protocadherin Fat 4	Fat4
24.609	24.7411	25.3789	24.8202	21.0078	21.2867	21.0362	21.2844	21.1367	21.557	20.8118	21.4283	+			6.00404	3.73349	1.70796		NaN	0	NaN	F8VPK5;A0A1Y7VMN0;P70336	Rho-associated protein kinase;Rho-associated protein kinase 2	Rock2
25.6235	25.4314	26.4879	25.4336	22.1909	21.5314	21.8025	22.2088	22.0331	21.5537	21.6221	20.1109	+			4.83236	3.81068	1.65654		NaN	0	NaN	Q9QXX0	Protein jagged-1	Jag1
25.3327	25.2556	25.7757	25.5367	22.1451	21.9498	21.4862	21.0159	21.154	21.2306	22.9555	21.65	+			5.03965	3.8259	1.6796		NaN	0	NaN	Q3TAA7	Serine/threonine-protein kinase 11-interacting protein	Stk11ip
25.0889	25.4931	25.9332	25.204	21.7027	21.4058	20.9138	21.9266	22.7623	21.3214	21.5657	21.6876	+			5.01946	3.9426	1.72269		NaN	0	NaN	Q8CIB5	Fermitin family homolog 2	Fermt2
24.8543	25.1411	25.8276	25.2282	20.5476	20.8125	22.1157	21.6791	21.5826	22.4249	22.306	20.879	+			4.10219	3.97407	1.64236		NaN	0	NaN	Q80W68	Kin of IRRE-like protein 1	Kirrel
25.5898	25.1567	25.5772	25.4219	22.0938	21.7696	21.3742	20.5408	21.2328	22.003	22.0993	22.5059	+			4.56409	3.99178	1.69857		NaN	0	NaN	F8WIV2;Q60854	Serpin B6	Serpinb6a;Serpinb6
24.8624	25.2113	25.5524	25.4262	20.4572	22.0792	21.7353	20.1901	22.7623	20.5322	21.2588	21.5019	+			3.83027	4.14765	1.66601		NaN	0	NaN	Q99P65;D6RI95;D3YWS9	Equilibrative nucleoside transporter 3	Slc29a3
25.5839	25.6358	25.9846	25.7169	21.1981	22.1656	21.075	21.8584	21.2349	21.799	22.0473	21.3909	+			5.26402	4.15603	1.82576		NaN	0	NaN	Q9WUM4	Coronin-1C	Coro1c
26.3405	26.6235	27.1166	26.7694	21.8365	22.4979	22.8049	21.3624	22.1403	21.6113	22.2257	22.274	+			4.8243	4.58709	1.94142		NaN	0	NaN	Q91XX1		Pcdhgc3
25.9655	25.978	26.8236	26.3787	22.4891	21.3857	21.001	21.8702	22.4453	22.202	21.7207	21.9028	+			4.71383	4.59994	1.93269		NaN	0	NaN	Q9ES97	Reticulon-3	Rtn3
26.0545	26.0812	26.4992	26.2086	20.4919	23.6019	21.6675	20.6224	21.5075	22.0591	21.1896	22.7857	+			3.14909	4.61495	1.69311		NaN	0	NaN	Q8BFW7	Lipoma-preferred partner homolog	Lpp
26.9079	27	27.3382	26.865	22.6654	22.9216	21.6406	22.3782	22.4132	21.7186	23.5191	21.1335	+			5.35443	4.62637	2.01419		NaN	0	NaN	P18872;D3Z2M7	Guanine nucleotide-binding protein G(o) subunit alpha	Gnao1
25.4106	25.3656	26.3394	25.4525	21.0289	22.2017	20.4959	20.2112	22.3654	21.0941	22.522	22.5214	+			4.07344	4.65759	1.86475		NaN	0	NaN	Q69ZW3	EH domain-binding protein 1	Ehbp1
26.1404	26.2342	26.8317	26.7464	22.3876	21.7902	22.0779	21.0401	21.2039	22.5444	21.7661	22.4921	+			5.04795	4.66422	1.99527		NaN	0	NaN	A0A0G2JDL9;Q99JI6;P62835;A0A1W2P777	Ras-related protein Rap-1b;Ras-related protein Rap-1A	Rap1b;Rap1a
25.8886	26.3646	26.9406	26.6022	21.9492	21.5422	21.2672	22.338	22.0626	22.5025	21.3495	21.7074	+			5.17263	4.67481	2.0131		NaN	0	NaN	Q9JIW9;F6QC68;P63321	Ras-related protein Ral-B;Ras-related protein Ral-A	Ralb;Rala
25.9004	26.0917	26.4976	26.365	21.1467	21.9906	21.6237	21.3719	21.4233	21.6921	21.5849	21.1891	+			6.09106	4.68044	2.10324		NaN	0	NaN	Q9CZ52;A0A0N4SV16	Anthrax toxin receptor 1	Antxr1
26.3342	26.3735	26.8553	26.4291	21.5034	22.0983	21.8546	21.7284	22.0502	21.4605	21.7424	21.3186	+			6.7831	4.70189	2.16363		NaN	0	NaN	P50516	V-type proton ATPase catalytic subunit A	Atp6v1a
26.3636	26.4404	26.9113	26.2557	21.7311	21.1387	22.3305	21.5878	21.6213	22.1103	21.916	21.8934	+			5.54795	4.7957	2.0985		NaN	0	NaN	A0A0G2JDV8;Q9DAW9;A0A0G2JFI6	Calponin-3	Cnn3
26.5193	26.2674	26.5596	26.6641	21.8162	21.6967	20.8528	21.9819	21.9246	21.623	21.3503	22.367	+			5.7977	4.91568	2.17001		NaN	0	NaN	P61750;E9Q798	ADP-ribosylation factor 4	Arf4
26.6288	26.868	26.5237	26.6976	21.1425	21.1271	21.7806	22.7596	21.7157	21.2545	22.4719	21.7636	+			4.84337	4.97705	2.0819		NaN	0	NaN	Q9R087;Q8R3X6	Glypican-6;Secreted glypican-6	Gpc6
26.6051	27.0178	27.2109	26.8264	21.6078	21.5437	21.718	22.7784	20.9741	21.0463	22.8952	23.0191	+			5.37365	5.00304	2.15774		NaN	0	NaN	Q61187;A0A1B0GS09	Tumor susceptibility gene 101 protein	Tsg101
26.1689	26.5185	26.933	26.374	21.5561	20.5962	21.7198	21.4573	22.2309	21.3815	22.581	22.2919	+			5.62058	5.16623	2.24741		NaN	0	NaN	Q91V35;P18052	Receptor-type tyrosine-protein phosphatase;Receptor-type tyrosine-protein phosphatase alpha	Ptpra
26.8156	26.8472	27.5538	26.8722	21.962	21.1456	22.7241	21.2873	21.0634	21.47	22.1891	22.529	+			4.89629	5.24246	2.1817		NaN	0	NaN	Q9JJY3	Sphingomyelin phosphodiesterase 3	Smpd3
26.9817	27.0959	27.3679	26.8903	21.0904	20.5906	22.8622	22.1196	21.3378	20.893	21.5858	22.3719	+			4.336	5.41825	2.14953		NaN	0	NaN	Q9CQ22;A0A0A6YX02	Ragulator complex protein LAMTOR1	Lamtor1
26.8288	27.0335	27.2257	26.8928	21.4351	21.2138	23.1416	20.4108	21.3653	21.0446	21.0937	21.6593	+			4.07728	5.44489	2.10967		NaN	0	NaN	Q91XL9;Q8K2D2	Oxysterol-binding protein-related protein 1	Osbpl1a
25.9002	26.1862	26.3869	26.012	20.8688	20.4497	22.2495	19.1296	21.4443	20.7069	21.9442	21.473	+			3.79863	5.44693	2.05439		NaN	0	NaN	D3YYR5;Q9Z256;D3Z5U5;Q9Z257;A0A0G2JEP2;Q9JJX6	P2X purinoceptor;P2X purinoceptor 4	P2rx4
27.0803	27.2384	27.4024	27.3098	21.3593	20.8019	22.5374	21.5739	22.8326	21.0046	21.7909	21.5809	+			5.33385	5.68958	2.40262		NaN	0	NaN	O08553	Dihydropyrimidinase-related protein 2	Dpysl2
28.0503	28.0755	28.2385	27.8877	22.5945	22.1477	22.9529	21.7967	20.9547	21.6233	21.801	23.1072	+			6.19607	5.69005	2.51437		NaN	0	NaN	F2Z4A3;A0A087WRT4;A0A1L1SQU7		Fat1
26.6773	27.1882	27.8549	26.9203	20.5125	21.8553	22.5014	20.9239	21.4674	21.0453	21.0331	21.6228	+			4.48825	5.7119	2.2699		NaN	0	NaN	D3YYT0;P15116	Cadherin-2	Cdh2
27.3345	27.5505	27.8107	27.2975	21.0117	22.6537	21.5146	20.582	22.2108	21.9779	20.7879	22.2727	+			4.91367	6.05776	2.46011		NaN	0	NaN	P40124	Adenylyl cyclase-associated protein 1	Cap1
30.0692	30.0427	30.1328	30.1739	22.8046	21.7163	20.9816	22.1386	21.3623	21.0473	22.0333	22.125	+			6.16571	8.19436	3.4383		NaN	0	NaN	H3BJQ7;G3UZJ4;P99029	Peroxiredoxin-5, mitochondrial	Prdx5
27.5997	27.2978	27.5427	27.5273	28.8716	28.3344	28.183	28.4691	29.0878	28.0399	28.1285	28.5901	+			3.01654	-0.97263	-0.449866		0.00348319	0.00295067	0.0012926	P41105	60S ribosomal protein L28	Rpl28
23.6447	24.2437	24.4494	23.8168	21.5823	21.1609	22.8156	21.1805	21.58	21.5705	21.8004	21.7723	+			2.80197	2.35383	0.968106		0.00342068	0.00403833	0.00168685	P70452	Syntaxin-4	Stx4
23.8484	24.2296	24.9671	24.7038	22.5179	21.65	21.5677	23.7604	21.9619	22.8531	21.1029	23.5566	+			1.96437	2.06326	0.803742		0.00242779	0.00537252	0.00196241	A0A067XG53;O70589	Peripheral plasma membrane protein CASK	Cask
28.5187	28.2368	28.6883	28.1424	27.636	27.029	27.7871	28.2255	27.3336	27.6184	27.7858	27.9048	+			1.40236	0.72718	0.319279		0.0106037	0.00871897	0.00382974	Q9D8N0	Elongation factor 1-gamma	Eef1g
27.0644	26.2895	27.7238	25.9253	23.8623	20.7047	22.2989	24.7263	21.9192	24.2077	22.9262	22.4971	+			2.12574	3.85266	1.2955		0.00347185	0.0105214	0.00349379	Q61768;E9QAK5	Kinesin-1 heavy chain;Kinesin-like protein	Kif5b
28.3789	28.5144	28.9494	28.5544	26.6952	24.9694	27.054	27.9328	27.3501	25.8699	26.143	27.2359	+			1.65146	1.93638	0.735306		0.0060688	0.0131712	0.00483081	P08207	Protein S100-A10	S100a10
23.2263	23.4247	23.7979	23.36	21.4165	22.4413	20.8212	22.6798	22.4757	20.6083	22.2324	21.9877	+			1.92275	1.61253	0.657335		0.00757542	0.0136495	0.00524139	Q8CB58;Q8BGJ5;Q922I7		Ptbp1
26.9463	27.1328	26.673	27.0488	28.891	28.9535	28.8147	28.4367	29.0225	28.684	28.5298	28.8007	+			4.67409	-1.82376	-0.847044		0.0325932	0.0147252	0.00683106	F7AL76;Q09XV5	Chromodomain-helicase-DNA-binding protein 8	Chd8
25.3236	25.3807	24.8503	25.121	26.6067	25.5479	25.9948	25.73	26.0353	25.7562	25.998	26.0307	+			1.66126	-0.800921	-0.354312		0.0208694	0.0147643	0.00658913	O55142	60S ribosomal protein L35a	Rpl35a
25.0643	24.933	25.7301	25.1119	23.5083	23.3468	24.1133	24.2294	24.1462	23.3327	23.7604	23.8867	+			2.61459	1.41035	0.618161		0.022141	0.0179839	0.00789899	Q64514;Q05DJ9;A0A087WRC0	Tripeptidyl-peptidase 2	Tpp2
33.9818	34.1016	34.1819	33.9729	32.7431	32.404	32.8483	33.0909	32.8803	32.8409	32.5395	32.7497	+			3.84468	1.28798	0.598745		0.0407878	0.0189734	0.00877753	P60710;E9Q1F2;E9Q5F4	Actin, cytoplasmic 1;Actin, cytoplasmic 1, N-terminally processed	Actb
25.3721	26.2894	27.9457	27.1329	21.9047	21.9467	21.3389	21.1892	21.2911	22.3469	21.2878	21.3704	+			3.89123	5.09016	1.96839		0.0219317	0.0207853	0.00894831	K3W4T3;Q9Z1G4	V-type proton ATPase subunit a;V-type proton ATPase 116 kDa subunit a isoform 1	Atp6v0a1
25.9153	24.934	26.7209	26.4291	22.4242	20.4453	22.2251	23.0227	23.0735	21.42	21.6163	21.8845	+			2.95617	3.97051	1.48191		0.0155938	0.0307474	0.0115286	Q78ZM0;O70492;D3Z789;D3Z6Z0	Sorting nexin-3	Snx3
25.7655	26.03	26.5671	26.265	22.279	22.7883	21.6337	25.0488	22.7957	22.3484	22.3534	24.127	+			2.25793	3.21943	1.16573		0.0123832	0.0313363	0.0109834	P62192	26S protease regulatory subunit 4	Psmc1
26.2527	26.5042	26.0842	26.1761	27.7915	27.0129	27.5356	27.669	27.7933	26.5863	27.3951	28.1078	+			3.18106	-1.24794	-0.568915		0.0292239	0.0315681	0.0133154	Q7TSG6;P26043;P26040	Radixin;Ezrin	Rdx;Ezr
28.2799	27.986	28.6399	28.4317	26.5107	25.0606	25.9659	26.6709	26.335	24.4857	26.5833	26.6656	+			2.96795	2.28234	0.95557		0.0186367	0.0346212	0.0131613	Q8C2Q8;A2AKV1;A2AKV2;A2AKV3;A2AKU9;Q91VR2;A2AKV0	ATP synthase subunit gamma;ATP synthase subunit gamma, mitochondrial	Atp5c1
26.5646	26.5476	26.469	26.4585	27.3316	26.8744	27.287	27.2896	27.3189	27.2813	27.1454	26.8918	+			3.08473	-0.685766	-0.32487		0.091503	0.0363293	0.0169398	P17751;H7BXC3	Triosephosphate isomerase	Tpi1
23.2399	23.9842	23.4098	23.3923	21.0429	22.4692	21.5774	23.4353	21.5823	23.1102	22.2731	21.394	+			1.33311	1.37534	0.539386		0.0215143	0.0412855	0.0155597	O54734	Dolichyl-diphosphooligosaccharide--protein glycosyltransferase 48 kDa subunit	Ddost
25.2406	25.5951	26.1194	25.4279	21.6412	21.1296	22.4882	21.4026	20.509	21.2505	22.1938	22.5358	+			4.53248	3.93037	1.67315		0.0270472	0.0430918	0.0169277	P70168	Importin subunit beta-1	Kpnb1
28.2689	27.7016	28.4443	27.2845	22.1961	23.3731	24.2589	25.6408	22.5774	24.1039	24.2636	24.3251	+			2.71437	4.0576	1.46288		0.0201925	0.049726	0.017526	Q80X90	Filamin-B	Flnb
25.5679	25.3639	24.6604	24.7257	26.0089	25.6136	25.8116	25.4654	26.4929	25.1343	25.2863	25.7142	+			1.3431	-0.645389	-0.286043		0.0746338	0.0679469	0.0292037	B1B0C7;E9PZ16;Q05793	Basement membrane-specific heparan sulfate proteoglycan core protein;Endorepellin;LG3 peptide	Hspg2
23.6119	23.3441	24.3662	23.4065	22.2299	21.6935	21.5642	23.1752	21.553	22.3079	21.9987	22.5015	+			1.88443	1.51648	0.622776		0.0637074	0.0754132	0.0311565	P63168	Dynein light chain 1, cytoplasmic	Dynll1
25.9207	26.2032	26.5154	25.7295	24.5609	21.015	21.4881	25.1648	21.6412	22.8965	22.9642	24.3964	+			1.53014	3.035	0.989232		0.0235799	0.0825915	0.0258487	P84096	Rho-related GTP-binding protein RhoG	Rhog
21.8713	21.9513	21.2288	21.8378	25.3954	24.6896	26.1041	25.7325	25.8254	25.4133	24.1009	26.2492	+			4.45993	-3.75808	-1.60354		0.0528521	0.0832019	0.0325848	Q64364	Tumor suppressor ARF	Cdkn2a
27.4184	27.3109	27.5593	27.2912	25.7116	24.9902	26.3621	26.3738	25.8924	25.6807	25.5203	25.9985	+			2.43043	1.53553	0.657846		0.0911237	0.0864587	0.036862	P68510	14-3-3 protein eta	Ywhah
28.8763	29.2677	29.4932	29.2685	22.1066	22.2093	22.428	20.406	21.8153	21.2104	21.3057	22.4605	+			5.32631	7.43895	2.99635		0.0578376	0.0895004	0.0351451	Q8K1S3	Netrin receptor UNC5B	Unc5b
27.0922	26.2933	26.4473	26.398	25.4164	25.7845	25.511	26.4833	25.7972	25.5088	25.7938	25.7223	+			1.34219	0.758933	0.32975		0.141265	0.0933065	0.0414605	Q6ZWZ6;F7AEH4;A0A1W2P7A1;P63323	40S ribosomal protein S12	Rps12
28.1429	27.4943	27.8781	27.7312	27.4238	26.569	27.182	27.0593	27.5534	26.9887	26.462	26.8533	+			1.80724	0.753078	0.338403		0.121844	0.0941849	0.0411512	P24270	Catalase	Cat
22.6206	23.6702	24.1278	22.3693	21.8108	22.0965	22.1845	21.9375	22.0266	21.08	22.5863	21.9531	+			1.49748	1.18967	0.490132		0.110044	0.0957847	0.0412502	Q91VH2	Sorting nexin-9	Snx9
23.9998	24.3993	25.1867	24.5841	21.1291	21.3607	21.5121	22.6328	22.2083	21.691	21.1851	21.1562	+			3.35322	2.88382	1.19389		0.0857589	0.0985389	0.0407791	D3YZ57;P39688	Non-specific protein-tyrosine kinase;Tyrosine-protein kinase Fyn	Fyn
27.7918	27.5921	27.9203	27.5196	26.8846	26.827	27.1731	26.7383	26.7688	26.8486	26.8803	26.7153	+			3.04954	0.80021	0.375438		0.455222	0.102507	0.0487828	Q61171;D3Z4A4	Peroxiredoxin-2	Prdx2
28.3305	28.1056	27.6216	27.7393	28.6197	28.1091	28.6463	28.5542	28.4986	28.0514	28.4646	28.4944	+			1.38033	-0.533048	-0.241587		0.25867	0.105051	0.04849	P47911	60S ribosomal protein L6	Rpl6
26.7869	26.8643	26.8959	26.9163	28.4684	28.8708	29.1306	28.4048	28.4623	29.139	28.4385	28.4045	+			4.39212	-1.85283	-0.852236		0.169194	0.107609	0.0479074	Q9D1R9;A0A0G2JGY8;A0A0G2JEY6;D3YWC0	60S ribosomal protein L34	Rpl34;Gm2178
25.9456	26.4217	28.0311	26.2891	25.1742	24.9272	25.4371	25.2648	25.3087	25.3314	24.5835	25.1342	+			1.66987	1.47102	0.594101		0.218313	0.111413	0.0505472	B2RXS8;B9EKR1	Protein-tyrosine-phosphatase;Receptor-type tyrosine-protein phosphatase zeta	Ptprz1
26.6101	26.8873	27.2727	26.6707	25.0829	25.8733	24.8121	25.7253	24.7599	25.7567	24.7352	25.6991	+			2.62955	1.4868	0.647916		0.134567	0.135663	0.0569924	P61982	14-3-3 protein gamma;14-3-3 protein gamma, N-terminally processed	Ywhag
26.4648	25.9589	26.9136	26.7677	22.7655	21.3029	20.6892	24.4372	22.1054	22.1836	22.4853	21.8599	+			2.56992	4.22758	1.47737		0.0586168	0.140158	0.0492608	P27601;Q9D034	Guanine nucleotide-binding protein subunit alpha-13	Gna13
29.9271	29.8133	29.8279	30.0549	28.8874	28.4505	28.6439	29.0454	28.7789	28.3094	28.685	28.6883	+			3.70805	1.14901	0.536258		0.365116	0.141392	0.0652275	P47738;A0A0G2JEU1	Aldehyde dehydrogenase, mitochondrial	Aldh2
27.929	27.559	27.5707	27.9325	28.6639	28.0037	28.1427	28.2432	28.0642	28.4217	28.0988	27.8887	+			1.56874	-0.515577	-0.236808		0.34439	0.144971	0.0664857	P16045	Galectin-1	Lgals1
28.6971	28.9195	29.2173	28.7015	27.4216	25.6057	27.4332	28.1996	26.638	26.6077	26.8498	27.9387	+			1.64558	1.71884	0.670317		0.0897229	0.156492	0.0594057	A1BN54;Q7TPR4	Alpha-actinin-1	Actn1
24.5429	24.4114	22.1171	24.6837	26.6893	25.3901	26.7226	26.8772	25.623	26.7895	25.7691	26.8638	+			1.91277	-2.48102	-0.918581		0.124435	0.158431	0.0639716	P67984	60S ribosomal protein L22	Rpl22
28.7608	29.1085	29.6426	28.9361	23.4301	22.8237	20.8052	25.22	21.9675	23.9184	24.285	21.4612	+			3.19887	6.04228	2.06224		0.0493119	0.161709	0.0513556	A0A0U1RNJ1;P19096	Fatty acid synthase;[Acyl-carrier-protein] S-acetyltransferase;[Acyl-carrier-protein] S-malonyltransferase;3-oxoacyl-[acyl-carrier-protein] synthase;3-oxoacyl-[acyl-carrier-protein] reductase;3-hydroxyacyl-[acyl-carrier-protein] dehydratase;Enoyl-[acyl-carrier-protein] reductase;Oleoyl-[acyl-carrier-protein] hydrolase	Fasn
26.8839	26.8601	27.4583	26.6118	20.8492	20.6311	20.5533	23.6823	20.4091	21.7189	22.7877	20.1232	+			3.41697	5.52451	1.99103		0.061622	0.169261	0.0569188	Q91V41;A2AL34	Ras-related protein Rab-14	Rab14
27.4176	26.2711	27.1381	27.5503	25.1787	24.7247	25.1946	25.363	25.2112	24.1765	25.3846	24.9983	+			3.09681	1.97903	0.853637		0.231917	0.172614	0.0750415	P35486	Pyruvate dehydrogenase E1 component subunit alpha, somatic form, mitochondrial	Pdha1
26.151	26.12	25.8544	25.9491	27.211	26.4934	27.5688	27.897	27.2213	27.2441	27.1556	26.8533	+			2.20715	-1.27391	-0.551692		0.222009	0.174001	0.0751871	P52480	Pyruvate kinase PKM	Pkm
27.7788	27.9584	27.9996	28.2874	26.877	27.0432	27.2811	27.6608	26.4742	26.7278	27.3982	27.5552	+			2.12401	0.790501	0.359319		0.229005	0.176681	0.0764628	P18406	Protein CYR61	Cyr61
28.8859	28.8635	28.9869	28.6571	26.9932	26.8865	26.8362	27.4449	26.9358	27.0091	26.6179	26.8874	+			4.61986	1.80817	0.839024		0.498276	0.177619	0.0821195	G5E902;Q8VEM8	Phosphate carrier protein, mitochondrial	Slc25a3
29.2464	29.2515	29.4359	29.7078	28.5257	28.1149	28.367	28.4758	28.392	28.1083	27.9008	28.3593	+			3.48029	1.03957	0.485341		0.575614	0.180743	0.0841732	P28301	Protein-lysine 6-oxidase	Lox
26.6664	26.1561	26.6795	25.8094	22.3128	22.9048	21.677	23.7837	22.5887	22.171	24.0771	21.0966	+			3.49955	3.65829	1.46598		0.0887214	0.186241	0.0674122	Q04736	Tyrosine-protein kinase Yes	Yes1
25.8006	25.234	26.0933	25.2353	23.7559	21.1027	20.8977	22.3281	20.977	21.6436	21.8304	22.8656	+			2.67571	3.56969	1.32564		0.0912342	0.191963	0.0693964	P53702	Cytochrome c-type heme lyase	Hccs
26.9886	26.7851	26.4349	26.2312	27.5396	27.226	27.1213	27.7683	27.4139	26.9427	26.939	27.5854	+			1.92561	-0.80384	-0.361189		0.380841	0.193539	0.0871164	F7CJS8;D3YWH9;Q9CXW7;Q6ZWN5	40S ribosomal protein S9	Rps9
27.4988	27.4633	26.6623	26.6237	22.9369	23.3003	22.0031	20.8448	22.682	20.2301	23.4294	21.9629	+			3.68896	4.79077	1.84297		0.0802622	0.195165	0.0678383	Q9R001	A disintegrin and metalloproteinase with thrombospondin motifs 5	Adamts5
24.7971	25.3401	25.4909	25.4603	24.4677	22.4707	20.8543	22.629	22.5141	22.8644	22.4345	21.771	+			1.90521	2.66667	0.96743		0.0992755	0.209412	0.075506	D3Z0J2	Caveolin	Cav1
28.4107	28.6514	28.9634	29.0372	28.3438	27.3865	27.9241	27.9568	28.1682	27.6507	27.2361	27.6887	+			1.90877	0.862921	0.384492		0.338433	0.216858	0.0953661	P62880;E9QKR0;D3Z1M1;D3YZX3;D3Z1T4	Guanine nucleotide-binding protein G(I)/G(S)/G(T) subunit beta-2	Gnb2
28.2244	27.5196	28.4153	26.7803	25.0298	25.3386	25.0547	26.5873	25.2094	24.5711	25.3115	25.9693	+			2.27621	2.2323	0.884625		0.201274	0.23727	0.0962006	Q8CGC7	Bifunctional glutamate/proline--tRNA ligase;Glutamate--tRNA ligase;Proline--tRNA ligase	Eprs
23.0024	23.9726	23.9118	23.4836	21.9251	21.5734	21.6041	22.1747	22.542	21.9074	20.6125	21.239	+			3.25638	1.77332	0.782484		0.222158	0.244093	0.100015	Q8BH64	EH domain-containing protein 2	Ehd2
23.7102	24.1602	24.6367	23.8208	21.0992	21.5944	22.4447	22.7343	21.0242	20.8615	21.8949	23.0429	+			2.56895	2.11385	0.869546		0.161114	0.262265	0.0998541	H3BKT5;F8WI65;F8WGT1;Q80SW1;Q68FL4	Adenosylhomocysteinase;Putative adenosylhomocysteinase 2;Putative adenosylhomocysteinase 3	Ahcyl2;Ahcyl1
27.152	26.354	27.3009	26.233	24.1026	23.591	25.7162	25.8076	25.3669	24.4437	24.2195	24.1382	+			1.69074	1.95564	0.744933		0.160157	0.262267	0.0997289	G3UY21;A0A140T8T2;G3UYX7;Q9R1B9;G3X909;G3UZ61	Slit homolog 2 protein;Slit homolog 2 protein N-product;Slit homolog 2 protein C-product	Slit2
24.5714	24.4412	25.1523	24.7702	23.0368	20.6451	22.1652	23.5219	21.5161	22.2752	22.1659	22.3466	+			1.98474	2.39155	0.902381		0.154644	0.266273	0.100119	Q9DC37	Major facilitator superfamily domain-containing protein 1	Mfsd1
31.5543	32.0253	31.6769	31.8207	33.5968	34.0262	32.9439	32.7698	33.0696	33.2877	33.0308	32.8833	+			2.64202	-1.56489	-0.677896		0.383657	0.266339	0.115643	Q792Z1		Try10
26.5523	26.9024	27.1563	26.5303	21.6843	20.8999	23.7953	23.8147	22.1413	23.6065	21.1056	22.257	+			2.85588	4.2368	1.53623		0.111145	0.270965	0.0933456	F8WHW3;Q3TWL2;E0CYE6	Type 1 phosphatidylinositol 4,5-bisphosphate 4-phosphatase	Tmem55b
27.1958	27.5108	28.2675	27.4085	24.6589	24.3687	24.4933	24.4622	24.2482	23.3766	23.9946	25.1865	+			4.86673	3.09986	1.38322		0.328967	0.294318	0.123625	D3Z2H9;E9Q5J9;A0A0R4J1P2;P21107	Tropomyosin alpha-3 chain	Tpm3-rs7;Tpm3
24.9436	24.6103	25.8597	25.1082	20.8411	21.8965	22.2932	24.0151	21.7316	21.7392	21.3541	23.0263	+			2.16519	2.86898	1.05831		0.151248	0.298675	0.10843	O35316;A0A0U1RQA5;A0A0U1RP20;A0A0U1RQA0	Sodium- and chloride-dependent taurine transporter	Slc6a6
23.908	23.5766	23.9999	23.764	21.8117	21.8169	22.2513	23.8838	21.4331	22.7939	22.4807	21.8146	+			1.47185	1.37119	0.548375		0.212915	0.310365	0.120245	Q99KV1	DnaJ homolog subfamily B member 11	Dnajb11
24.7298	24.0974	24.5066	24.3393	22.7839	21.2806	22.6273	22.6257	22.2499	20.7619	23.2653	21.7313	+			2.84168	2.0889	0.879143		0.206502	0.327311	0.124488	E9Q4Z2	Acetyl-CoA carboxylase 2;Biotin carboxylase	Acacb
27.4867	27.2502	27.9205	26.8547	25.2659	23.4886	25.2514	25.0068	23.8127	25.4048	24.5851	23.8912	+			2.80434	2.62483	1.05817		0.236414	0.329756	0.128599	P35293	Ras-related protein Rab-18	Rab18
24.8632	25.2394	24.5875	25.3027	22.7441	21.663	23.0014	24.425	22.2689	21.286	22.9715	23.9738	+			1.8612	2.03983	0.786784		0.159605	0.333331	0.118924	S4R256;S4R2A9;Q3UPL0;S4R1Y8	Protein transport protein Sec31A	Sec31a
30.3169	29.3328	28.821	29.0045	26.6558	25.975	26.8167	27.6767	25.5885	25.7862	27.1394	27.2677	+			2.76052	2.58776	1.0421		0.242239	0.335616	0.130977	P68134;P68033	Actin, alpha skeletal muscle;Actin, alpha cardiac muscle 1	Acta1;Actc1
27.9124	28.0952	29.0199	28.1207	21.9926	21.8053	22.948	25.5838	22.9812	23.1955	22.1936	22.5934	+			2.91872	5.20461	1.79139		0.144574	0.341526	0.117844	E9Q3V6;P42208;F6WYM0;D3YYB1;D3Z3C0	Septin-2	Sept2
24.6923	25.1197	25.4629	25.0529	22.2297	21.677	22.5282	23.2128	22.4423	22.6828	21.6542	21.4774	+			3.53168	2.67001	1.13292		0.342889	0.347776	0.142849	Q9QYA2	Mitochondrial import receptor subunit TOM40 homolog	Tomm40
26.4098	26.5271	25.1588	25.8953	23.0927	21.1355	23.6394	22.6926	23.3992	22.0626	22.274	21.4278	+			2.78008	3.35766	1.28084		0.204576	0.349166	0.130444	P48036	Annexin A5	Anxa5
27.2807	27.1928	27.7064	27.1482	24.5446	24.1929	24.2971	25.3787	24.1007	24.6161	23.3369	24.9313	+			4.02331	2.72871	1.18764		0.348864	0.357068	0.146352	P11983	T-complex protein 1 subunit alpha	Tcp1
27.606	27.436	27.8359	27.6299	26.8811	26.4003	26.948	27.5536	26.7745	25.7747	26.7316	27.0584	+			1.46121	0.681164	0.3027		0.440878	0.36097	0.152552	P01899;P01897	H-2 class I histocompatibility antigen, D-B alpha chain;H-2 class I histocompatibility antigen, L-D alpha chain	H2-D1;H2-L
26.8941	26.5841	27.0164	26.8612	25.0159	24.8059	25.2757	26.4676	24.9584	24.3738	25.3514	25.4195	+			2.03973	1.44768	0.607637		0.356473	0.365504	0.149664	D3Z7N2;D3YUQ9;D3YZT9;E9QN08;A0A0R4J1L2;Q91VK2;Q80T06;P57776;F6ZFU0;A0A0R4J1E2;D3YY68	Elongation factor 1-delta	Eef1d
29.8521	30.1168	30.5158	29.7745	20.9114	20.9124	21.7585	23.4691	21.6067	21.8294	21.758	20.3544	+			4.94655	8.30194	3.16202		0.215677	0.375715	0.139378	E9QPE2;E9QN12;P05622	Platelet-derived growth factor receptor beta	Pdgfrb
22.745	22.7375	23.552	22.7792	22.0221	20.9142	21.8328	22.4862	21.32	21.6148	21.458	21.3551	+			1.59475	1.13961	0.47771		0.515194	0.376866	0.161305	Q9R0N0	Galactokinase	Galk1
24.803	25.3716	26.7657	24.231	23.1374	23.1008	22.9358	22.554	23.0771	21.9433	22.4241	22.7709	+			2.25462	2.36086	0.922389		0.653826	0.378141	0.166034	Q8C788;Q91ZR2	Sorting nexin;Sorting nexin-18	Snx18
26.0481	25.8009	25.6316	25.3972	22.3028	20.9589	21.9056	24.9395	22.6594	22.9038	20.6398	22.3739	+			1.9955	3.19276	1.1151		0.146382	0.382471	0.127715	E9Q0U7;Q61699;D3Z027;D3Z3I9	Heat shock protein 105 kDa	Hsph1
24.1746	23.5768	23.561	23.3092	22.3707	22.662	23.0976	22.5813	21.5744	22.6731	22.2372	22.6674	+			2.19324	0.977539	0.436627		0.61579	0.389882	0.169472	Q5SUH7;Q5SUH6;Q99KN9	Clathrin interactor 1	Clint1
24.9976	24.9985	24.9299	24.6347	22.8728	21.9882	22.6789	22.893	21.5039	21.8822	22.7982	22.6838	+			4.22575	2.28196	1.02365		0.467324	0.39116	0.164474	Q9D023	Mitochondrial pyruvate carrier 2	Mpc2
25.0763	24.8734	25.4136	24.8289	23.2048	22.8289	23.9213	24.9229	24.3809	22.9727	23.521	22.386	+			1.48932	1.32857	0.535805		0.265687	0.404318	0.153955	P61027	Ras-related protein Rab-10	Rab10
26.8193	27.1785	27.9086	27.3608	24.1061	20.9674	24.9309	24.9174	24.098	22.9521	23.5198	22.7231	+			1.99869	3.58634	1.20833		0.157912	0.407174	0.136176	Q9QUI0;A0A0A6YXF6;H3BL56	Transforming protein RhoA	Rhoa;Rhoc
26.1089	26.0233	26.4528	26.244	25.4076	25.8935	24.8617	25.0548	25.2116	24.4559	24.7586	25.1586	+			1.98742	0.902863	0.402141		0.685185	0.408251	0.178412	P62874;H3BKR2;H3BLF7	Guanine nucleotide-binding protein G(I)/G(S)/G(T) subunit beta-1	Gnb1
24.2858	25.0731	24.7273	24.9697	23.6238	21.3774	24.1063	21.0389	21.7195	21.7597	22.1682	22.8641	+			1.50563	2.22736	0.796669		0.196468	0.408727	0.144913	Q3UQ28;A0A1W2P6L9;D3Z5M7	Peroxidasin homolog	Pxdn
23.7019	22.9256	23.0992	23.8732	26.8005	24.7686	24.4451	24.3042	24.8594	24.377	24.4322	24.9996	+			1.4407	-1.67961	-0.639767		0.285029	0.412526	0.158542	P61514	60S ribosomal protein L37a	Rpl37a
24.8974	25.1261	25.6515	24.8074	21.2926	22.3083	21.7016	22.394	21.2815	22.0286	21.7541	20.9686	+			4.21671	3.1965	1.37643		0.548767	0.415889	0.176791	Q5UE59;E9Q7C9;Q7TNF4;Q8CD76;O88447	Kinesin light chain 1	Klc1
30.341	30.4545	30.5905	30.3273	28.9819	28.5937	28.9797	29.4009	28.5015	28.369	28.4251	28.9115	+			3.74704	1.43928	0.661489		1.11019	0.437287	0.198258	P58252	Elongation factor 2	Eef2
24.8324	24.6179	25.3222	24.8603	21.3445	21.2687	22.6921	24.7697	22.1891	22.044	21.2915	22.796	+			1.54784	2.38945	0.843805		0.1979	0.438602	0.152561	F6V084;Q8VBT0	Thioredoxin-related transmembrane protein 1	Tmx1
24.4696	24.1847	23.3549	23.7327	22.1564	23.2256	21.4738	23.0421	22.5714	22.3952	21.7351	21.4245	+			1.6597	1.46097	0.590144		0.398011	0.442924	0.177955	P10404;P11370	MLV-related proviral Env polyprotein;Surface protein;Transmembrane protein;Retrovirus-related Env polyprotein from Fv-4 locus	Fv4
27.9195	27.1042	28.0706	27.5612	22.5563	22.1903	22.0036	22.7068	22.9234	21.2628	21.3986	22.0997	+			5.95411	5.29963	2.33555		0.487176	0.443106	0.183552	Q07076	Annexin A7	Anxa7
24.6843	24.7529	25.0712	24.9494	22.3208	22.7562	21.2722	24.0814	22.3075	22.8187	21.837	21.693	+			2.06533	2.25682	0.8719		0.291635	0.443583	0.168348	D3YYD5;D3Z645;Q9QZ88;D3YW98	Vacuolar protein sorting-associated protein 29	Vps29
27.6652	27.7794	27.792	27.7477	26.43	26.199	26.4554	26.8875	26.5495	25.8325	25.5339	26.2605	+			3.85498	1.25307	0.583797		0.842963	0.448922	0.198034	P18760;F8WGL3	Cofilin-1	Cfl1
24.4437	24.055	23.8087	24.1003	24.7466	24.4983	24.786	25.2186	24.4626	24.4215	23.9897	24.5703	+			1.93163	-0.71044	-0.323119		1.21059	0.451341	0.205461	F6R5R5;P70699	Lysosomal alpha-glucosidase	Gaa
24.6273	24.4787	25.5209	24.3955	22.2328	21.5827	21.3739	23.6354	21.6153	22.196	20.7864	22.4217	+			2.36494	2.54938	0.991003		0.30204	0.451376	0.171804	Q62465	Synaptic vesicle membrane protein VAT-1 homolog	Vat1
24.9802	24.3934	24.6505	23.8407	23.0424	20.9489	22.5348	22.5576	20.8843	22.2926	21.923	22.1653	+			2.27309	2.19524	0.87267		0.35106	0.454624	0.177794	Q99K48	Non-POU domain-containing octamer-binding protein	Nono
25.0499	24.8371	25.5379	25.2649	23.3207	21.0784	21.4507	23.9414	22.3278	21.0818	22.8034	21.7056	+			2.05321	2.72464	1.00362		0.239252	0.468138	0.167621	Q9CX00	IST1 homolog	Ist1
28.7754	28.7128	28.9824	28.7072	26.9884	26.1675	27.7754	27.3953	26.8431	26.6211	26.4463	26.524	+			2.5612	1.71278	0.728696		0.636126	0.473011	0.20085	P63101;D3YXN6	14-3-3 protein zeta/delta	Ywhaz
28.5205	28.7393	29.3804	28.9081	23.0813	21.6397	22.1263	22.7898	22.5667	20.903	21.9907	22.2834	+			5.63212	6.4778	2.7299		0.432407	0.47334	0.190253	G5E829	Plasma membrane calcium-transporting ATPase 1	Atp2b1
25.757	25.7825	24.9495	25.823	21.5813	23.5808	21.5625	22.8778	21.7405	21.1097	22.8036	22.026	+			2.96358	3.17739	1.25003		0.336134	0.480661	0.184114	Q9CQ45	Neudesin	Nenf
29.1216	29.2659	30.4945	28.6432	22.4607	21.7644	21.5785	25.2026	21.7612	23.7709	20.8838	22.6311	+			3.42434	6.62973	2.26519		0.184012	0.489819	0.161068	Q9JHU4	Cytoplasmic dynein 1 heavy chain 1	Dync1h1
25.3035	24.6271	25.0216	24.9238	24.7345	24.3523	24.1039	24.5298	21.8828	24.4994	24.5299	24.8389	+			1.49879	0.538887	0.245689		0.29292	0.492373	0.182215	Q8CG76	Aflatoxin B1 aldehyde reductase member 2	Akr7a2
29.4307	29.784	29.715	29.4921	26.8379	26.8997	27.9146	27.6619	25.9395	26.8733	27.0146	27.5122	+			3.69835	2.27692	0.996985		0.537353	0.493615	0.203504	Q3TLP8;P63001;A2AC13;P60764;Q05144	Ras-related C3 botulinum toxin substrate 1;Ras-related C3 botulinum toxin substrate 3;Ras-related C3 botulinum toxin substrate 2	Rac1;Rac3;Rac2
27.0418	28.3235	28.9763	27.4911	21.4759	21.5069	22.3561	25.785	21.8912	21.5203	22.8739	22.8049	+			2.46374	5.17718	1.66522		0.184962	0.508424	0.1653	P26039	Talin-1	Tln1
23.0536	23.1206	23.8293	23.5787	23.1058	21.3647	21.9413	21.9033	20.2168	22.0493	21.5452	22.4232	+			1.73195	1.31675	0.54611		0.373169	0.520155	0.199618	A9J9D8;F6VU53;A8Y2Z5;A8Y2Z9;F7A4U8;Q3TYE1;Q9DC28;Q9JMK2	Casein kinase I isoform delta;Casein kinase I isoform epsilon	Csnk1e;Csnk1d
27.6835	27.8542	27.5636	27.8511	25.3871	21.1627	25.6351	26.0937	24.5067	25.546	21.3631	24.7605	+			1.48447	3.16846	1.00675		0.135011	0.525574	0.151494	Q5SW88;P62821;Q5SW87;Q5SW86	Ras-related protein Rab-1A	Rab1;Rab1A
25.1223	25.747	26.7837	25.2701	23.5877	23.9061	22.347	22.0281	23.181	22.4975	21.6888	22.3853	+			2.45894	2.76357	1.06564		0.426378	0.529048	0.207329	O88983	Syntaxin-8	Stx8
26.6652	26.7363	27.1581	26.2759	21.5998	25.023	22.0346	21.2248	21.8955	22.1461	21.5297	22.1867	+			2.51698	4.23834	1.4689		0.245481	0.531034	0.184399	P68254;F6YY69;F6VW30	14-3-3 protein theta	Ywhaq
25.2925	25.4495	25.4945	25.1818	22.2382	21.6967	22.0549	22.5638	20.9329	21.5996	21.4423	22.4082	+			5.50207	3.21618	1.46537		0.750358	0.542666	0.230388	A0A1C7CYV0;B1AX58;Q99K51	Plastin-3	Pls3
25.4249	25.6276	25.4588	25.4568	26.3901	26.2378	26.501	27.0099	26.1178	25.9511	25.5918	26.3041	+			3.01936	-1.04267	-0.479719		1.27843	0.543502	0.2442	A0A0R4J0Z1;P08003	Protein disulfide-isomerase A4	Pdia4
28.5291	28.7967	29.2618	28.9487	27.6656	26.4419	27.8791	28.2929	26.6471	27.2821	27.0581	27.0938	+			1.66604	1.3142	0.541661		0.622836	0.549617	0.227136	Q8VDN2	Sodium/potassium-transporting ATPase subunit alpha-1	Atp1a1
26.5744	26.7119	28.0806	26.8406	22.0448	24.1292	21.5218	23.9847	22.7169	21.5483	22.2345	22.9689	+			2.82108	4.13174	1.50205		0.318275	0.552958	0.20215	Q9Z1M2;A0A140LIF8		Irgm2
27.8769	27.6792	27.9607	28.0555	24.0837	22.0091	24.5949	25.7259	22.5162	21.6438	24.7252	25.3071	+			2.54333	3.78969	1.36224		0.185828	0.555298	0.175164	P27546;A0A140T8T5;E9PZ43;A0A0G2JDN7	Microtubule-associated protein 4;Microtubule-associated protein	Map4
27.4228	27.8281	28.5798	28.0486	24.6017	21.6607	24.4469	25.7943	21.8902	23.9821	23.7123	24.5885	+			2.26182	3.84393	1.32196		0.222495	0.582658	0.191019	Q9JKF1	Ras GTPase-activating-like protein IQGAP1	Iqgap1
23.8116	23.5723	23.7731	23.1977	21.9668	21.9633	22.3688	23.2558	21.7974	21.1844	22.4512	21.7621	+			1.93412	1.2	0.513882		0.720604	0.589924	0.245847	A0A087WP83;Q8VDJ3	Vigilin	Hdlbp
23.5187	23.6669	24.2341	23.6246	23.6494	22.2792	22.8309	21.831	23.1926	21.4359	22.9739	20.6057	+			1.4086	1.11343	0.459474		0.348721	0.595599	0.217862	E9Q2X6;Q8CG47;Q3U763	Structural maintenance of chromosomes protein;Structural maintenance of chromosomes protein 4	Smc4
26.2507	26.4305	25.7437	26.1334	24.6924	21.1976	21.0012	25.1059	24.6192	21.4657	21.4752	22.0223	+			1.52235	3.14032	1.00961		0.176085	0.60367	0.181092	Q3UJQ9;Q9D0K2	Succinyl-CoA:3-ketoacid-coenzyme A transferase;Succinyl-CoA:3-ketoacid coenzyme A transferase 1, mitochondrial	Oxct1
26.5471	26.3031	26.818	26.4624	21.9318	21.5069	20.6526	25.2424	20.7712	21.2629	22.1168	22.7033	+			2.22233	4.19925	1.39453		0.227992	0.619861	0.200335	F6QKK2;Q8VEH3	ADP-ribosylation factor-like protein 8A	Arl8a
29.2917	29.5026	30.5202	29.6022	23.7897	22.4683	24.7552	26.1948	24.3117	23.0139	22.852	24.5368	+			3.20931	5.42718	1.91668		0.289464	0.623391	0.215115	E9Q9F5;E9Q1G8;O55131	Septin-7	Sept7
26.1992	26.4834	27.8498	26.7452	24.2431	21.4578	24.0063	22.0443	22.9312	22.1522	22.1513	22.0204	+			2.58573	3.88153	1.39361		0.372622	0.62409	0.228799	Q7TMB8;A0A0R4J119;A0A0U1RQ05;Q5SQX6	Cytoplasmic FMR1-interacting protein 1;Cytoplasmic FMR1-interacting protein 2	Cyfip1;Cyfip2
28.7144	28.0663	29.5195	28.7948	23.1707	23.6738	23.4524	23.3472	23.582	22.4804	22.044	23.014	+			5.57791	5.36273	2.31619		0.918364	0.630919	0.268586	Q3V117;Q91V92	ATP-citrate synthase	Acly
24.782	24.8445	25.6443	25.1257	20.8453	24.6478	23.0677	22.5429	21.0803	22.5948	22.5561	22.3162	+			1.54928	2.32318	0.82735		0.313207	0.639072	0.223341	Q8QZY1	Eukaryotic translation initiation factor 3 subunit L	Eif3l
25.0062	24.8322	25.0376	24.3113	21.5249	21.2947	22.1979	23.5716	21.5869	21.8464	20.9102	21.6718	+			2.57435	2.64954	1.0436		0.541166	0.643437	0.252176	Q80UU9	Membrane-associated progesterone receptor component 2	Pgrmc2
25.6523	26.1129	26.3985	26.3581	22.6004	21.8708	21.9435	23.9474	21.4602	21.8815	22.0297	22.3651	+			3.34981	3.53994	1.40992		0.600775	0.656401	0.260849	Q80Y86	Mitogen-activated protein kinase 15	Mapk15
30.1062	30.2054	30.3986	29.8553	29.2204	29.3468	28.9691	30.1115	28.7261	28.2863	28.6867	29.2953	+			1.44539	0.72941	0.32122		1.07086	0.663362	0.285701	P99024	Tubulin beta-5 chain	Tubb5
26.4236	25.4104	26.7148	25.312	20.266	24.5015	22.2347	22.0207	20.9253	21.6269	21.9902	21.8194	+			2.12446	3.70946	1.26245		0.311956	0.665257	0.22942	O35682;A0A0N4SW94	Myeloid-associated differentiation marker	Myadm
27.169	27.2159	28.0008	27.4986	23.8464	21.7055	23.3111	24.0427	22.1551	23.0669	20.8814	24.1166	+			3.54761	4.24466	1.65588		0.3294	0.671418	0.23414	Q9WVK4	EH domain-containing protein 1	Ehd1
25.3832	25.0053	25.92	25.1368	22.3719	21.0273	21.4715	24.3778	21.4904	20.913	21.8923	22.2403	+			2.12738	3.04921	1.10074		0.36966	0.678143	0.242544	B7ZNU9;Q61235	Beta-2-syntrophin	Sntb2
29.832	30.1524	30.4043	29.9835	26.8059	25.7923	27.8574	28.7835	25.9682	25.9464	26.8623	27.7439	+			2.25696	2.78328	1.0468		0.382011	0.679548	0.244782	Q9WTI7	Unconventional myosin-Ic	Myo1c
26.7274	26.6429	26.8496	25.9929	23.7873	22.9442	22.9038	24.4415	23.0641	21.9663	22.9208	23.396	+			3.47293	3.03403	1.25605		0.68888	0.68237	0.275186	P30285;E9Q9E4;E9PZX7	Cyclin-dependent kinase 4	Cdk4
23.8892	24.5133	25.9652	24.9555	23.0486	21.1264	23.1603	22.8503	22.519	21.8498	20.9574	22.1261	+			1.90728	2.28442	0.862925		0.545978	0.683349	0.264709	A0A0A6YWC8;P20152;A2AKJ2	Vimentin	Vim
26.1827	26.5744	28.0756	26.038	22.8584	21.9757	23.3927	23.5295	21.6522	20.3971	24.3643	22.5233	+			3.18667	3.77859	1.46195		0.332031	0.704862	0.242657	Q08093;D3Z7R6	Calponin-2;Calponin	Cnn2
25.7972	25.0189	25.4061	25.6276	23.512	21.9464	24.6842	22.7825	21.5663	21.9383	24.6707	21.9012	+			1.99239	2.23121	0.856762		0.326771	0.712133	0.243349	P29758	Ornithine aminotransferase, mitochondrial	Oat
27.2834	28.1846	28.2353	27.9463	25.3514	25.2798	25.5378	26.2634	25.6944	24.7383	24.4037	24.7453	+			3.48485	2.30427	0.995793		1.02965	0.712715	0.302291	P84078;P61205	ADP-ribosylation factor 1;ADP-ribosylation factor 3	Arf1;Arf3
25.7489	25.3139	26.7464	25.3978	21.5118	24.3626	21.2452	24.9108	22.7079	22.2623	23.5429	20.5434	+			1.49652	2.79416	0.930127		0.268856	0.743475	0.236777	Q9D0I9	Arginine--tRNA ligase, cytoplasmic	Rars
23.836	24.0688	24.6889	24.8421	23.9404	22.1262	23.0484	21.8988	22.2459	21.9292	22.0651	21.7727	+			1.64896	1.6055	0.635597		0.775888	0.750218	0.302759	Q8BU14	Translocation protein SEC62	Sec62
24.5212	24.5526	24.5764	24.3366	24.4939	20.987	21.7143	22.2613	22.0949	23.2261	20.2431	20.7944	+			1.51333	2.13259	0.773146		0.325765	0.774487	0.257295	P46460;G3UX86	Vesicle-fusing ATPase	Nsf
25.8857	26.1266	27.7802	25.8426	22.6982	21.3327	25.0002	23.7957	24.6459	21.7291	21.3803	21.9462	+			1.90636	3.20206	1.10121		0.303022	0.781334	0.253445	H7BWY4;E9Q9H0;Q811D0;D3Z3B8;S4R2T8;F6UDT8	Disks large homolog 1	Dlg1
26.5361	26.1408	26.1039	26.5715	27.6891	26.5742	27.3497	27.7539	26.6022	27.0045	26.8324	25.6717	+			1.82028	-1.00363	-0.4367		1.04954	0.814004	0.338903	P11087	Collagen alpha-1(I) chain	Col1a1
24.8906	24.9038	25.2629	25.1957	22.1012	22.6587	22.0361	24.1094	21.7404	21.487	22.2209	22.1902	+			2.50315	2.33688	0.937996		0.787826	0.816753	0.324912	Q6P5F7	Protein tweety homolog 3	Ttyh3
26.1422	26.2883	26.5222	26.5748	23.4822	22.8606	20.311	23.8191	22.6225	21.9404	20.9861	21.6077	+			2.47819	3.76362	1.3438		0.426522	0.829078	0.289443	Q80UE5;Q80UE4		Epb4.1l2
27.335	27.4184	27.5602	27.3363	26.6202	26.5703	26.1324	27.3398	26.1929	24.9989	25.6773	26.4374	+			1.57604	0.746835	0.331111		1.07847	0.839025	0.348922	P60843;Q8BTU6;P10630	Eukaryotic initiation factor 4A-I;Eukaryotic initiation factor 4A-II;Eukaryotic initiation factor 4A-II, N-terminally processed	Eif4a1;Eif4a2
23.8161	23.5258	24.5938	24.1265	21.9805	22.0213	23.5341	23.132	22.0398	21.0447	22.8484	21.2283	+			1.59992	1.34859	0.549357		0.755723	0.87665	0.341	A0A1L1SS10;Q9Z2X8	Kelch-like ECH-associated protein 1	Keap1
25.0236	24.3646	25.7233	24.5735	21.291	20.904	23.7743	23.8746	21.5438	20.9235	21.4943	22.3537	+			1.5667	2.46024	0.864271		0.473219	0.882203	0.310163	P80313;A0A0N4SV00	T-complex protein 1 subunit eta	Cct7
24.778	25.3452	25.5606	25.1312	23.772	21.8405	21.7182	21.9419	21.7971	21.3347	21.6427	20.9337	+			2.86297	2.8856	1.14755		0.856575	0.891085	0.353224	A0A0R4J1E3;Q9QXS6;F7CPL2	Drebrin	Dbn1
24.7392	24.3534	25.1761	24.2377	23.8582	22.1337	22.4745	23.533	23.4512	20.9612	21.7428	22.2608	+			1.89348	1.62671	0.66009		0.643546	0.895844	0.336021	Q8BG32	26S proteasome non-ATPase regulatory subunit 11	Psmd11
26.7046	27.3825	27.7133	27.1994	24.9097	25.966	24.6976	25.2667	24.9327	24.5624	22.4498	25.1701	+			2.95782	2.03995	0.868521		0.65589	0.931253	0.347272	E9Q855;Q3UXS0;O35609	Secretory carrier-associated membrane protein 3	Scamp3
25.6199	24.9197	24.9819	25.4084	22.1924	21.1635	24.0542	22.5364	21.0117	21.7232	21.6185	21.794	+			2.34791	2.74588	1.04735		0.746835	0.949781	0.361886	P53690	Matrix metalloproteinase-14	Mmp14
23.9822	24.3262	24.5819	24.468	22.6326	22.4354	22.0319	23.5897	22.0372	22.1526	21.9176	20.7229	+			2.47618	1.66716	0.707916		1.07087	0.964813	0.390907	Q9CZT5	Vasorin	Vasn
26.3953	26.953	28.4239	26.955	24.1306	21.0182	23.6147	23.4654	21.692	22.4615	22.3319	21.8725	+			2.62559	4.12459	1.46306		0.644994	0.967752	0.356031	Q64727	Vinculin	Vcl
30.4388	30.6751	31.3846	30.9143	28.5931	27.7782	28.8414	29.4099	27.7641	26.9012	27.667	28.3925	+			2.84839	2.19752	0.917762		1.11562	0.974471	0.396719	Q8BMK4	Cytoskeleton-associated protein 4	Ckap4
24.5481	25.0049	25.7374	24.4569	21.9544	21.218	23.2824	23.3158	20.4997	21.3464	22.1373	21.7417	+			2.24501	2.4942	0.961558		0.806016	1.01136	0.385397	P80316	T-complex protein 1 subunit epsilon	Cct5
26.9201	26.413	26.2784	26.9275	26.377	24.079	23.88	24.1676	23.5279	23.7064	23.4548	23.7211	+			1.77931	2.00886	0.76948		0.873608	1.02336	0.395046	P09528	Ferritin heavy chain;Ferritin heavy chain, N-terminally processed	Fth1
25.579	25.7891	25.3948	25.3538	23.3192	22.0007	22.1707	24.4868	20.3025	21.4961	21.8136	24.2483	+			2.30603	2.53481	0.980296		0.459553	1.02922	0.342039	O55222	Integrin-linked protein kinase	Ilk
21.9601	22.7235	22.3455	23.7535	24.7338	26.0037	25.6171	24.2921	25.2135	22.4385	24.8817	23.9646	+			2.37666	-2.46606	-0.966819		0.682088	1.03713	0.379204	Q8R093;Q8CGR7	Uridine phosphorylase;Uridine phosphorylase 2	Upp2
25.439	25.5327	26.4792	25.656	22.076	22.8639	23.5472	24.4415	21.9282	21.4658	22.2876	23.0812	+			2.42029	2.54456	0.995345		0.862093	1.04146	0.399387	P29341	Polyadenylate-binding protein 1	Pabpc1
27.9289	27.9944	28.3736	28.2795	22.7388	20.9812	24.3444	23.7712	21.8461	22.097	21.5882	22.1252	+			3.35638	5.18517	1.88824		0.6729	1.0448	0.380095	Q8C266;P35278	Ras-related protein Rab-5C	Rab5c
23.301	23.4392	23.8573	23.9917	23.1844	22.4883	21.6932	22.9297	22.7141	20.1037	21.842	21.4287	+			1.58153	1.07341	0.453667		0.828904	1.05177	0.399281	A0A0J9YV47;A0A0J9YUG8;A0A0J9YV86;A0A0J9YUF8;A0A0J9YUR2;A0A0J9YTU3;Q5SXY1	Cytospin-B	Specc1
28.6134	28.3591	28.9197	27.8619	23.77	22.6882	24.1352	24.8757	22.9811	21.8355	23.2897	23.099	+			3.98021	4.57123	1.8231		0.97349	1.06599	0.416192	F8VPU2	FERM, RhoGEF and pleckstrin domain-containing protein 1	Farp1
24.7847	25.8975	26.2976	25.7782	24.6197	22.111	22.4449	24.7159	23.2698	21.6152	21.9829	22.753	+			1.56321	2.21661	0.801845		0.649756	1.06766	0.383012	Q61469	Lipid phosphate phosphohydrolase 1	Ppap2a
25.0578	25.3969	25.71	25.4577	23.1378	22.6621	22.652	22.7978	21.3695	23.0179	21.5283	21.0278	+			5.21465	2.59319	1.19183		1.25526	1.07651	0.43862	A2AFW6;Q9D050;Q791V5	Mitochondrial carrier homolog 2	Mtch2
25.9137	26.0892	27.4834	26.1344	24.6429	22.8853	23.4103	25.3824	23.388	22.2487	22.9183	23.4536	+			1.8626	2.32494	0.86916		0.854737	1.07806	0.409358	Q9DCL9	Multifunctional protein ADE2;Phosphoribosylaminoimidazole-succinocarboxamide synthase;Phosphoribosylaminoimidazole carboxylase	Paics
27.7482	27.5411	28.1249	27.5748	21.8348	22.1115	24.3479	25.5277	22.6059	22.6771	22.1782	21.9164	+			2.50684	4.29179	1.4795		0.572881	1.11109	0.381961	Q9ER00	Syntaxin-12	Stx12
25.956	26.8863	27.0236	26.7632	22.5594	22.3255	22.3367	24.203	22.5329	21.9531	21.0103	21.4424	+			3.51353	3.80113	1.51332		1.03819	1.12148	0.43827	Q76MZ3	Serine/threonine-protein phosphatase 2A 65 kDa regulatory subunit A alpha isoform	Ppp2r1a
27.7962	27.7057	28.4262	28.1901	21.8576	21.475	23.1667	23.7558	20.8829	22.4582	21.5119	20.874	+			4.16159	5.46577	2.13212		0.871464	1.13202	0.42645	P51863	V-type proton ATPase subunit d 1	Atp6v0d1
24.5992	24.8644	25.0769	24.6441	23.3998	24.2299	23.186	22.1631	22.6012	22.1292	22.2964	21.4053	+			1.90959	1.55147	0.636091		1.21159	1.13666	0.455565	Q6PHN9	Ras-related protein Rab-35	Rab35
24.8597	24.3552	24.6018	24.647	23.477	21.2241	23.2668	23.7532	21.8477	22.1338	20.675	22.5019	+			1.5484	1.68568	0.651702		0.812241	1.14066	0.422544	Q3UMR5	Calcium uniporter protein, mitochondrial	Mcu
27.3467	27.3787	27.5771	26.9696	21.898	21.138	25.1759	23.1637	21.2018	21.6603	22.4791	21.3746	+			2.61835	4.47411	1.54731		0.592701	1.16498	0.398047	Q80X95;Q6NTA4	Ras-related GTP-binding protein A;Ras-related GTP-binding protein B	Rraga;Rragb
24.5122	24.4799	24.5663	24.3687	22.7837	23.0278	21.0834	23.0438	20.9319	21.7066	21.1043	21.4991	+			2.25713	1.99709	0.807653		1.23378	1.1742	0.469074	P70280	Vesicle-associated membrane protein 7	Vamp7
28.8493	28.6197	29.0781	27.1969	24.8486	23.8285	24.0373	26.6617	24.2773	23.8001	22.874	23.6552	+			2.4588	3.59199	1.29616		0.845185	1.19239	0.440427	P21956	Lactadherin	Mfge8
25.4176	25.7347	26.0082	26.6674	21.1954	23.2028	24.7427	25.0941	22.1973	22.0853	24.1364	21.0248	+			1.38278	2.39821	0.819257		0.497781	1.19781	0.386432	B7ZCF1;O88685;A2AGN7	26S protease regulatory subunit 6A	Psmc3
26.4871	25.7828	26.3853	26.7104	22.9594	25.0609	22.7134	22.1006	22.1424	22.2415	21.451	22.1024	+			2.45734	3.13282	1.17197		0.933407	1.22424	0.458853	Q60865;F6YLI0	Caprin-1	Caprin1
28.1584	27.6836	28.1536	28.1892	22.1808	21.6959	25.3634	22.8613	22.3997	21.1613	20.7651	22.8463	+			3.05059	5.02089	1.77786		0.613102	1.23224	0.417232	Q9D3L3;O09044;B0R030	Synaptosomal-associated protein;Synaptosomal-associated protein 23	Snap23
27.6627	27.7209	28.1327	28.0524	25.7778	22.3519	25.8208	26.2104	24.1208	23.9584	23.3596	23.7471	+			1.69608	2.85195	0.980385		0.650741	1.24375	0.426485	Q9JIZ9;Q5F284	Phospholipid scramblase 3	Plscr3
26.218	25.9189	27.1368	25.9183	22.4332	23.3237	23.3988	21.3435	20.7169	21.2913	21.0707	22.2916	+			3.22066	3.67317	1.4348		1.1449	1.2822	0.495633	Q9JJ00	Phospholipid scramblase 1	Plscr1
29.5923	29.8818	30.5268	29.4607	24.6664	24.9449	26.3608	27.0472	25.1787	22.5867	24.8003	25.2727	+			3.26081	4.11063	1.57131		0.748076	1.29521	0.45438	Q01853	Transitional endoplasmic reticulum ATPase	Vcp
24.8449	25.1165	25.7991	24.8727	21.1834	21.4894	21.9165	24.3813	20.9525	21.2202	20.8908	20.7012	+			2.06152	2.91566	1.05576		0.894152	1.30145	0.475607	Q8K2A1;E0CXC5	PTB domain-containing engulfment adapter protein 1	Gulp1
30.4913	30.7956	31.3276	30.8265	28.4367	26.3183	28.971	29.1166	26.3794	27.0141	27.2907	26.506	+			2.12437	2.64966	0.992286		1.07752	1.41305	0.526872	P57780;A0A1L1SV25	Alpha-actinin-4	Actn4
23.5523	23.6085	23.7004	23.6619	24.7369	24.2178	23.761	24.7702	24.1696	20.7987	22.5262	24.3135	+			1.6554	-0.740718	-0.33042		0.825935	1.41949	0.496594	P84104	Serine/arginine-rich splicing factor 3	Srsf3
29.3956	29.6519	29.7549	29.6366	26.2283	26.2634	26.5291	27.7136	26.242	25.8903	25.0823	23.7895	+			3.74327	2.92611	1.24093		1.1627	1.43256	0.541199	F8WIT2;P14824	Annexin;Annexin A6	Anxa6
26.2729	25.5337	25.4657	26.0006	24.1875	21.2004	24.1499	24.0133	21.6802	22.057	21.4006	22.6825	+			1.7408	2.43041	0.882164		0.934607	1.43271	0.515186	P35282	Ras-related protein Rab-21	Rab21
25.3978	25.895	25.8955	25.7931	24.9439	25.1375	22.3981	22.5732	22.5172	24.3613	21.7676	20.535	+			1.41805	1.98219	0.721087		0.644543	1.46793	0.475061	Q9WV55	Vesicle-associated membrane protein-associated protein A	Vapa
24.5676	25.3521	25.6417	25.1344	24.2419	24.5717	22.1782	22.1782	21.4062	21.7862	22.003	22.0593	+			1.47429	1.88141	0.700553		1.17136	1.47885	0.55521	A0A0G2JEW0;A0A0G2JH13;Q8CJ26	Death domain-containing membrane protein NRADD	Nradd
28.8312	29.2021	29.1892	29.1397	23.8027	23.1283	24.5247	26.428	23.1654	22.3116	23.1661	23.091	+			3.17846	4.61963	1.70009		1.07797	1.53741	0.560747	Q8C3X8	Lipase maturation factor 2	Lmf2
27.8339	27.865	29.1136	26.964	26.817	25.9341	22.1056	25.6083	22.0204	23.7335	23.3609	24.991	+			1.33902	2.8279	0.90464		0.630238	1.5898	0.49643	Q60598;Q921L6	Src substrate cortactin	Cttn
25.7926	25.8102	25.9849	25.9522	22.7196	22.884	22.4389	26.1055	21.7894	22.3382	21.7782	21.7837	+			1.4618	2.348	0.820274		0.944663	1.61462	0.562161	P23242	Gap junction alpha-1 protein	Gja1
26.7672	27.0147	26.718	26.883	25.3623	20.6447	24.4733	24.3435	21.2998	21.1351	24.1106	21.7304	+			1.61849	3.13981	1.03035		0.620821	1.63697	0.503131	Q6IRU2	Tropomyosin alpha-4 chain	Tpm4
29.2527	29.6357	30.1671	29.5531	23.2164	21.0875	24.3539	24.8754	21.3555	21.4002	21.6839	22.4762	+			3.46541	6.26884	2.19091		0.96304	1.65439	0.574609	Q02248;E9Q6A9	Catenin beta-1	Ctnnb1
26.1306	26.2448	26.2568	25.6591	23.3645	22.2667	23.9236	25.328	22.6127	21.0452	22.0976	22.1285	+			1.94786	2.35211	0.88687		1.29638	1.7497	0.643893	P80317	T-complex protein 1 subunit zeta	Cct6a
27.8596	27.4128	28.0118	27.8026	26.7425	26.5729	25.5828	26.7511	25.4034	25.4955	25.4695	21.7638	+			2.35163	1.35938	0.589177		1.00294	1.87926	0.633883	Q3TMX0;O08992;H3BLG5;A2AKJ9;A2AKJ6	Syntenin-1	Sdcbp
26.5285	26.1572	27.7315	26.7904	24.8213	24.5829	21.0116	24.7078	22.3802	22.3679	21.498	21.071	+			1.65958	3.02102	1.01256		1.02866	1.9516	0.65483	Q99K70;B1AWT2;B1AWT3;Q7TT45	Ras-related GTP-binding protein C;Ras-related GTP-binding protein D	Rragc;Rragd
25.8948	26.2094	27.2507	26.0662	21.7183	23.0291	23.4902	24.5275	19.9309	22.0768	20.1704	22.6297	+			2.5278	3.16403	1.19055		1.17185	1.98932	0.687797	G5E839;P80315	T-complex protein 1 subunit delta	Cct4
23.4405	22.7912	23.3986	23.5107	25.7037	23.929	26.0951	26.069	23.7502	21.6104	23.5433	24.9312	+			2.14837	-2.16394	-0.851686		1.2242	1.9904	0.696196	Q8CBM2;A2AL85;Q8BSY0	Aspartyl/asparaginyl beta-hydroxylase	Asph
26.9339	27.0413	27.5828	26.8736	25.017	20.9348	24.6059	24.8571	21.9709	21.3546	21.9379	21.7316	+			1.77797	3.25421	1.08837		1.11414	2.10498	0.704748	Q3UW53;E9PYV4;D3Z233	Protein Niban	Fam129a
24.2318	22.5571	22.6409	22.3653	21.0434	20.6789	20.1957	26.0765	25.4083	26.8436	25.3467	25.4867				0.273324	0.950179	0.276481	+	1.42767	-3.7727	-1.10426	A0A1B0GX08;E9QAY6;A0A0U1RP81;E9Q800;Q8CAQ8	MICOS complex subunit Mic60	Immt
24.8083	25.0172	25.3171	24.9614	27.4221	22.7584	27.3712	27.3832	29.132	29.4539	29.1387	29.2579				0.469491	-1.20771	-0.381777	+	1.38753	-3.01191	-0.952854	O70496;E9PYL4	H(+)/Cl(-) exchange transporter 7;Chloride channel protein	Clcn7
24.525	23.784	23.709	23.4364	21.3765	22.4652	21.5383	24.1143	24.3942	23.8928	24.5104	24.3196				1.16934	1.49004	0.558146	+	1.60152	-1.90569	-0.721267	Q8BWT1	3-ketoacyl-CoA thiolase, mitochondrial	Acaa2
25.7977	24.9014	24.9975	25.2665	22.5949	22.2558	24.126	25.1558	25.1939	25.5006	25.5077	25.0511				1.28436	1.70765	0.631055	+	1.38724	-1.78022	-0.662701	P42125	Enoyl-CoA delta isomerase 1, mitochondrial	Eci1
27.3683	26.7936	26.3718	26.1152	26.4069	26.4818	27.2839	27.993	29.649	28.0244	27.9245	28.1197				0.351938	-0.379184	-0.153913	+	1.33559	-1.38798	-0.543464	Q9DC16;F6SLP4	Endoplasmic reticulum-Golgi intermediate compartment protein 1	Ergic1
24.5721	24.6175	24.2143	24.267	25.6124	24.4898	24.922	25.0885	25.5385	26.029	26.1398	26.3288				1.27551	-0.610458	-0.270837	+	1.84917	-0.980837	-0.428906	P61965;F6Q3W0	WD repeat-containing protein 5	Wdr5
21.5453	21.3816	21.5801	22.5127	20.7063	21.6506	20.8715	21.9647	22.205	22.4646	22.0093	22.3685				0.532313	0.456612	0.190514	+	1.63172	-0.96353	-0.415515	E9Q8B3;Q5U458	DnaJ homolog subfamily C member 11	Dnajc11
27.8841	28.2335	27.6663	28.145	28.3414	27.1757	28.6175	28.4546	29.1852	28.842	28.8043	29.2024				0.182661	-0.165075	-0.0701514	+	1.32633	-0.861155	-0.367095	P24369	Peptidyl-prolyl cis-trans isomerase B	Ppib
23.9101	24.578	22.9079	23.8253	23.9637	23.9902	25.1466	24.2792	25.4149	25.2269	24.9725	24.876				0.57376	-0.53958	-0.221064	+	1.37393	-0.777661	-0.337752	A0A0A0MQ97;G3X9C2	F-box only protein 50	Nccrp1
22.8431	25.3212	24.5432	24.7554	25.3341	25.2506	25.3811	25.4153	26.3369	26.2003	25.4158	26.1563				0.933189	-0.979537	-0.386463	+	1.75252	-0.682051	-0.308552	Q9JKB3	Y-box-binding protein 3	Ybx3
31.0889	30.8495	30.84	31.1311	30.9912	30.8451	30.6642	30.8212	31.2675	31.076	31.0507	31.1586				0.698891	0.146962	0.0699124	+	2.00279	-0.307769	-0.147761	Q9CZ13	Cytochrome b-c1 complex subunit 1, mitochondrial	Uqcrc1
24.0055	24.2445	24.8153	24.4243	24.4212	24.2255	24.3462	25.1402	24.0653	24.133	23.8913	23.7929				0.244181	-0.160891	-0.0709465	+	1.36207	0.562624	0.253369	Q02788;D3Z7D5	Collagen alpha-2(VI) chain	Col6a2
26.8895	26.8569	27.1802	27.3173	26.6492	27.1317	27.2052	27.1369	26.0147	26.516	25.7479	26.6331				0.0628415	0.0301704	0.0139009	+	1.77214	0.802839	0.357606	A0A0R4J1G5;Q91X78	Erlin-1	Erlin1
23.9835	23.7587	24.8461	24.0637	22.7428	22.7489	23.9946	23.6421	21.6464	23.0372	21.776	21.63				1.16793	0.880904	0.367611	+	1.45293	1.25965	0.510949	Q9ER38;M0QWH2	Torsin-3A	Tor3a
22.1313	22.565	22.6202	22.7173	22.7102	23.7431	21.9129	23.1481	22.3698	21.405	21.2136	21.4788				0.400547	-0.370128	-0.153806	+	1.46279	1.26177	0.512254	Q62167	ATP-dependent RNA helicase DDX3X	Ddx3x
24.3844	24.0868	24.5943	24.1673	24.7716	25.4192	24.5563	24.4686	23.9809	24.1914	23.3918	22.271				1.05718	-0.495727	-0.220989	+	1.5039	1.34515	0.542148	Q5NC80;E9PZF0;Q01768;P15532;Q5NC79	Nucleoside diphosphate kinase;Nucleoside diphosphate kinase B;Nucleoside diphosphate kinase A	Nme1;Gm20390;Nme2
23.4442	23.5039	24.1351	23.9029	23.3122	21.525	22.8112	23.4848	21.582	21.5241	20.8437	21.7169				1.05681	0.963203	0.389532	+	1.51926	1.36665	0.55014	Q6PE70;G5E8F8;O70309	Integrin beta;Integrin beta-5	Itgb5
28.5869	28.3517	28.2948	29.013	28.575	28.2207	29.2645	29.4763	26.8682	27.1622	27.1073	27.8339				0.427702	-0.322532	-0.138099	+	2.42032	1.6412	0.695747	O08807;B1AZS9	Peroxiredoxin-4	Prdx4
23.2989	23.478	24.0313	23.4651	25.2844	23.7547	23.9094	24.3111	23.0061	22.665	23.2435	21.7678				1.01598	-0.746551	-0.313807	+	1.88309	1.64432	0.665162	O35405	Phospholipase D3	Pld3
25.262	25.4609	25.5903	25.3904	25.2944	24.637	25.1941	26.0309	23.8017	24.3853	22.6861	23.487				0.181296	0.136778	0.0596107	+	2.01178	1.6991	0.691962	P35564	Calnexin	Canx
26.2102	26.1541	26.5409	26.5424	25.9874	25.8409	26.2461	26.871	23.7014	24.4941	24.0538	25.2808				0.197967	0.125535	0.0557848	+	2.39915	1.85383	0.769374	Q3TML0;Q922R8	Protein disulfide-isomerase A6	Pdia6
25.4858	25.1472	25.4256	25.9317	22.4407	24.6722	25.0379	24.298	21.7305	22.5556	23.1059	20.8977				1.22007	1.38543	0.532922	+	1.4547	2.03975	0.741015	D3Z2W0;E9QM75;Q9WUU8	TNFAIP3-interacting protein 1	Tnip1
26.6238	26.0666	26.0931	26.2153	26.636	25.8431	26.5649	27.7759	24.5937	23.8286	25.408	24.6657				0.495375	-0.455285	-0.188162	+	2.17352	2.08096	0.827918	P09103	Protein disulfide-isomerase	P4hb
25.5166	25.2661	25.7293	25.6272	24.9916	24.8236	25.3122	25.9441	20.6661	23.706	23.6326	23.9789				0.449661	0.266927	0.117774	+	1.49271	2.27198	0.806131	A0A1Y7VM54;Q9D1D4	Transmembrane emp24 domain-containing protein 10	Tmed10
24.5774	21.7877	23.9461	24.2416	24.7028	24.5321	24.6373	25.2298	23.9368	22.1334	21.3558	22.1994				0.885068	-1.13731	-0.429322	+	2.236	2.36916	0.923052	A0A0R4J1Y7;E9PXX7;Q91W90	Thioredoxin domain-containing protein 5	Txndc5
30.6692	30.6945	31.2753	30.7895	29.9658	26.7737	29.4313	29.8271	26.9373	26.3025	26.2459	26.4613				1.29231	1.85766	0.672142	+	1.77252	2.51273	0.908185	P46935	E3 ubiquitin-protein ligase NEDD4	Nedd4
26.5901	27.0652	26.8515	26.6174	25.9029	26.738	26.1657	26.5401	21.514	21.4711	25.2178	25.35				1.05879	0.444344	0.200361	+	1.42255	2.94845	0.947841	P07901	Heat shock protein HSP 90-alpha	Hsp90aa1
26.5728	26.1478	26.5459	26.4287	25.354	25.7879	26.2635	26.2224	22.431	21.8756	21.9238	22.2937				1.15662	0.516858	0.231307	+	5.23923	3.77593	1.67557	B1AYG7;B1AYG6;Q9Z0T9	Integrin beta;Integrin beta-6	Itgb6
31.5042	31.4737	29.7329	31.6188	22.6572	31.0906	28.1739	27.9074	31.0826	31.185	30.7682	28.1042				1.03461	3.62512	0.95099		0.726851	-2.82775	-0.724766	Q01279	Epidermal growth factor receptor	Egfr
22.7768	24.3655	21.8839	22.224	23.1237	21.5773	24.8137	23.5087	25.4674	26.3813	24.749	22.9887				0.20341	-0.443321	-0.154818		0.83859	-1.64071	-0.550628	I7HPW3;A2ABQ5;S4R1I4;J3JS86;Q5PR68	Centrosomal protein of 112 kDa	Cep112
24.6819	25.1937	23.9506	24.7496	25.6414	22.1275	26.324	25.5057	26.747	26.3614	27.1648	25.8153				0.0957851	-0.255678	-0.0859183		0.823074	-1.62249	-0.543719	P53347	Oncostatin-M	Osm
27.0285	27.0454	27.3037	26.8756	26.6694	22.2764	26.1018	27.0024	27.1132	27.0695	26.8116	27.2327				0.682771	1.55084	0.500564		0.679264	-1.54426	-0.498442	P63037;B1AXY1	DnaJ homolog subfamily A member 1	Dnaja1
24.3604	24.3768	24.0559	24.6312	21.288	22.0857	24.6527	24.8065	25.203	24.495	24.4933	24.6702				0.601945	1.14786	0.395597		0.828072	-1.50713	-0.518006	E9PV44;O35143	ATPase inhibitor, mitochondrial	Atpif1
26.3024	26.8165	27.099	26.4874	21.1964	25.9048	26.1432	26.0507	25.7035	26.0155	26.5156	26.9318				0.743314	1.85255	0.574803		0.550795	-1.46785	-0.453023	Q9WV92	Band 4.1-like protein 3;Band 4.1-like protein 3, N-terminally processed	Epb41l3
24.4335	24.9651	23.7208	24.3095	25.7954	20.8172	26.8905	25.2149	26.3687	26.2462	26.2629	25.645				0.0860462	-0.322284	-0.0959833		0.492707	-1.45117	-0.434024	P97350	Plakophilin-1	Pkp1
25.1575	24.8998	24.9808	24.822	24.7605	22.4942	21.1667	24.8374	24.6252	24.8243	24.416	25.0595				0.931944	1.65034	0.568738		0.768797	-1.41656	-0.4869	B1AR28;P50544	Very long-chain specific acyl-CoA dehydrogenase, mitochondrial	Acadvl
28.096	27.1638	27.5394	28.0798	27.397	24.7934	27.3723	27.7056	28.6159	27.6602	28.1297	28.1528				0.595403	0.902707	0.332436		0.957451	-1.32254	-0.488692	G3UYV7;P62858	40S ribosomal protein S28	Rps28
25.9157	25.0071	25.0596	25.8405	20.4224	21.3653	24.202	24.9337	24.7805	25.0432	24.6109	21.6568				1.29874	2.72488	0.874657		0.42656	-1.29198	-0.386023	O08749	Dihydrolipoyl dehydrogenase, mitochondrial	Dld
24.9523	25.3561	24.5709	25.0537	26.697	22.1547	27.6857	27.0084	27.5767	27.4177	27.5186	26.0121				0.297493	-0.903186	-0.276095		0.41966	-1.24484	-0.375477	F7C528;E9Q614;B1AR17		Chd3
24.857	24.1997	24.4836	23.9554	23.6747	20.7975	21.8371	23.9099	23.6658	23.7986	23.879	23.7718				1.24816	1.81912	0.65634		0.81545	-1.22402	-0.445395	Q9Z2I9	Succinyl-CoA ligase [ADP-forming] subunit beta, mitochondrial	Sucla2
24.2901	24.0751	24.0257	23.879	23.1937	22.4361	20.874	24.068	23.9915	23.048	24.0786	24.2809				1.08625	1.42452	0.530998		0.824712	-1.20679	-0.441933	P70404	Isocitrate dehydrogenase [NAD] subunit gamma 1, mitochondrial	Idh3g
26.8865	26.964	26.5953	26.8176	26.6382	21.9565	26.4831	26.5047	26.1257	26.8853	26.4975	26.7665				0.580263	1.42023	0.450919		0.455201	-1.17313	-0.371337	Q60737	Casein kinase II subunit alpha	Csnk2a1
25.6749	25.4028	25.2857	25.3883	25.5898	21.3422	26.1407	26.1458	25.9212	25.8886	25.9632	26.0571				0.21742	0.633286	0.200125		0.444342	-1.15286	-0.364591	Q6ZWZ7;Q9CPR4;B2RY53	60S ribosomal protein L17	Rpl17;Gm6133
24.6385	24.3975	24.3703	24.6509	21.9211	25.1247	25.7641	24.7843	25.0853	25.7635	25.1761	26.1732				0.0474087	0.115758	0.0405632		0.614979	-1.15099	-0.398504	Q6ZWZ4;D3YX71;P47964	60S ribosomal protein L36	Rpl36;Gm8973
22.7166	21.7335	22.9154	23.3263	24.0692	20.9137	24.1774	24.3196	23.849	24.8312	24.451	24.5914				0.335383	-0.697018	-0.241416		0.590294	-1.06068	-0.372614	Q64339	Ubiquitin-like protein ISG15	Isg15
25.2971	24.4247	24.7307	25.1288	23.9028	21.6941	24.3573	24.2154	24.5082	24.6022	24.5277	24.7235				1.0761	1.3529	0.509821		0.839385	-1.04799	-0.399191	Q9CXT8	Mitochondrial-processing peptidase subunit beta	Pmpcb
22.8954	22.7478	22.2475	22.9692	20.42	23.0228	22.9107	23.7475	23.6214	22.8639	24.3012	23.3549				0.0930436	0.189755	0.0691577		0.609573	-1.01014	-0.362675	Q9Z2I8	Succinyl-CoA ligase [GDP-forming] subunit beta, mitochondrial	Suclg2
26.2103	27.1631	26.1922	27.2906	27.911	26.5323	28.2356	28.3636	28.4175	29.0404	28.5094	29.0456				1.05392	-1.04655	-0.416149		1.14949	-0.99261	-0.404679	D3YTQ9;P62843	40S ribosomal protein S15	Rps15
25.1893	25.2615	24.5358	25.2922	25.4209	21.265	25.409	25.963	25.9285	25.3612	24.9488	25.7239				0.198331	0.555226	0.17879		0.383251	-0.976142	-0.313681	A2AL12;Q8BG05	Heterogeneous nuclear ribonucleoprotein A3	Hnrnpa3
24.4015	23.774	23.7577	23.5595	21.9231	21.9294	23.4596	23.6306	23.6631	23.1952	24.0133	23.9435				1.19101	1.13751	0.45446		0.986422	-0.968108	-0.386616	P47962;D3YYV8	60S ribosomal protein L5	Rpl5
25.3348	24.6702	25.3477	24.8407	24.2176	21.4098	24.597	25.372	24.7429	24.4737	24.5955	25.5501				0.62008	1.14925	0.398915		0.475596	-0.941457	-0.32494	Q99N15;A2AFQ2;O08756	3-hydroxyacyl-CoA dehydrogenase type-2	Hsd17b10
27.9681	28.237	28.479	28.5937	27.3644	22.1597	27.5114	27.5912	27.4002	27.4463	26.7389	26.7636				0.802044	2.16276	0.647465		0.287723	-0.930564	-0.27801	Q8BFZ3	Beta-actin-like protein 2	Actbl2
24.6317	24.8813	23.8489	24.7868	26.6588	21.1783	27.6204	26.036	25.1539	26.5665	27.199	26.2259				0.231846	-0.836243	-0.242042		0.248219	-0.912919	-0.260965	B8JJI3;B8JJI2;Q8CDG5	CREB3 regulatory factor	Crebrf
25.4524	25.6228	25.9493	25.7367	25.8318	21.77	25.7004	26.3028	25.7316	25.4618	25.4511	26.3837				0.31556	0.789017	0.258112		0.341026	-0.85579	-0.278375	F6TBV1;F6WHL0;A2ADH1;Q9CQY5	Magnesium transporter protein 1	Magt1
26.1696	26.2438	26.0617	26.3618	25.2201	21.4534	26.0096	26.5651	25.864	24.9488	25.4492	26.3329				0.56574	1.39719	0.442883		0.293793	-0.836694	-0.262272	P43275	Histone H1.1	Hist1h1a
25.0847	24.4126	24.6582	24.6814	24.0336	21.2351	23.8302	24.3943	24.2625	24.0408	24.1853	24.3506				0.923687	1.33595	0.488378		0.533771	-0.836514	-0.306957	Q9D0M3	Cytochrome c1, heme protein, mitochondrial	Cyc1
26.2203	25.9322	26.6009	26.3779	26.0785	22.6992	26.6063	27.7021	26.3337	25.5507	26.9577	27.5837				0.183856	0.511322	0.165606		0.301285	-0.834947	-0.263993	A0A0R4J0D3;Q3TDQ1	Dolichyl-diphosphooligosaccharide--protein glycosyltransferase subunit STT3B	Stt3b
24.0787	23.9371	23.725	24.0097	21.0643	20.3424	22.7137	24.4873	21.9954	21.9081	23.9523	24.0687				0.9907	1.7857	0.610221		0.319805	-0.829199	-0.267628	A2ABZ2;Q922W5;Q922Q4	Pyrroline-5-carboxylate reductase 1, mitochondrial;Pyrroline-5-carboxylate reductase 2	Pycr1;Pycr2
30.4116	30.2977	30.634	30.5987	30.8425	25.7009	30.5332	32.1211	30.3605	30.0547	30.47	31.6219				0.191075	0.686044	0.201129		0.229886	-0.827301	-0.239802	Q8VDD5	Myosin-9	Myh9
24.3659	23.8878	24.4853	24.0489	22.7701	22.4142	24.0872	24.0563	24.1578	23.8541	24.2166	24.3663				0.975205	0.865054	0.352391		0.93153	-0.816773	-0.33386	P51660	Peroxisomal multifunctional enzyme type 2;(3R)-hydroxyacyl-CoA dehydrogenase;Enoyl-CoA hydratase 2	Hsd17b4
21.8745	21.5882	21.7422	21.7989	22.37	23.1302	24.0566	21.8883	22.7552	23.8715	23.8069	24.0953				1.2297	-1.11035	-0.448215		0.662243	-0.770932	-0.301166	Q60817;P70670	Nascent polypeptide-associated complex subunit alpha;Nascent polypeptide-associated complex subunit alpha, muscle-specific form	Naca
25.0365	25.0895	25.5467	25.3865	21.7767	24.7406	25.2354	25.2934	25.2102	24.729	25.0069	25.1323				0.551876	1.0033	0.352496		0.39388	-0.758076	-0.266539	Q9CR62;Q5SX46	Mitochondrial 2-oxoglutarate/malate carrier protein	Slc25a11
23.7552	22.8466	23.7071	22.799	24.8153	24.6635	21.6635	25.2983	25.7438	25.106	24.7288	23.8807				0.427259	-0.833146	-0.290559		0.356127	-0.754703	-0.259016	Q5SUE3		E130309D14Rik
25.4635	25.6936	25.9739	26.1783	26.0914	22.4768	22.3071	23.959	25.0895	25.5774	25.0372	22.0811				1.26099	2.11875	0.732995		0.254498	-0.737763	-0.231618	Q99P72;Q8BH78;Q8BHF5	Reticulon-4;Reticulon	Rtn4
28.7465	28.4527	28.504	28.939	27.977	26.1987	27.7184	28.3972	28.331	28.3847	28.328	28.1168				1.16072	1.08772	0.436484		0.726502	-0.717288	-0.288932	P97314;A0A1W2P845;A0A1W2P758;A0A1W2P6I3	Cysteine and glycine-rich protein 2	Csrp2
25.097	25.1104	24.8826	25.0788	24.5776	21.513	24.4726	24.9529	24.4529	24.4017	24.7843	24.7092				0.710379	1.16317	0.415839		0.386455	-0.707998	-0.252774	A0A1L1SRW0;P14206	40S ribosomal protein SA	Rpsa
24.8494	23.9637	24.3318	23.6252	24.0037	21.3375	21.9637	25.3037	24.0152	23.6611	23.5775	23.9451				0.499522	1.04037	0.352383		0.293566	-0.647572	-0.221638	Q9CPQ1	Cytochrome c oxidase subunit 6C	Cox6c
31.1485	30.8469	30.8829	31.4264	32.685	30.8324	32.0971	32.1553	32.5061	32.3863	32.5091	32.937				1.08561	-0.8663	-0.358658		0.771364	-0.642192	-0.266347	E9QAZ2;Q9CZM2	Ribosomal protein L15;60S ribosomal protein L15	Gm10020;Rpl15
25.808	25.8137	25.9781	26.0127	24.8106	21.735	25.4073	25.9518	24.9103	24.842	25.1035	25.6151				0.740917	1.42695	0.484615		0.277018	-0.641523	-0.216802	P62830	60S ribosomal protein L23	Rpl23
27.6516	27.7764	27.4097	27.5793	27.5513	27.5535	28.4451	28.3752	28.5756	28.8373	28.2593	28.798				0.706488	-0.37702	-0.166855		1.19167	-0.636283	-0.278922	Q60668;F6ZV59;G5E8G0;G3X9W0;E9Q5B6	Heterogeneous nuclear ribonucleoprotein D0	Hnrnpd
24.5144	23.7769	24.0109	24.2174	24.3154	21.9119	21.644	23.7986	23.504	22.3655	23.9668	24.2682				0.893212	1.21245	0.451286		0.328518	-0.608647	-0.218291	P62849	40S ribosomal protein S24	Rps24
25.1695	25.7213	25.6898	24.5459	22.9006	24.1658	25.3488	25.1207	25.1386	24.0286	24.62	26.1796				0.701634	0.897645	0.342414		0.365552	-0.607732	-0.223433	Q8R2P8;Q99MN1	Lysine--tRNA ligase	Kars
24.0416	22.8521	23.3616	22.9227	23.3229	22.6791	22.2592	23.222	23.2485	23.6503	23.5323	23.4331				0.530576	0.423705	0.178844		1.19595	-0.59525	-0.263123	A0A1Y7VMZ4;Q91YQ6;Q32Q92;O55137;Q8BWN8;Q6Q2Z6;Q9QYR7;Q9QYR9	Acyl-coenzyme A thioesterase 6;Acyl-coenzyme A thioesterase 1;Acyl-coenzyme A thioesterase 4;Acyl-coenzyme A thioesterase 5;Acyl-coenzyme A thioesterase 3;Acyl-coenzyme A thioesterase 2, mitochondrial	Acot5;Acot6;Acot1;Acot4;Acot3;Acot2
26.4761	26.8208	27.3966	27.3572	27.2591	25.6629	27.2063	26.151	27.0238	27.5428	26.8466	27.2396				0.43583	0.442876	0.180502		0.677177	-0.593385	-0.244892	P62137	Serine/threonine-protein phosphatase PP1-alpha catalytic subunit	Ppp1ca
24.2127	24.3294	24.279	24.662	23.9316	22.31	24.3956	24.0914	23.6264	23.8704	25.0183	24.5577				0.699571	0.688648	0.277908		0.468499	-0.586061	-0.228435	Q8K0D5	Elongation factor G, mitochondrial	Gfm1
24.0234	24.1335	23.7755	24.0721	23.8317	20.0909	23.8083	24.2627	22.4164	23.9903	24.0518	23.8673				0.462491	1.00272	0.336717		0.22274	-0.583063	-0.191168	P08249	Malate dehydrogenase, mitochondrial	Mdh2
21.6612	22.2386	21.8531	21.5865	21.5178	21.7616	22.779	23.2139	23.002	22.2972	22.9969	23.0807				0.516876	-0.48324	-0.198853		0.551168	-0.526133	-0.215252	Q9ER72	Cysteine--tRNA ligase, cytoplasmic	Cars
28.6248	28.5043	28.4775	28.4701	27.484	25.0722	27.5121	27.949	27.3989	27.6409	27.5683	27.4682				1.22416	1.51486	0.570835		0.335562	-0.514782	-0.193895	Q61553	Fascin	Fscn1
29.6525	30.0885	29.6586	29.7526	30.4083	29.559	30.4352	30.4408	30.7712	30.6761	30.5334	30.8498				0.888816	-0.422791	-0.188709		1.14296	-0.496819	-0.22301	A2A547;P84099	Ribosomal protein L19;60S ribosomal protein L19	Rpl19
28.6025	28.4539	28.8071	28.5964	27.263	25.0491	27.5685	28.1982	27.6981	26.4104	27.8301	28.124				1.22316	1.59528	0.593269		0.259794	-0.495979	-0.178219	P62908;D3YV43;A0A140LI77	40S ribosomal protein S3	Rps3
24.2151	24.2407	24.3473	23.8674	21.6902	23.5506	23.9746	22.5103	24.062	21.4597	24.3061	23.8685				1.24392	1.2362	0.489399		0.237983	-0.492664	-0.173584	A0A087WPL5;E9QNN1;O70133;Q3UR42	ATP-dependent RNA helicase A	Dhx9
22.1345	25.4854	23.985	24.9436	24.7465	25.4066	24.883	25.0579	26.0154	25.0961	26.101	24.8002				0.549973	-0.886389	-0.322348		0.644042	-0.479649	-0.203553	Q64433	10 kDa heat shock protein, mitochondrial	Hspe1
24.1394	23.4873	24.3005	23.9258	21.8787	23.6754	22.033	24.407	21.4053	24.1655	24.2974	24.0177				0.731181	0.964715	0.364653		0.201401	-0.472929	-0.161457	P05202	Aspartate aminotransferase, mitochondrial	Got2
22.0124	22.3071	21.5593	22.2218	22.3896	21.7255	23.5696	24.2699	22.2043	24.1451	22.7669	24.7176				0.803127	-0.96351	-0.371087		0.231448	-0.469816	-0.166683	P30681	High mobility group protein B2	Hmgb2
26.5841	26.0238	26.1281	26.3908	26.3247	25.6477	26.8394	27.3142	26.6847	26.8826	27.1043	27.2715				0.272157	-0.249834	-0.105011		0.558394	-0.454286	-0.190915	A0A1L1SQA8;P62852	40S ribosomal protein S25	Rps25
23.6217	23.7499	23.9627	23.4966	21.881	21.8946	22.6113	24.2281	23.2994	22.0687	23.462	23.5028				0.961783	1.05395	0.411587		0.273667	-0.429461	-0.162142	G3UY93;Q9Z1Q9	Valine--tRNA ligase	Vars
26.3665	26.0826	25.9756	26.2731	26.807	26.4721	26.288	26.1308	27.0829	26.4871	26.7615	27.062				0.715662	-0.250012	-0.115197		1.09036	-0.423933	-0.192477	Q9DCJ7	Aurora kinase A-interacting protein	Aurkaip1
26.2466	26.4618	26.2355	26.099	26.7762	26.3933	26.8137	26.0937	26.7175	26.5712	26.8367	27.6406				0.667729	-0.258492	-0.118225		0.697153	-0.422263	-0.184079	Q9D2G2	Dihydrolipoyllysine-residue succinyltransferase component of 2-oxoglutarate dehydrogenase complex, mitochondrial	Dlst
23.4621	23.2522	23.2474	23.0529	21.8518	21.6104	22.8468	23.2416	22.2338	23.3624	23.627	21.8763				1.13503	0.866012	0.360917		0.277767	-0.387219	-0.150228	P85094	Isochorismatase domain-containing protein 2A, mitochondrial	Isoc2a
25.5268	25.4591	25.3802	25.6663	22.4762	24.7088	21.1938	25.1472	26.0992	21.7581	25.4415	21.7254				1.19624	2.1266	0.724141		0.0910311	-0.374574	-0.107079	A0A0A0MQM3;F2Z456;Q9DCN2	NADH-cytochrome b5 reductase;NADH-cytochrome b5 reductase 3;NADH-cytochrome b5 reductase 3 membrane-bound form;NADH-cytochrome b5 reductase 3 soluble form	Cyb5r3
27.3195	27.037	26.979	27.0907	27.1556	26.7758	27.1654	27.3952	27.5367	27.2722	27.432	27.7481				0.0383721	-0.0164309	-0.00764803		1.21586	-0.374262	-0.173069	P14131	40S ribosomal protein S16	Rps16
24.6292	25.1528	25.0518	24.6311	25.5683	25.351	22.9057	25.7286	25.1804	25.6438	25.187	25.0187				0.0109885	-0.0221844	-0.00827918		0.217317	-0.369047	-0.137762	Q9EP71	Ankycorbin	Rai14
26.4281	26.2026	26.7563	26.1071	25.9688	25.1103	25.5896	26.2036	26.2324	25.477	26.3227	26.2937				1.24323	0.655478	0.287614		0.537933	-0.363395	-0.157108	P00405	Cytochrome c oxidase subunit 2	Mtco2
22.2956	22.0759	22.5059	22.8916	21.3069	22.4152	21.4598	22.3781	22.3798	21.5583	22.5679	22.459				0.8037	0.552238	0.235832		0.41576	-0.351265	-0.147961	Q9Z0H7	B-cell lymphoma/leukemia 10	Bcl10
29.2763	29.5131	29.5035	29.4659	28.9575	28.1847	29.7757	28.7077	29.326	29.4933	29.5209	28.6761				0.786061	0.533316	0.228293		0.395491	-0.347664	-0.14572	Q02257	Junction plakoglobin	Jup
27.4447	27.5198	27.4708	27.1651	27.2487	26.0265	27.2382	27.3079	27.4974	27.7035	26.7515	27.2332				0.669418	0.444755	0.191696		0.403959	-0.341089	-0.143801	D3YWS5;E9QP13;Q80WP8	Acidic amino acid decarboxylase GADL1	Gadl1
22.1849	23.7697	20.8985	22.8026	23.2694	22.9915	22.9216	22.6369	23.5973	23.3423	22.8147	23.4055				0.384004	-0.54091	-0.206839		0.782829	-0.335121	-0.151507	P17897;P08905	Lysozyme C-1;Lysozyme C-2	Lyz1;Lyz2
32.5582	32.192	31.7379	31.4308	31.899	31.5911	32.421	31.9794	32.8663	31.6046	32.474	32.2659				0.00789472	0.00709867	0.00308422		0.475599	-0.330076	-0.142606	P07356;B0V2N5;B0V2N7;B0V2N8	Annexin A2;Annexin	Anxa2
25.3116	22.9941	24.652	24.3364	24.9428	24.1551	24.7594	24.9475	25.6235	24.0224	25.0104	25.462				0.303865	-0.377683	-0.149743		0.347609	-0.328409	-0.136512	S4R2B0;B2RY56	RNA-binding protein 25	Rbm25
26.2098	26.1488	26.0773	26.3976	25.6415	24.9113	26.1702	26.3293	25.8812	25.8086	26.1679	26.4958				0.653252	0.445291	0.191357		0.402324	-0.325301	-0.138078	Q3V3R1	Monofunctional C1-tetrahydrofolate synthase, mitochondrial	Mthfd1l
28.6908	27.9178	29.0193	28.7409	28.7068	26.8584	27.7626	28.29	28.9588	27.1496	27.9746	28.8313				0.725352	0.687772	0.279207		0.224559	-0.324136	-0.125651	Q9D823	60S ribosomal protein L37	Rpl37
24.8564	24.9917	24.3778	25.3262	24.9519	24.9443	25.3262	24.8137	25.367	25.6948	24.6514	25.5898				0.214052	-0.121004	-0.0543713		0.571543	-0.316712	-0.140164	G3UXG7;G3UXU2;P67871;G3UZA4;G3UZJ5;G3UZX4	Casein kinase II subunit beta	Csnk2b
22.8587	22.9566	23.4571	22.8578	23.7194	22.6998	23.8933	23.7078	24.223	23.7115	23.9263	23.4149				0.756957	-0.472535	-0.204803		0.43671	-0.313838	-0.135223	P63328	Serine/threonine-protein phosphatase 2B catalytic subunit alpha isoform	Ppp3ca
29.9378	29.6929	29.3713	29.5944	30.2993	29.5285	30.291	30.2957	30.4788	30.325	30.3273	30.5155				1.04739	-0.454525	-0.204299		0.767042	-0.308024	-0.140131	P14148;F6XI62	60S ribosomal protein L7	Rpl7
24.5078	24.6985	24.9304	25.2781	26.0154	24.1967	24.3753	25.2532	24.7473	25.7288	24.9827	25.5565				0.0852862	-0.10647	-0.0434177		0.24905	-0.29368	-0.118391	A0A140LIU9;P50637	Translocator protein	Tspo
26.1694	25.8463	25.8811	26.0291	25.8447	25.8364	25.1509	25.7928	25.9394	25.9643	26.0812	25.7984				0.892256	0.325282	0.148912		0.8072	-0.289616	-0.132941	A0A1L1STE6;Q9D6R2	Isocitrate dehydrogenase [NAD] subunit alpha, mitochondrial	Idh3a
26.4738	27.1706	26.6944	27.3487	26.6335	25.4042	27.4509	27.7752	26.9721	26.5102	26.8719	28.025				0.0666374	0.105921	0.0412763		0.174567	-0.278806	-0.106391	P43277	Histone H1.3	Hist1h1d
24.1275	23.9474	23.9082	24.7005	22.0777	23.1327	23.704	23.7565	23.4738	23.3576	23.4675	23.477				1.23161	1.00316	0.412722		0.295647	-0.276266	-0.115549	Q9CQ65	S-methyl-5-thioadenosine phosphorylase	Mtap
25.63	25.4352	24.7387	25.1697	24.441	25.1607	24.2843	25.8267	25.4412	24.5028	25.7025	25.1577				0.332534	0.315238	0.131123		0.254111	-0.272859	-0.111876	Q8BP67	60S ribosomal protein L24	Rpl24
28.2943	27.9594	28.15	27.99	28.0628	27.2334	27.6647	28.2	28.3413	28.1075	27.826	27.9468				0.637401	0.308204	0.138149		0.495377	-0.265167	-0.118146	Q9DB77	Cytochrome b-c1 complex subunit 2, mitochondrial	Uqcrc2
28.3808	28.2228	28.1121	28.1695	28.8348	28.0763	28.3697	28.6498	28.6895	28.6264	28.6603	28.9497				0.727711	-0.261335	-0.120123		0.658613	-0.248829	-0.114063	B2RXM2;J3QNY1		Gm6793;Gm9242
22.902	22.9912	23.0804	23.6515	21.8702	21.118	22.4996	22.961	22.8601	22.0967	22.5182	21.9368				1.27666	1.04408	0.428955		0.212787	-0.240758	-0.0982283	Q8BYU6	Torsin-1A-interacting protein 2	Tor1aip2
22.837	23.3354	22.8007	22.8449	21.115	23.4487	23.4432	22.8892	23.4696	23.197	23.0552	22.0825				0.155933	0.230451	0.089787		0.136319	-0.227079	-0.0863631	O88569;A0A0N4SUM2	Heterogeneous nuclear ribonucleoproteins A2/B1	Hnrnpa2b1
25.9087	25.193	25.5129	25.7316	25.7	25.0341	25.8351	25.9501	25.5668	25.7867	25.977	26.0894				0.0596625	-0.0432539	-0.0191684		0.42623	-0.225168	-0.100751	A0A140LHA2;Q9WVA3	Mitotic checkpoint protein BUB3	Bub3
23.3992	23.8186	23.7913	23.2243	22.5709	21.629	23.1172	23.7103	21.488	23.4526	23.7799	23.2063				0.866016	0.801516	0.325043		0.124481	-0.224845	-0.0840185	A0A1W2P7X0;E9QMV2;Q4KML4	Costars family protein ABRACL	Abracl
24.8419	24.8516	24.5598	25.4683	24.2707	24.1862	24.6406	24.5575	24.6517	24.5674	24.5269	24.8067				1.23754	0.516644	0.232637		0.903106	-0.224449	-0.105576	Q9QZD9;A2AE03	Eukaryotic translation initiation factor 3 subunit I	Eif3i
26.4579	25.9046	26.1218	26.1092	25.9336	25.0373	26.0212	26.2743	26.0537	25.9305	25.8127	26.2947				0.521973	0.331764	0.144689		0.299584	-0.206287	-0.0901349	H3BJZ9;H3BKL5;Q921H8;H3BKA1	3-ketoacyl-CoA thiolase A, peroxisomal	Acaa1a
22.9619	22.6285	22.7655	22.866	21.727	21.0975	23.0322	23.0252	21.6324	21.8774	23.0635	23.1218				0.55765	0.584971	0.235001		0.122266	-0.203295	-0.0775546	A0A0A6YY72;P24547	Inosine-5-monophosphate dehydrogenase 2	Impdh2
27.0361	26.8386	27.0702	27.269	27.2656	26.161	27.5558	27.7412	27.4349	26.8108	27.6024	27.6438				0.13158	-0.127437	-0.0538943		0.186804	-0.192058	-0.0799287	Q6PB66	Leucine-rich PPR motif-containing protein, mitochondrial	Lrpprc
22.125	21.8932	21.7556	22.478	22.4316	21.0126	22.4488	21.3371	22.5503	21.9916	21.7091	21.7404				0.259629	0.255439	0.10628		0.176637	-0.190295	-0.07866	A0A0G2JGD2;P07091	Protein S100-A4	S100a4
26.1553	25.9307	26.2788	24.9904	24.8845	21.0595	24.7893	24.8431	24.6863	21.647	24.8066	25.0454				1.01382	1.94471	0.650599		0.0427282	-0.152272	-0.0469928	A0A1W2P6G5;A0A1W2P6F6;A0A1W2P7Q9;Q60605	Myosin light polypeptide 6	Myl6
27.9127	27.8807	28.203	28.2969	28.2882	27.7405	27.8812	28.7642	27.99	27.7742	28.3233	29.1883				0.143224	-0.0951858	-0.0422594		0.148282	-0.150445	-0.0630319	P25444;A0A140T8L5;D3YVC1;D3YWJ3;F6YTZ4;D3Z536	40S ribosomal protein S2	Rps2;Gm6576;Gm8225
24.2785	24.9968	25.1526	24.1289	24.3889	22.745	24.6056	24.6048	24.2869	24.1241	24.2029	24.3196				0.486661	0.55311	0.219723		0.121698	-0.147299	-0.0600711	A2A4H9;Q61576	Peptidyl-prolyl cis-trans isomerase FKBP10	Fkbp10
23.729	24.4008	24.5094	24.2547	24.0729	20.3744	20.9477	24.4846	22.1838	21.284	23.2666	23.7009				0.818684	1.75358	0.571511		0.040654	-0.138902	-0.0435885	P60335	Poly(rC)-binding protein 1	Pcbp1
24.0905	25.685	25.5175	24.2232	24.6055	24.1892	20.5298	25.5089	23.9104	24.101	23.1587	24.1972				0.447929	1.17071	0.369046		0.0414434	-0.133509	-0.0427946	F6YVP7;A0A1Y7VKY1;P62270;S4R1N6	40S ribosomal protein S18	Gm10260;Rps18
31.4291	31.3413	31.5988	31.4275	31.5283	30.6591	31.4525	31.6905	31.12	31.642	31.5228	31.5646				0.194476	0.116595	0.0521411		0.198728	-0.129732	-0.057458	B7FAU9;Q8BTM8;B7FAV1	Filamin-A	Flna
26.4125	26.1796	26.2168	26.0956	26.4278	25.4404	26.1327	26.4548	26.5559	25.9991	26.149	26.2527				0.178101	0.112215	0.0499751		0.185931	-0.125244	-0.0553249	P60867	40S ribosomal protein S20	Rps20
31.6739	31.4196	31.5555	31.5211	31.4088	30.9415	31.3304	31.604	31.4796	31.2328	31.5116	31.5527				0.728234	0.221288	0.102993		0.335257	-0.122969	-0.0570204	P38647	Stress-70 protein, mitochondrial	Hspa9
28.3129	28.2133	28.4264	28.516	27.9176	27.4688	27.8574	28.5664	28.2154	27.7946	28.1342	28.0458				0.883801	0.414579	0.185337		0.147594	-0.0949278	-0.0422825	P68040	Guanine nucleotide-binding protein subunit beta-2-like 1;Guanine nucleotide-binding protein subunit beta-2-like 1, N-terminally processed	Gnb2l1
28.7559	28.8687	29.4011	28.7668	28.461	28.3561	28.5124	28.8036	27.5986	28.5878	29.361	28.9366				1.2123	0.414877	0.190258		0.0817231	-0.0877419	-0.0367474	P62983;A0A0A6YW67;E9Q9J0;E9Q4P0;E9Q5F6;E9QNP0;Q5SX22;P62984;P0CG49;P0CG50	Ubiquitin-40S ribosomal protein S27a;Ubiquitin;40S ribosomal protein S27a;Ubiquitin-60S ribosomal protein L40;Ubiquitin;60S ribosomal protein L40;Polyubiquitin-B;Ubiquitin;Polyubiquitin-C;Ubiquitin;Ubiquitin-related 1;Ubiquitin-related 2	Rps27a;Gm8797;Uba52;Kxd1;Ubc;Ubb
27.6337	26.4288	27.007	26.4134	25.6057	22.182	26.5369	25.6199	26.3133	26.0457	25.8143	22.1151				0.961943	1.88458	0.62768		0.0212106	-0.0859675	-0.0254378	Q60932;F2Z471	Voltage-dependent anion-selective channel protein 1	Vdac1
28.346	28.7021	28.9882	28.6675	28.3729	26.2791	28.8315	29.2638	28.2927	27.8331	28.1149	28.7996				0.304923	0.489129	0.182898		0.0366184	-0.0732503	-0.0272112	A0A1D5RLD8;P16858;S4R1W1;A0A0A0MQF6;S4R257	Glyceraldehyde-3-phosphate dehydrogenase	Gapdh;Gm3839
27.4108	27.0016	27.1537	26.8089	26.9503	26.1544	26.2947	26.843	26.7768	26.1614	26.7817	26.8043				1.19711	0.53317	0.238587		0.102796	-0.0704298	-0.0312748	Q99LC5	Electron transfer flavoprotein subunit alpha, mitochondrial	Etfa
30.5128	30.3448	30.3286	30.4492	30.5352	30.1865	29.9858	30.5306	30.314	29.9874	30.4539	30.7169				0.291593	0.0993481	0.0463762		0.10609	-0.0585227	-0.0265598	P54071;D6RIL6	Isocitrate dehydrogenase [NADP], mitochondrial	Idh2
28.1396	27.9818	27.9753	28.2018	28.515	28.0522	27.9724	28.7108	28.0418	28.3103	28.3926	28.7107				0.599627	-0.237975	-0.108788		0.0820899	-0.0512686	-0.0230359	Q8BFR5	Elongation factor Tu, mitochondrial	Tufm
25.9067	26.2682	26.6539	26.2291	24.8747	21.0356	25.7757	26.2315	25.5406	25.3403	25.3023	21.9353				0.73316	1.7851	0.55926		0.0115474	-0.0502467	-0.014499	Q8JZQ9	Eukaryotic translation initiation factor 3 subunit B	Eif3b
22.5562	23.7081	23.8821	23.0978	22.0928	22.9003	20.8661	22.7696	22.5482	22.3067	22.3822	21.5915				1.08151	1.15384	0.451586		0.0336999	-0.0499411	-0.0198884	G5E8J0;O35516;Q01705	Neurogenic locus notch homolog protein 2;Notch 2 extracellular truncation;Notch 2 intracellular domain;Neurogenic locus notch homolog protein 1;Notch 1 extracellular truncation;Notch 1 intracellular domain	Notch2;Notch1
28.3625	28.7758	28.4887	28.6308	28.1448	26.4969	27.906	28.3292	28.4401	26.6637	27.8127	28.0641				1.02472	0.845262	0.34842		0.0155279	-0.0259695	-0.0101216	P23116	Eukaryotic translation initiation factor 3 subunit A	Eif3a
27.7441	27.1943	27.573	27.5868	27.3788	26.911	27.0386	27.6228	27.0319	26.9054	27.4447	27.6705				0.697196	0.286746	0.130364		0.0364255	-0.0253468	-0.0113123	Q9DCW4;A0A0U1RNR3;A0A0U1RNP5;A0A0N4SVE0;A0A0N4SWE9	Electron transfer flavoprotein subunit beta	Etfb
25.5985	25.374	25.3593	25.2988	25.3372	25.4768	25.3276	26.2054	25.6522	26.0097	25.4289	25.3473				0.351733	-0.179094	-0.0807062		0.0305088	-0.0227394	-0.0100787	P17182;B1ARR7	Alpha-enolase	Eno1
26.8848	26.8072	26.7579	26.6622	27.1334	26.552	26.108	26.8423	26.5614	26.3786	26.7837	27.0005				0.212311	0.119114	0.0535691		0.0295639	-0.022119	-0.00980057	P45952	Medium-chain specific acyl-CoA dehydrogenase, mitochondrial	Acadm
23.1639	23.4385	23.1446	23.4687	23.9139	22.4104	21.1186	20.2928	21.223	21.92	22.5357	22.1452				0.866957	1.37001	0.490062		0.00883555	-0.0220356	-0.00776602	O35945;P24549	Aldehyde dehydrogenase, cytosolic 1;Retinal dehydrogenase 1	Aldh1a7;Aldh1a1
29.2859	29.4618	29.3896	29.4225	28.8168	27.8027	29.1931	29.7376	28.908	28.5146	28.6606	29.501				0.574996	0.502423	0.208495		0.00614795	-0.00849009	-0.00344802	P43274	Histone H1.4	Hist1h1e
25.223	25.027	25.3821	24.2314	23.2432	21.5157	24.512	25.2939	23.7077	23.4962	23.756	23.6113				0.754688	1.32467	0.462601		0.000654583	-0.00162697	-0.000575532	Q8R015	Biogenesis of lysosome-related organelles complex 1 subunit 5	Bloc1s5
21.4477	21.7787	22.8204	21.7683	22.3016	21.9713	22.6105	21.7751	23.3984	21.8075	22.8858	21.2506				0.244088	-0.210867	-0.0896902		NaN	0	NaN	A0A0J9YUZ6;A0A0J9YTX8;A0A0J9YUQ4;D3YUV1;Q99J45	Nuclear receptor-binding protein	Nrbp1
21.3988	21.8198	22.5946	21.4678	20.3725	22.6189	23.204	21.2908	22.8331	21.2988	21.863	20.9571				0.0251648	-0.0512714	-0.0190148		NaN	0	NaN	Q9ESU7	Amino acid transporter	Slc1a5
22.514	22.874	22.8453	22.3567	22.2557	22.2628	22.8019	22.9347	22.7892	21.8712	20.6368	21.8446				0.145841	0.083714	0.0377355		NaN	0	NaN	D3YZP9	Coiled-coil domain-containing protein 6	Ccdc6
22.3926	22.3428	22.7668	21.9836	22.7566	21.6099	21.3038	22.655	22.1468	22.1712	22.2152	21.9836				0.304934	0.29014	0.120893		NaN	0	NaN	Q8VDZ4	Palmitoyltransferase ZDHHC5	Zdhhc5
22.139	22.6338	23.0431	22.5673	22.9726	22.6722	21.8153	21.6072	20.999	21.7268	22.4473	21.3036				0.37952	0.328979	0.138355		NaN	0	NaN	D3YTP0;A0A0R4J1G9;E9QN92;Q8CI59	Metalloreductase STEAP3	Steap3
21.9425	22.1928	22.797	22.2444	22.9537	20.8715	21.2547	22.6713	21.7578	22.1657	21.4482	22.7874				0.269759	0.356391	0.140041		NaN	0	NaN	A2AI57;Q923J1	Transient receptor potential cation channel subfamily M member 7	Trpm7
22.5791	22.4901	23.0081	22.5601	22.5366	22.4837	20.7293	21.7787	21.5251	21.8178	22.803	21.7264				0.899863	0.777296	0.318895		NaN	0	NaN	Q3UFK8;D3Z5B2	FERM domain-containing protein 8	Frmd8
22.5112	23.1691	22.9626	22.4715	21.8978	22.4171	20.8391	22.7609	21.2418	22.2101	20.8879	20.8305				0.893462	0.799872	0.326094		NaN	0	NaN	D3YX62;O70252;D3YXN4	Heme oxygenase 2	Hmox2
22.4837	22.4552	22.5699	22.2961	20.7174	21.8943	22.4021	21.2406	22.4638	21.7273	22.067	22.8596				1.26019	0.887638	0.374011		NaN	0	NaN	Q8JZM4	Delta and Notch-like epidermal growth factor-related receptor	Dner
21.5173	21.5117	23.3832	21.6349	21.9433	20.6345	21.1822	20.6825	21.4052	22.1567	23.3165	21.9986				0.817498	0.901198	0.353453		NaN	0	NaN	Q9ET30	Transmembrane 9 superfamily member 3	Tm9sf3
22.4137	22.722	23.0996	23.4799	23.0267	21.6791	21.8272	21.3484	21.9064	21.2976	21.6535	21.1239				1.16258	0.958429	0.393943		NaN	0	NaN	Q7TT50	Serine/threonine-protein kinase MRCK beta	Cdc42bpb
23.3261	23.376	24.2632	23.4401	23.0074	23.6948	21.5935	22.0849	21.8726	22.2979	22.4545	20.3506				0.997094	1.00619	0.399427		NaN	0	NaN	D3YZT0;D3Z629;A0A140T8T4;P51410	60S ribosomal protein L9	Rpl9
23.2616	23.3546	23.3192	22.9549	23.2884	21.8635	21.2449	22.3845	22.2605	22.4832	21.6143	23.3102				1.22835	1.02724	0.420658		NaN	0	NaN	D3Z0A5;D3Z225;Q3U717;Q8BJZ3	Protein lifeguard 3	Tmbim1
23.6282	22.876	23.1092	23.4615	22.6265	23.0198	21.8783	21.0307	22.1668	23.099	21.001	21.8361				1.27428	1.12988	0.457357		NaN	0	NaN	Q9R0X4;Q32MW3	Acyl-coenzyme A thioesterase 9, mitochondrial;Acyl-coenzyme A thioesterase 10, mitochondrial	Acot9;Acot10
23.4073	23.8662	24.3996	23.3909	23.2618	22.9924	21.2334	22.717	20.844	21.8035	21.7831	22.9988				1.25742	1.21483	0.483629		NaN	0	NaN	E0CXB9;Q61301;Q8BS72	Catenin alpha-2	Ctnna2
22.8221	22.871	23.589	22.7761	21.102	22.8209	22.1869	20.4637	22.2161	21.5968	20.8878	21.2698				1.29284	1.37117	0.534867		NaN	0	NaN	A0A1L1SRE8;P35951	Low-density lipoprotein receptor	Ldlr
24.3196	23.6807	23.8167	24.0412	21.7607	23.9176	24.4617	24.7276	24.6804	20.8841	24.6577	24.6394				0.135971	0.247619	0.0921252		0.000429087	0.00149584	0.000473444	Q9D0W5	Peptidyl-prolyl cis-trans isomerase-like 1	Ppil1
31.8887	31.8436	32.1071	31.6271	31.1876	29.71	31.1317	31.8582	30.6013	30.6833	31.0656	31.5174				0.994981	0.894737	0.363355		0.00334763	0.0049963	0.00200007	E9Q616		Ahnak
27.0232	27.3882	27.3168	27.2473	26.3183	25.8245	26.8927	27.6085	26.7565	26.1192	26.3669	27.3633				0.726859	0.582848	0.243671		0.0068084	0.00955105	0.00386685	P43276	Histone H1.5	Hist1h1b
27.1688	27.1507	28.0017	27.0237	30.1327	26.3953	28.2249	28.2877	27.3695	28.5985	28.099	28.8714				0.538405	-0.923884	-0.330518		0.0103283	0.0255246	0.00901543	Q9CPX4;P29391;A0A1B0GR60;P49945;A0A1B0GRH4	Ferritin;Ferritin light chain 1;Ferritin light chain 2	Ftl1;Ftl2
24.2152	23.2415	24.2934	23.355	23.1172	22.7097	22.6392	23.4613	23.9352	22.6532	22.928	22.2884				1.24788	0.794422	0.339927		0.026113	0.0306592	0.0127656	F6WF36;A2AJI1;A8Y5P4;A2AJI0	MAP7 domain-containing protein 1	Map7d1
25.1427	24.4675	24.5776	24.5646	23.9615	23.7616	24.5547	24.6574	24.2337	24.3872	24.0088	24.1389				0.850506	0.454277	0.200292		0.0632482	0.0416446	0.0186432	P62838;A0A0G2JE32;A0A0G2JGL0;Q6ZWY6;P61079	Ubiquitin-conjugating enzyme E2 D2;Ubiquitin-conjugating enzyme E2 D2B;Ubiquitin-conjugating enzyme E2 D3	Ube2d2;Ube2d2b;Ube2d3
27.4197	26.6175	26.7813	26.6564	27.0298	26.4523	26.672	27.3709	26.5668	26.6894	27.0111	27.0746				0.0153836	-0.0125194	-0.00550241		0.0691008	0.0457792	0.0204691	I7HLV2;Q6ZWV3;P86048	60S ribosomal protein L10;60S ribosomal protein L10-like	Rpl10;Rpl10l
24.2366	24.2809	24.4715	24.5921	21.1212	21.8059	24.0031	24.6591	21.4645	22.432	24.2216	23.1542				0.885988	1.49796	0.524833		0.026319	0.0792313	0.026147	A0A0A0MQM0;Q8BGY2;P63242	Eukaryotic translation initiation factor 5A;Eukaryotic translation initiation factor 5A-2;Eukaryotic translation initiation factor 5A-1	Eif5a;Eif5a2
24.6011	24.4916	24.7891	24.7093	24.7354	24.6024	24.5934	24.7791	25.0351	24.6488	24.5966	24.101				0.141443	-0.0298114	-0.0143328		0.160265	0.0821967	0.0374086	Q62095;P16381	ATP-dependent RNA helicase DDX3Y;Putative ATP-dependent RNA helicase Pl10	Ddx3y;D1Pas1
26.3714	26.2003	26.0085	26.6764	25.8925	25.7597	26.3311	25.9972	25.7743	26.1073	25.6082	26.1586				0.85716	0.319005	0.145863		0.179842	0.0830336	0.0380878	P28653	Biglycan	Bgn
26.6594	26.7415	27.2488	27.3276	25.342	21.9666	25.7248	25.9284	24.7022	24.312	25.0251	24.5588				1.25974	2.25388	0.7645		0.0331739	0.0908942	0.0308703	P62259;D6REF3	14-3-3 protein epsilon	Ywhae
27.8182	27.3891	27.7709	27.322	27.5133	26.2516	27.2092	27.9951	27.0067	26.8578	27.0899	27.6372				0.371111	0.332766	0.139273		0.0843346	0.0943952	0.0392476	P62702;V9GWY0	40S ribosomal protein S4, X isoform;40S ribosomal protein S4	Rps4x;Gm15013
24.3363	24.1544	24.2541	24.7502	23.7328	23.9366	24.355	25.0421	23.8859	24.0906	24.0581	24.5879				0.126592	0.107141	0.0462346		0.127712	0.110985	0.0477121	Q8VCW8	Acyl-CoA synthetase family member 2, mitochondrial	Acsf2
27.237	27.0131	27.0626	27.1085	27.2531	26.7003	27.3255	27.4771	26.6823	26.6816	27.3378	27.5515				0.186192	-0.0837302	-0.0384765		0.173553	0.125707	0.0551046	Q9Z110	Delta-1-pyrroline-5-carboxylate synthase;Glutamate 5-kinase;Gamma-glutamyl phosphate reductase	Aldh18a1
24.1608	24.7371	24.4406	24.1802	23.4139	20.69	23.7863	24.3791	23.4411	23.7422	20.6637	23.9095				0.784889	1.31238	0.46405		0.0397517	0.128191	0.0411001	Q922B2	Aspartate--tRNA ligase, cytoplasmic	Dars
25.0237	25.1973	25.1107	24.9788	25.4587	24.6613	25.5384	26.094	24.997	24.8521	25.3413	26.0179				0.563531	-0.360492	-0.15681		0.130133	0.136024	0.0568419	B7ZNJ1;A0A087WS56;B9EHT6;A0A087WSN6;Q3UHL6;A0A087WR50;P11276	Fibronectin;Anastellin	Fn1
26.7534	26.7665	26.9829	26.883	27.6398	27.0171	26.8553	27.6205	27.5352	26.5918	26.9002	27.5602				1.08137	-0.436727	-0.197603		0.167725	0.136325	0.0589057	A0A1L1SS27;F6QL70;W4VSN7;Q5M8M8;P47915;A0A1L1STJ3;A0A1L1SUN1	60S ribosomal protein L29	Gm17669;Gm3550;Rpl29
24.2063	23.8157	24.2771	24.099	23.3573	22.9059	21.8324	24.1405	21.8803	22.4196	23.6754	23.6288				1.10207	1.0405	0.41746		0.0871826	0.158006	0.0594539	A0A1B0GSG5;Q91VI7;A0A1B0GRG4	Ribonuclease inhibitor	Rnh1
24.7788	24.8394	24.5487	24.5101	22.4045	21.1061	23.7926	25.4349	24.4198	23.3508	22.4922	21.7565				0.788924	1.48472	0.506238		0.0581493	0.179687	0.0581167	Q9CX86	Heterogeneous nuclear ribonucleoprotein A0	Hnrnpa0
25.7803	25.6814	25.4672	25.1609	24.9611	24.0336	24.3264	25.551	24.1143	24.591	24.9336	24.5109				1.15598	0.804438	0.340117		0.187232	0.180545	0.0759243	F8WJ41;P62245;D3YVB4;D3Z712	40S ribosomal protein S15a	Rps15a
24.3281	24.4599	24.9788	24.4925	21.053	23.0588	22.4443	24.6305	22.8831	22.1225	22.5428	22.9082				1.23894	1.76819	0.641814		0.0866468	0.182493	0.0660279	P46471;Q8BVQ9	26S protease regulatory subunit 7	Psmc2
23.5678	24.1508	24.1472	24.2275	23.2859	20.3954	24.5014	20.804	22.8672	21.1659	21.778	22.3871				0.901852	1.77664	0.592598		0.0666734	0.197137	0.0645684	B7ZNH7;K3W4R4;Q80X19	Collagen alpha-1(XIV) chain	Col14a1
29.2445	28.3623	28.9397	29.0539	30.4661	28.7858	29.6267	30.6176	29.6783	29.1167	29.8047	30.0927				1.09408	-0.973923	-0.395283		0.164956	0.200938	0.0813478	A0A140T8M7;P62751	60S ribosomal protein L23a	Rpl23a
23.8466	24.2864	24.2287	24.2634	24.4977	22.0956	23.8635	25.0113	23.9633	21.5557	24.6476	24.4964				0.174549	0.289235	0.109399		0.0753484	0.201293	0.0680234	Q02053	Ubiquitin-like modifier-activating enzyme 1	Uba1
25.9544	26.1458	26.3899	26.0163	25.9085	25.4795	26.3699	26.9029	26.2326	25.7254	25.5705	26.3022				0.0418706	-0.0386057	-0.0166359		0.235752	0.207524	0.088086	P01900;P01895	H-2 class I histocompatibility antigen, D-D alpha chain;H-2 class I histocompatibility antigen, alpha chain	H2-D1
26.926	26.7003	27.0236	26.6141	26.7629	26.0884	26.9132	27.4729	26.6353	25.8305	26.652	27.2791				0.00741927	0.00664616	0.00288923		0.202239	0.210118	0.087138	P97351	40S ribosomal protein S3a	Rps3a
25.9598	25.7166	26.0625	25.6333	25.1845	25.1096	26.1132	27.046	25.4781	25.2749	25.3724	26.4137				0.0146915	-0.0202808	-0.00822236		0.168078	0.228567	0.0904863	Q5XJF6;P53026	Ribosomal protein;60S ribosomal protein L10a	Rpl10a
27.1527	26.7031	27.4562	26.6331	27.2497	26.5986	26.8867	27.7061	26.899	26.4793	26.8016	27.3173				0.154101	-0.124026	-0.0537336		0.342693	0.235991	0.102827	P62754	40S ribosomal protein S6	Rps6
24.8635	24.9397	24.821	24.6884	24.9248	24.4322	21.4581	22.0693	22.9043	24.556	22.2297	22.1899				0.957536	1.60704	0.562263		0.0895386	0.251131	0.0831611	Q8JZQ2	AFG3-like protein 2	Afg3l2
25.9421	25.2782	26.093	26.1841	26.1031	20.5344	25.9356	26.0449	25.8104	24.6154	26.0684	21.1052				0.383416	1.21986	0.359945		0.0499509	0.254653	0.0672428	P17742;F8VPN3;A0A1L1SST0	Peptidyl-prolyl cis-trans isomerase A;Peptidyl-prolyl cis-trans isomerase A, N-terminally processed;Peptidyl-prolyl cis-trans isomerase	Ppia;Gm5160
24.6276	24.7457	24.7825	24.7504	23.1641	20.9489	21.6388	25.107	21.5648	22.4274	20.7241	25.0781				1.14266	2.01186	0.688377		0.0722286	0.266063	0.0801683	Q91ZV3	Discoidin, CUB and LCCL domain-containing protein 2	Dcbld2
27.0752	26.7548	26.7331	26.4236	26.5592	27.1162	27.0491	27.4092	26.8012	26.3426	26.6125	27.2078				0.616228	-0.286767	-0.129119		0.5343	0.292431	0.129779	P62281;A0A1B0GRR3;A0A1B0GSE8	40S ribosomal protein S11	Rps11
23.5889	24.1123	24.6929	24.2445	26.0723	24.3162	24.6471	24.9348	24.8814	24.7207	24.6343	24.5164				0.959609	-0.832976	-0.340826		0.333682	0.304394	0.127409	Q8C863	E3 ubiquitin-protein ligase Itchy	Itch
29.5389	29.2934	29.7528	29.297	28.7196	30.0242	28.9201	29.3051	28.9699	29.1179	28.7409	28.8848				0.312885	0.228278	0.0989085		0.477442	0.313855	0.136566	P35700;B1AXW5;B1AXW6;B1AXW4	Peroxiredoxin-1	Prdx1
31.647	31.6753	31.8578	31.3481	31.164	30.5251	31.3226	31.9674	30.8755	30.5659	30.8271	31.4534				0.57815	0.387277	0.167331		0.393399	0.314289	0.133721	P10126;D3YZ68;D3Z3I8	Elongation factor 1-alpha 1	Eef1a1
24.1134	23.7027	23.8443	23.7814	24.0727	21.7986	23.9605	24.0495	23.2343	22.1446	23.3781	23.8234				0.287703	0.390131	0.152107		0.193398	0.325209	0.122174	Z4YJW0;Q8C7X2;A0A1Y7VP81	ER membrane protein complex subunit 1	Emc1
26.06	25.7541	25.8867	25.8208	25.9022	21.781	25.6197	26.2614	24.9318	21.939	25.5306	25.8579				0.418854	0.989343	0.324689		0.0858982	0.326234	0.096618	Q04857	Collagen alpha-1(VI) chain	Col6a1
28.0045	27.5057	27.7789	27.2686	27.6861	27.1794	27.4274	28.0713	27.3967	26.799	27.1005	27.7502				0.0693741	0.0483785	0.021511		0.54963	0.329451	0.144571	P62242	40S ribosomal protein S8	Rps8
26.8368	27.808	28.0929	27.8085	26.1952	24.969	26.6878	27.3158	25.8458	25.9326	25.6766	26.3921				1.25395	1.34461	0.523605		0.260497	0.330184	0.131023	F7DBB3;Q3URZ6		Ahnak2
30.7951	30.6561	30.9273	30.8227	30.2493	29.6846	30.3924	30.7342	29.8761	29.9878	29.8348	30.015				1.25667	0.535181	0.240462		0.740912	0.336702	0.151472	P19324	Serpin H1	Serpinh1
26.9833	26.8989	27.262	26.9431	27.6225	27.5039	26.9319	27.1605	27.0928	26.969	26.9919	26.7796				0.786549	-0.282857	-0.12986		1.04823	0.346378	0.159533	P62827;Q14AA6	GTP-binding nuclear protein Ran	Ran;1700009N14Rik
24.0887	24.2621	24.6625	24.562	24.0395	20.7223	24.0416	24.5008	23.3279	23.3503	23.0064	22.1897				0.564056	1.06776	0.370151		0.148904	0.3575	0.122609	A0A0A6YX05;P14094	Sodium/potassium-transporting ATPase subunit beta-1	Atp1b1
24.7183	24.9715	25.2025	24.817	25.3121	25.3767	24.9542	25.1994	24.8131	25.2804	24.6042	24.6908				1.04269	-0.283257	-0.132324		1.06621	0.363498	0.166969	Q3TTF2;Q9QZ49	UBX domain-containing protein 8	Ubxn8
26.761	27.0796	27.58	27.8099	26.2191	25.2635	26.756	27.0585	26.185	25.2431	25.7224	26.6188				1.11705	0.983385	0.399753		0.329863	0.381908	0.153198	E0CXD9;Q64310;F7CH13	Surfeit locus protein 4	Surf4
23.9853	23.5965	24.2227	23.8138	23.7064	22.6906	22.8594	24.4311	23.17	22.4378	22.9133	23.6254				0.524663	0.482697	0.199099		0.349855	0.385238	0.155754	D3YVM5;S4R1N1;P14869	60S acidic ribosomal protein P0	Rplp0
25.1871	25.0354	24.9367	24.7628	24.5851	24.8838	24.7012	25.422	23.8186	24.8705	24.6764	24.6631				0.153717	0.0824938	0.0374049		0.622521	0.390895	0.170053	A0A0G2JDW7;A0A0G2JG29;Q6ZWU9;D6RH49;D3YYB0;Q6ZWY3	40S ribosomal protein S27;40S ribosomal protein S27-like	Rps27;Rps27l
27.2267	27.4276	27.5858	27.4501	27.1186	27.0065	27.3826	27.503	27.275	26.9495	25.9133	27.3062				0.584994	0.169889	0.0795137		0.522351	0.391686	0.166985	P51881	ADP/ATP translocase 2;ADP/ATP translocase 2, N-terminally processed	Slc25a5
28.4609	28.6754	27.5879	27.0371	28.4121	28.2571	27.18	28.2239	28.0184	26.9362	26.7733	28.7436				0.0579659	-0.0779552	-0.0314959		0.309684	0.400415	0.157341	Q8CBB6;Q8CGP2;Q8CGP1;Q6ZWY9;Q64525;Q64478;Q64475;P10854;P10853;Q9D2U9;Q8CGP0;Q64524;P70696	Histone H2B;Histone H2B type 1-P;Histone H2B type 1-K;Histone H2B type 1-C/E/G;Histone H2B type 2-B;Histone H2B type 1-H;Histone H2B type 1-B;Histone H2B type 1-M;Histone H2B type 1-F/J/L;Histone H2B type 3-A;Histone H2B type 3-B;Histone H2B type 2-E;Histone H2B type 1-A	Hist1h2br;Hist1h2bp;Hist1h2bk;Hist1h2bc;Hist2h2bb;Hist1h2bh;Hist1h2bb;Hist1h2bm;Hist1h2bf;Hist3h2ba;Hist3h2bb;Hist2h2be;Hist1h2ba
24.5913	24.628	24.6581	24.2919	22.5439	21.2148	24.3102	24.292	20.7901	24.2385	21.4602	24.26				0.988562	1.45209	0.52714		0.128123	0.403011	0.126699	B7ZNR9;B2RUE8;A0A0A6YWR8;F8VPL5;A0A0A6YWM8;E9PVG7;A0A0A6YW53;P97820;A0A0A6YWJ2;F7AMS7;E0CZF8;E0CZD7;E0CXD6;E0CY98;E9PUL9;Q5SXG1;Q5SXG3;G3X9G2;B9EKN8;B2RQ80;Q9JM52;P83510	Mitogen-activated protein kinase kinase kinase kinase 4;Misshapen-like kinase 1;Traf2 and NCK-interacting protein kinase	Map4k4;Mink1;Tnik
23.7443	23.7548	24.2595	21.2862	22.5293	21.1085	22.6615	22.5284	21.8794	21.3361	23.2736	20.6232				0.664482	1.0543	0.381513		0.262729	0.428865	0.160589	Q8R2Q8	Bone marrow stromal antigen 2	Bst2
25.9964	25.8708	26.1103	25.4934	25.232	25.1485	25.5912	26.1081	25.0556	24.8846	24.7619	25.5919				0.650941	0.347789	0.154151		0.774503	0.446477	0.195407	Q61753	D-3-phosphoglycerate dehydrogenase	Phgdh
26.2648	25.9113	25.8104	25.8828	24.8868	22.601	25.4063	25.8825	22.2113	24.8398	24.7793	25.075				0.874785	1.27316	0.465714		0.18458	0.467828	0.156378	D3YYM6;D3Z1S8;Q91V55;P97461	40S ribosomal protein S5;40S ribosomal protein S5, N-terminally processed	Rps5
25.0144	24.3974	24.8164	24.4105	23.6154	24.0832	21.3311	23.558	23.9854	21.4942	22.7923	22.3652				1.26213	1.51275	0.574031		0.246425	0.487667	0.173837	P53395	Lipoamide acyltransferase component of branched-chain alpha-keto acid dehydrogenase complex, mitochondrial	Dbt
24.3596	23.8944	24.0954	23.1173	23.8297	23.9261	24.0547	24.4674	23.9088	24.0928	23.8247	22.4984				0.278318	-0.202797	-0.0880974		0.587448	0.488301	0.2042	Q5SQG5;P67778	Prohibitin	Phb
27.4138	27.4217	26.6382	25.77	27.5741	28.1978	26.4009	27.0729	26.6306	26.8317	26.5281	27.2775				0.402877	-0.500499	-0.196506		0.554532	0.494466	0.20471	Q64523;Q6GSS7	Histone H2A type 2-C;Histone H2A type 2-A	Hist2h2ac;Hist2h2aa1
23.4629	23.4256	23.9387	23.8261	22.6968	22.4818	21.3651	23.5601	21.9874	22.3016	22.4872	21.3141				1.28604	1.13737	0.46053		0.431276	0.503378	0.19975	Q9D7B7	Probable glutathione peroxidase 8	Gpx8
25.0558	23.7849	24.5546	24.1945	23.7521	21.621	23.3504	24.5966	23.6606	21.0129	22.6717	23.6861				0.773455	1.06743	0.398028		0.26555	0.572184	0.198221	E9Q8Y1;D3YVJ6;Q7TNV0	Protein DEK	Dek
25.1183	25.3643	26.2522	25.7808	25.2322	23.9999	25.1996	25.5217	23.6591	24.5904	23.9327	25.4567				0.751306	0.640553	0.264788		0.507044	0.578646	0.229326	Q99JB2	Stomatin-like protein 2, mitochondrial	Stoml2
25.1731	25.6176	25.4691	25.4115	25.7841	25.528	25.6906	26.1977	24.927	24.8076	25.3022	25.7754				1.18334	-0.382268	-0.176161		1.20918	0.597057	0.264126	Q91YQ5;A0A0N4SUJ8	Dolichyl-diphosphooligosaccharide--protein glycosyltransferase subunit 1	Rpn1
24.5265	24.5455	23.8775	23.8883	24.963	23.3597	24.4045	24.2608	24.4373	21.9816	24.5411	23.634				0.0339379	-0.0375896	-0.0157803		0.385527	0.598511	0.223458	Q642K5;P62862	40S ribosomal protein S30	Fau
26.6285	25.6544	26.43	26.1727	21.435	24.8234	25.2443	24.6679	21.8336	21.5758	25.1992	25.0721				1.28141	2.17875	0.750603		0.18376	0.622502	0.187237	H3BKM0;Q9DBG3;H3BIY9	AP-2 complex subunit beta;AP complex subunit beta	Ap2b1
24.1199	24.2231	24.41	24.2971	24.4142	22.8931	24.4363	24.6398	21.7486	24.0685	23.6706	24.3396				0.156448	0.166709	0.0692107		0.393825	0.638997	0.235651	Q8BTS0;Q61656;S4R1I6	Probable ATP-dependent RNA helicase DDX5	Ddx5
28.1194	28.0578	27.4535	27.1308	28.3983	28.6292	27.5617	27.9876	27.6573	27.7125	26.8389	27.7915				0.647696	-0.453841	-0.194311		1.02903	0.644115	0.277224	E0CZ27;F8WI35;A0A1W2P768;P84244;P84228;P68433;P02301	Histone H3;Histone H3.3;Histone H3.2;Histone H3.1;Histone H3.3C	H3f3a;Hist1h3b;Hist1h3a;H3f3c
23.1434	22.6204	23.5414	22.8924	21.6897	22.8232	23.2901	24.0339	24.3392	21.456	22.9932	20.4123				0.060392	0.0901742	0.0356603		0.274786	0.65906	0.220273	Q3TCU5;Q9R233;G3UZZ2	Tapasin	Tapbp
25.1656	24.2217	25.3109	24.5776	23.9863	22.0181	21.1922	24.5634	20.6876	22.2447	22.024	23.8998				1.18064	1.87893	0.662232		0.293168	0.725997	0.239242	G3X8R0	Receptor expression-enhancing protein	Reep5
25.8929	25.9542	26.2342	25.6467	25.4282	23.594	21.2717	26.4972	25.2023	24.4304	21.6763	22.5467				0.738357	1.73422	0.550342		0.20733	0.733852	0.215462	P15864	Histone H1.2	Hist1h1c
26.6095	26.1025	26.2156	26.1198	27.8221	27.2337	26.191	27.0715	26.8552	25.9372	26.0963	26.4932				1.20657	-0.81771	-0.346862		0.948174	0.734101	0.306477	P62267	40S ribosomal protein S23	Rps23
27.2543	26.7038	26.9252	26.8623	26.8422	26.9066	26.7595	28.0335	26.7236	25.4404	26.4295	26.9606				0.252066	-0.199022	-0.085698		0.830409	0.746921	0.304907	P12970;A0A140T8L1;A0A140T8L3	60S ribosomal protein L7a	Rpl7a
25.9703	24.9613	24.854	25.4643	27.7943	24.9346	25.6502	27.1891	25.7981	24.3814	25.7246	26.5418				0.745448	-1.07956	-0.398219		0.434693	0.780564	0.278657	P83882	60S ribosomal protein L36a	Rpl36a
24.9936	24.9018	24.6789	24.8893	21.8512	22.0946	22.5509	25.3818	22.4558	22.9165	20.896	22.4697				1.22187	1.89626	0.672499		0.366013	0.785173	0.26805	P14211	Calreticulin	Calr
24.8596	25.066	25.5433	24.7171	24.6404	22.8457	24.8113	24.8709	24.0811	24.0688	21.8255	24.0115				0.710342	0.754458	0.299735		0.490963	0.795349	0.290432	Q8K297	Procollagen galactosyltransferase 1	Colgalt1
21.7451	21.3412	22.5487	21.6501	22.9274	22.3495	22.2173	23.7489	21.6768	22.0535	22.3751	21.9078				1.20413	-0.989524	-0.406653		1.11588	0.807486	0.339558	J3QQ16;A0A087WS16;E9PWQ3		Col6a3
23.8886	24.1853	24.1818	24.752	23.648	23.8548	23.2701	24.0189	23.3359	20.1735	23.6778	24.3258				1.20576	0.553979	0.247057		0.38081	0.819695	0.278936	F8WHM5;Q61543	Golgi apparatus protein 1	Glg1
24.2257	24.3774	25.0662	23.8959	25.2022	21.1109	23.065	21.2914	20.7308	21.4496	22.726	22.4643				0.884513	1.72391	0.577643		0.331881	0.824687	0.269596	Q6PB44	Tyrosine-protein phosphatase non-receptor type 23	Ptpn23
24.9515	25.1308	25.2162	25.4276	23.9449	20.6039	22.3973	24.8559	21.5968	21.8925	22.4618	22.35				1.26118	2.23104	0.759476		0.4042	0.875189	0.296282	Q9DBS1	Transmembrane protein 43	Tmem43
24.9233	24.4863	24.7348	24.1487	24.5731	21.8704	23.709	24.1524	24.7858	22.8551	20.9147	22.2434				0.801247	0.997078	0.380791		0.382046	0.876472	0.292063	G3UY29;E9Q3P9;F8WGS1;G3UZD3;P62492;P46638;G3UZL4	Ras-related protein Rab-11A;Ras-related protein Rab-11B	Rab11b;Rab11a
24.7745	24.9042	24.787	24.9338	24.8657	22.1705	24.5914	24.7699	21.5438	24.8255	24.3229	22.195				0.537711	0.750529	0.283569		0.371029	0.877571	0.289927	O88342	WD repeat-containing protein 1	Wdr1
23.4016	23.4871	24.0454	23.1793	20.9814	22.7571	22.3302	23.3983	22.5532	20.9159	20.9794	21.4374				1.11684	1.16164	0.456719		0.679683	0.895285	0.339593	P10922	Histone H1.0;Histone H1.0, N-terminally processed	H1f0
25.148	25.1269	25.9877	25.3404	25.2092	22.3814	21.9616	24.8296	22.6058	21.6758	24.1856	22.2806				1.10227	1.80529	0.632486		0.405346	0.908482	0.304056	A0A0J9YUS5;E9PVC6;E9Q9E1;E9PVC5;Q6NZJ6	Eukaryotic translation initiation factor 4 gamma 1	Eif4g1
25.7019	25.3134	26.0118	25.4759	24.8403	24.8081	24.6419	25.6455	22.0736	24.4601	24.9076	24.722				1.25477	0.641788	0.282608		0.645752	0.943132	0.349408	A2BH06;E9PYL9;Q9CXW4;E9PZB3	60S ribosomal protein L11	Rpl11;Gm10036;Gm5093
28.2667	28.6142	27.2566	27.0951	28.228	29.331	26.8802	27.3589	26.7041	27.2458	26.6558	27.3918				0.077652	-0.141404	-0.0532561		0.833987	0.95014	0.369709	P62806	Histone H4	Hist1h4a
26.0974	25.9128	26.6991	26.3183	26.9952	21.1977	21.6934	22.2218	22.4913	22.2778	21.9404	21.3483				1.26912	3.22991	0.964213		0.313948	1.01257	0.301165	G3UWE1;Q52L67;Q9CY27;A0A1D5RLH3;A0A1D5RLB4;Q3TAN8	Very-long-chain enoyl-CoA reductase	Tecr
25.8608	26.7567	27.1098	26.6341	24.7232	20.7989	24.6557	27.1803	24.7481	21.2264	21.7592	25.4409				0.83838	2.25082	0.673033		0.253067	1.0459	0.283565	P68372;Q9D6F9	Tubulin beta-4B chain;Tubulin beta-4A chain	Tubb4b;Tubb4a
25.4918	22.967	25.4695	26.1379	25.2382	22.7131	24.9513	25.2568	25.364	21.1048	25.6829	21.7068				0.202839	0.476717	0.162657		0.342566	1.0752	0.321476	A0A0R4J0G0;Q8BH04	Phosphoenolpyruvate carboxykinase [GTP], mitochondrial	Pck2
26.8736	26.9944	27.4421	26.9944	26.1699	21.553	25.6389	26.4332	21.7093	24.1519	24.6763	24.7998				0.94311	2.12739	0.675201		0.355017	1.11444	0.332393	A0A0N4SVB8;Q9CQW2	ADP-ribosylation factor-like protein 8B	Arl8b
24.2976	24.4865	25.0749	24.5035	24.4463	21.4417	22.1623	23.6218	21.6626	21.5199	21.3902	22.5616				1.26222	1.67261	0.618933		0.764341	1.13445	0.41528	E9PXB7;Q8CFI0	E3 ubiquitin-protein ligase NEDD4-like	Nedd4l
23.7648	23.814	24.1396	23.2902	20.7076	22.8583	22.5399	24.1806	22.1301	21.1592	21.4803	20.9746				0.795316	1.18053	0.431359		0.731804	1.13557	0.411533	Q61335	B-cell receptor-associated protein 31	Bcap31
23.4889	23.9395	23.5705	23.6942	22.3912	22.5484	22.3416	24.0032	20.5233	23.4368	21.756	20.8114				1.08594	0.85213	0.353802		0.764351	1.18927	0.429787	Q91VR7	Microtubule-associated proteins 1A/1B light chain 3A	Map1lc3a
23.649	24.1357	22.5259	23.6946	24.7924	24.8392	27.2251	24.0594	22.3152	25.4507	26.9658	21.3396				1.18109	-1.72773	-0.623812		0.350402	1.21119	0.34741	O35385	Serine/threonine-protein phosphatase with EF-hands 2	Ppef2
24.002	24.2213	25.18	24.4952	24.5404	24.6689	21.1629	23.8263	24.1508	21.6549	21.846	21.5904				0.492937	0.924962	0.323863		0.56648	1.23911	0.409891	Q50L41	Cytosolic phospholipase A2 zeta	Pla2g4f
24.1498	23.8335	24.2378	24.1833	24.111	21.9285	23.3461	24.5923	22.4481	21.8228	21.5104	23.239				0.465283	0.606627	0.234335		0.902829	1.23939	0.459782	H3BK96;H3BKD0;B2M1R6;P61979;H3BKI8;H3BLL4	Heterogeneous nuclear ribonucleoprotein K	Hnrnpk
25.5894	25.307	26.1923	24.8972	24.3679	23.2417	21.3726	24.9886	22.9171	22.6905	21.7316	21.5359				1.26616	2.00376	0.705766		0.718584	1.27395	0.444684	Q8BGQ7	Alanine--tRNA ligase, cytoplasmic	Aars
24.9525	24.7372	24.9978	24.6706	22.5932	20.3697	24.9137	24.9869	22.8944	21.9919	22.2962	20.5848				0.718448	1.62367	0.523354		0.480734	1.27403	0.397683	Q9CQV8;A2A5N1	14-3-3 protein beta/alpha;14-3-3 protein beta/alpha, N-terminally processed	Ywhab
25.2757	26.1193	25.1372	24.7019	24.8328	26.9559	22.0957	22.4189	24.7098	22.1968	21.9298	22.2152				0.475151	1.23268	0.388147		0.449257	1.31292	0.396477	Q99K94;Q8C3V4;A0A087WSP5;P42225;A0A087WRI1;Q8CFQ1	Signal transducer and activator of transcription;Signal transducer and activator of transcription 1	Stat1
25.9076	26.8924	27.1454	26.9125	26.6101	22.7646	24.6095	25.3508	25.5056	21.4662	25.1012	21.889				1.16245	1.88074	0.660002		0.456113	1.34327	0.403974	D3YWM4		Pcca
24.2862	24.1037	24.7894	24.1436	24.3415	24.6206	22.9241	23.6111	21.8632	20.8297	23.321	23.7863				0.506644	0.456376	0.189136		0.932448	1.42428	0.512723	P50247	Adenosylhomocysteinase	Ahcy
24.8383	24.699	25.604	24.6437	24.3297	24.884	24.6341	22.7632	20.6259	24.5454	21.4491	24.1742				0.738887	0.793532	0.314092		0.639428	1.45411	0.47107	Q9CYL5	Golgi-associated plant pathogenesis-related protein 1	Glipr2
25.2572	25.7594	25.6218	25.6856	22.3871	27.2513	22.5033	21.7433	21.8746	21.6641	22.4579	21.9001				0.82589	2.10975	0.644014		0.541637	1.49707	0.456098	P98203	Armadillo repeat protein deleted in velo-cardio-facial syndrome homolog	Arvcf
22.1199	22.2893	22.0355	22.1013	23.3047	21.3884	24.1534	24.7118	20.9447	22.1937	21.6335	22.5803				0.86497	-1.25306	-0.459154		0.984222	1.55154	0.552273	A0A1B0GT66;F6Y6L6;F8WIR1;P18242	Cathepsin D	Ctsd
24.3635	24.4237	24.8772	24.4898	22.3595	22.5081	24.6929	24.5432	21.884	21.1639	22.6641	21.8702				0.779633	1.01262	0.383201		1.22658	1.63037	0.60331	Q9R0E1	Procollagen-lysine,2-oxoglutarate 5-dioxygenase 3	Plod3
23.4639	23.5418	23.1283	23.5493	22.3007	25.3856	22.2587	24.391	22.2417	21.8444	22.3293	21.3166				0.0744498	-0.163179	-0.0585649		1.052	1.65099	0.586817	F6SVV1;P62082	40S ribosomal protein S7	Gm9493;Rps7
26.5674	26.2591	25.9897	26.3251	25.2261	25.5135	21.3959	25.2913	21.9639	21.4002	22.3037	25.1147				0.995958	1.92861	0.643741		0.610609	1.66107	0.504967	Q60864	Stress-induced-phosphoprotein 1	Stip1
23.9727	24.8743	24.3891	24.8071	24.2616	21.9743	23.5082	24.8627	22.5352	22.5958	20.905	21.9259				0.620566	0.859088	0.323197		1.18651	1.66122	0.606944	Q3TQ39;Q4VA93;P20444	Protein kinase C;Protein kinase C alpha type	Prkca
24.8751	24.8343	25.1857	24.7656	22.7447	22.5978	24.7465	24.8522	22.8851	22.0632	21.3413	22.0006				0.971362	1.17988	0.449918		1.2751	1.66275	0.617676	Q2TBE6	Phosphatidylinositol 4-kinase type 2-alpha	Pi4k2a
24.464	24.8266	25.1567	25.0554	23.3101	27.0308	22.8164	21.9023	22.3538	21.516	23.0081	21.0064				0.43594	1.1108	0.354047		0.723365	1.79381	0.558626	O70503	Very-long-chain 3-oxoacyl-CoA reductase	Hsd17b12
26.3095	26.7797	26.1777	25.8902	21.7431	22.1942	28.3056	28.3169	27.1357	22.145	21.2173	22.8778				0.255114	1.14929	0.299092		0.341382	1.79601	0.422344	Q80Y19	Rho GTPase-activating protein 11A	Arhgap11a
25.8888	25.9061	25.7932	25.6751	25.5435	25.1756	25.86	26.129	21.5887	21.7388	25.8474	26.008				0.269607	0.138787	0.0627344		0.738378	1.88127	0.579075	O35963	Ras-related protein Rab-33B	Rab33b
25.1575	24.8514	25.0266	25.403	22.0756	21.6128	25.768	24.9813	21.0083	22.1477	22.0821	21.5618				0.698509	1.50019	0.49307		0.905052	1.90944	0.622078	Q9JKN1	Zinc transporter 7	Slc30a7
25.0515	24.8356	24.6673	24.6444	25.0046	25.959	21.7098	22.1463	21.4121	21.9787	22.1265	21.5124				0.470781	1.09477	0.358679		0.933746	1.94752	0.635945	Q61696;P17879	Heat shock 70 kDa protein 1A;Heat shock 70 kDa protein 1B	Hspa1a;Hspa1b
28.5733	28.6866	28.019	28.6759	30.1536	27.9268	30.5966	30.3431	29.939	30.4802	30.0808	20.6585				1.02841	-1.26634	-0.480359		0.342489	1.9654	0.440844	Q9CPN7;F6R7E8		1810009J06Rik;Gm2663
25.9308	24.3633	25.076	25.0711	25.3925	21.7361	24.2743	24.4392	22.7706	21.7615	20.2038	22.1814				0.65301	1.14975	0.404185		1.23565	2.23124	0.755083	G3UXT7;Q8CFQ9;P56959	RNA-binding protein FUS	Fus
25.9311	21.8216	26.7165	26.8306	27.1169	27.2575	27.1996	27.8429	26.2379	21.5636	25.0227	26.4513				0.851567	-2.02929	-0.634895		1.16651	2.5354	0.806982	P15920	V-type proton ATPase 116 kDa subunit a isoform 2	Atp6v0a2

## Sheet: ttest_p005_FDR005
TBK1_E696K_BP_EX1	TBK1_E696K_BP_EX2	TBK1_E696K_BP_EX3	TBK1_E696K_BP_EX4	TBK1_WT_BP_EX1	TBK1_WT_BP_EX2	TBK1_WT_BP_EX3	TBK1_WT_BP_EX4	TBK1_WT_noBP_EX1	TBK1_WT_noBP_EX2	TBK1_WT_noBP_EX3	TBK1_WT_noBP_EX4	C: Student's T-test Significant E696K_BP-WT_BP	N: Student's T-test q-value E696K_BP-WT_BP	N: -Log Student's T-test p-value E696K_BP-WT_BP	N: Student's T-test Difference E696K_BP-WT_BP	N: Student's T-test Test statistic E696K_BP-WT_BP	C: Student's T-test Significant WT_BP-WT_noBP	N: Student's T-test q-value WT_BP-WT_noBP	N: -Log Student's T-test p-value WT_BP-WT_noBP	N: Student's T-test Difference WT_BP-WT_noBP	N: Student's T-test Test statistic WT_BP-WT_noBP	T: Protein IDs	T: Majority protein IDs	T: Protein names	T: Gene names
31.2303	31.3992	32.1636	31.0993	25.524	24.9093	26.4216	26.5184	21.2607	21.6547	21.9297	24.5937	+	0	4.78931	5.62979	2.29654	+	0.0127273	2.19884	3.48358	1.22284	Q5SXR6;Q68FD5;F6Z1R4	Q5SXR6;Q68FD5	Clathrin heavy chain;Clathrin heavy chain 1	Cltc
29.3258	30.7301	31.1484	30.9886	25.0887	26.6628	24.8518	24.6909	21.4013	22.1821	22.4884	21.657	+	0	3.83313	5.2247	1.99724	+	0.00977778	3.22343	3.39133	1.34766	P11438	P11438	Lysosome-associated membrane glycoprotein 1	Lamp1
27.1162	27.2212	27.7	27.3741	24.8731	24.4127	24.8387	25.5763	21.965	21.7534	20.5242	21.7227	+	0	3.95282	2.42772	1.0683	+	0.011	3.82579	3.43388	1.42718	A2A4N8;A2A4N7;K3W4P1;P97432;Q05BC8;A2A4N5;F6S397	A2A4N8;A2A4N7;K3W4P1;P97432;Q05BC8;A2A4N5	Next to BRCA1 gene 1 protein	Nbr1
29.6333	29.9266	29.896	29.931	27.6948	27.7225	28.6526	28.3733	21.4624	21.7926	22.0278	21.4129	+	0.00101149	3.35776	1.73591	0.771649	+	0	6.35598	6.43691	2.82365	Q9CQV6;M0QWC2	Q9CQV6	Microtubule-associated proteins 1A/1B light chain 3B	Map1lc3b
29.8357	29.6842	30.017	30.2247	27.8392	27.8826	28.1307	29.0925	23.3123	21.428	22.8883	21.569	+	0.00112088	2.78337	1.70417	0.736159	+	0	4.40586	5.93685	2.32388	Q64337;D3YZJ1;F6VD69	Q64337;D3YZJ1	Sequestosome-1	Sqstm1
27.2488	27.2683	27.2401	27.2894	26.1734	25.1104	26.1047	25.9655	22.5509	22.105	23.9051	22.6491	+	0.00397094	2.92597	1.42312	0.633411	+	0.014	3.24495	3.03601	1.2351	Q5SUW3;Q60760;Q5SUW0;B1ATS8;B1ATS7	Q5SUW3;Q60760	Growth factor receptor-bound protein 10	Grb10
26.0537	25.9989	27.147	26.1974	24.9304	23.7913	25.0671	25.9787	22.2195	21.1435	23.445	20.7173	+	0.00984279	1.44322	1.40738	0.557791	+	0.034	2.16925	3.06053	1.11017	P01902;G3UXW2;F6TIX5;Q9BCZ1;A7VMS2;Q31615;F6T1I5;Q05A75;P14432	P01902	H-2 class I histocompatibility antigen, K-D alpha chain	H2-K1
27.5161	27.5892	27.7048	26.7693	26.5898	25.0843	26.0781	26.7292	21.5644	21.0294	22.0914	23.9297	+	0.0152863	1.60412	1.27449	0.524744	+	0.0125714	2.78564	3.96662	1.45174	P49817;H3BKG0;D3Z148	P49817;H3BKG0;D3Z148	Caveolin-1;Caveolin	Cav1
27.3901	27.5861	28.0137	27.47	25.8941	26.5705	27.1156	26.7809	21.1597	24.0724	21.1341	21.4158	+	0.038257	1.89178	1.02471	0.446925	+	0	3.06667	4.64478	1.68469	P09055	P09055	Integrin beta-1	Itgb1
30.3937	30.7639	31.2055	30.6451	30.028	29.5431	29.6407	29.7772	27.2204	25.5144	27.2249	27.925	+	0.0349202	2.62447	1.00481	0.456802	+	0.0322857	2.7379	2.77606	1.09999	Q9CQW9;A0A1B0GT68;Q99J93	Q9CQW9	Interferon-induced transmembrane protein 3	Ifitm3
25.5415	25.0013	26.1651	25.4295	26.5019	26.9197	27.1228	27.1298	20.5299	21.6933	22.1128	24.9748	+	0.00573832	2.57206	-1.38417	-0.606611	+	0	2.5256	4.59083	1.5535	Q9D0F3	Q9D0F3	Protein ERGIC-53	Lman1
23.3878	21.1672	25.304	24.2928	28.6564	29.3022	30.7289	29.1317	21.8135	22.5281	22.4016	25.3857	+	0	3.01074	-5.91682	-1.98001	+	0	3.37753	6.42257	2.20267	Q05769	Q05769	Prostaglandin G/H synthase 2	Ptgs2
29.8521	30.1168	30.5158	29.7745	20.9114	20.9124	21.7585	23.4691	21.6067	21.8294	21.758	20.3544	+	0	4.94655	8.30194	3.16202		0.826743	0.215677	0.375715	0.139378	E9QPE2;E9QN12;P05622	E9QPE2;E9QN12;P05622	Platelet-derived growth factor receptor beta	Pdgfrb
30.0692	30.0427	30.1328	30.1739	22.8046	21.7163	20.9816	22.1386	21.3623	21.0473	22.0333	22.125	+	0	6.16571	8.19436	3.4383		1	NaN	0	NaN	H3BJQ7;G3UZJ4;P99029	H3BJQ7;G3UZJ4;P99029	Peroxiredoxin-5, mitochondrial	Prdx5
30.3723	30.5857	30.816	30.2408	20.5617	22.3377	22.288	25.5272	23.4488	22.7642	24.0314	23.5495	+	0	3.53745	7.82504	2.57146		0.695749	0.302704	-0.769803	-0.250929	O70318;A0A1W2P6I5;A0A1W2P7I2;A0A1W2P7I4;A0A1W2P896;A0A1W2P7H7;A0A1W2P6H2;A2AUK6;A2AUK7;A2AUK8;A2AUK5;E9PV14;Q9Z2H5	O70318;A0A1W2P6I5	Band 4.1-like protein 2	Epb41l2
30.6623	28.8399	31.3145	28.6458	21.3075	21.7845	24.4222	22.138	24.3584	21.2408	22.7028	22.1908	+	0	3.62529	7.45258	2.51982		0.934236	0.0796778	-0.210144	-0.0712197	Q9WTQ5	Q9WTQ5	A-kinase anchor protein 12	Akap12
28.8763	29.2677	29.4932	29.2685	22.1066	22.2093	22.428	20.406	21.8153	21.2104	21.3057	22.4605	+	0	5.32631	7.43895	2.99635		0.966079	0.0578376	0.0895004	0.0351451	Q8K1S3;E9PVI4;O08747	Q8K1S3	Netrin receptor UNC5B	Unc5b
30.7524	30.3796	31.0133	30.8273	22.959	22.9953	23.1367	25.6513	24.067	22.8223	26.8995	23.1938	+	0	4.36735	7.05752	2.64356		0.806744	0.194931	-0.560063	-0.17882	Q62261;A0A0A0MQG2;Q68FG2;E9Q397;Q3UGX2;P15508;D3YWH8;Q91ZE6;E9PX29	Q62261;A0A0A0MQG2	Spectrin beta chain, non-erythrocytic 1	Sptbn1
29.1216	29.2659	30.4945	28.6432	22.4607	21.7644	21.5785	25.2026	21.7612	23.7709	20.8838	22.6311	+	0	3.42434	6.62973	2.26519		0.809354	0.184012	0.489819	0.161068	Q9JHU4;F6ZX84	Q9JHU4	Cytoplasmic dynein 1 heavy chain 1	Dync1h1
28.5205	28.7393	29.3804	28.9081	23.0813	21.6397	22.1263	22.7898	22.5667	20.903	21.9907	22.2834	+	0	5.63212	6.4778	2.7299		0.77987	0.432407	0.47334	0.190253	G5E829;Q3UHH0;F8WHB1;Q9R0K7;F7AAP4;E9Q828;Q6Q477;A0A1W2P772;A0A1W2P7C7;A0A1W2P6X7;A0A1W2P882;A0A1W2P867;A0A1W2P7R3	G5E829	Plasma membrane calcium-transporting ATPase 1	Atp2b1
30.0611	30.3528	30.8343	30.1971	23.7119	22.588	23.514	25.8821	27.3279	27.4078	26.9467	22.6703	+	0	3.97093	6.43731	2.36907		0.235472	0.803311	-2.16416	-0.648059	P16546	P16546	Spectrin alpha chain, non-erythrocytic 1	Sptan1
29.4632	29.7563	30.0076	28.2801	22.3447	22.5433	22.3062	24.8074	20.9524	24.4751	24.2356	24.1187	+	0	3.95457	6.37639	2.34839		0.816384	0.166927	-0.445035	-0.14686	P26231;Q65CL1	P26231	Catenin alpha-1	Ctnna1
29.2527	29.6357	30.1671	29.5531	23.2164	21.0875	24.3539	24.8754	21.3555	21.4002	21.6839	22.4762	+	0	3.46541	6.26884	2.19091		0.307886	0.96304	1.65439	0.574609	Q02248;E9Q6A9;F7BAC9;F6QZ47;D3YUH4;F7CRC6;D3Z7S6;D3Z5Q1;E9PW26	Q02248;E9Q6A9	Catenin beta-1	Ctnnb1
27.7959	28.2255	28.6368	28.0191	21.6933	21.7505	21.9459	22.5497	23.7843	22.7331	21.3358	24.149	+	0	6.38945	6.18448	2.7302		0.510333	0.756777	-1.01568	-0.381751	P21278	P21278	Guanine nucleotide-binding protein subunit alpha-11	Gna11
27.3345	27.5505	27.8107	27.2975	21.0117	22.6537	21.5146	20.582	22.2108	21.9779	20.7879	22.2727	+	0	4.91367	6.05776	2.46011		1	NaN	0	NaN	P40124;B1ARS0	P40124	Adenylyl cyclase-associated protein 1	Cap1
28.7608	29.1085	29.6426	28.9361	23.4301	22.8237	20.8052	25.22	21.9675	23.9184	24.285	21.4612	+	0	3.19887	6.04228	2.06224		0.944541	0.0493119	0.161709	0.0513556	A0A0U1RNJ1;P19096	A0A0U1RNJ1;P19096	Fatty acid synthase;[Acyl-carrier-protein] S-acetyltransferase;[Acyl-carrier-protein] S-malonyltransferase;3-oxoacyl-[acyl-carrier-protein] synthase;3-oxoacyl-[acyl-carrier-protein] reductase;3-hydroxyacyl-[acyl-carrier-protein] dehydratase;Enoyl-[acyl-carrier-protein] reductase;Oleoyl-[acyl-carrier-protein] hydrolase	Fasn
27.7535	27.4221	28.1304	27.891	21.1321	21.3	20.5202	24.4966	21.9297	22.7706	21.7862	22.8344	+	0	3.21842	5.93706	2.04296		0.809365	0.197512	-0.468005	-0.159447	Q62371	Q62371	Discoidin domain-containing receptor 2	Ddr2
28.8335	29.4508	29.8507	28.5329	23.6715	22.8469	23.6332	23.3602	22.4598	22.3852	21.8605	19.7211	+	0	5.48503	5.789	2.46029		0.223102	1.41618	1.77131	0.663404	Q8BH40;O70439	Q8BH40;O70439	Syntaxin-7	Stx7
26.6773	27.1882	27.8549	26.9203	20.5125	21.8553	22.5014	20.9239	21.4674	21.0453	21.0331	21.6228	+	0	4.48825	5.7119	2.2699		1	NaN	0	NaN	D3YYT0;P15116	D3YYT0;P15116	Cadherin-2	Cdh2
28.0503	28.0755	28.2385	27.8877	22.5945	22.1477	22.9529	21.7967	20.9547	21.6233	21.801	23.1072	+	0	6.19607	5.69005	2.51437		1	NaN	0	NaN	F2Z4A3;A0A087WRT4;A0A1L1SQU7;A0A087WPU4	F2Z4A3;A0A087WRT4;A0A1L1SQU7		Fat1
27.0803	27.2384	27.4024	27.3098	21.3593	20.8019	22.5374	21.5739	22.8326	21.0046	21.7909	21.5809	+	0	5.33385	5.68958	2.40262		1	NaN	0	NaN	O08553;Q71H75;Q6P1J1;P97427	O08553	Dihydropyrimidinase-related protein 2	Dpysl2
26.8839	26.8601	27.4583	26.6118	20.8492	20.6311	20.5533	23.6823	20.4091	21.7189	22.7877	20.1232	+	0	3.41697	5.52451	1.99103		0.936373	0.061622	0.169261	0.0569188	Q91V41;A2AL34	Q91V41;A2AL34	Ras-related protein Rab-14	Rab14
27.7962	27.7057	28.4262	28.1901	21.8576	21.475	23.1667	23.7558	20.8829	22.4582	21.5119	20.874	+	0	4.16159	5.46577	2.13212		0.486822	0.871464	1.13202	0.42645	P51863	P51863	V-type proton ATPase subunit d 1	Atp6v0d1
28.3758	27.1624	28.1216	28.3435	23.3914	22.5897	21.9253	22.2887	21.4147	22.2139	20.9346	21.3775	+	0	4.87456	5.45205	2.25045		0.477412	1.38684	1.06362	0.441306	O35639;Q3TET3;A0A0G2JDV9;A0A0G2JGL7	O35639;Q3TET3	Annexin A3;Annexin	Anxa3
25.9002	26.1862	26.3869	26.012	20.8688	20.4497	22.2495	19.1296	21.4443	20.7069	21.9442	21.473	+	0	3.79863	5.44693	2.05439		1	NaN	0	NaN	D3YYR5;Q9Z256;D3Z5U5;Q9Z257;A0A0G2JEP2;Q9JJX6	D3YYR5;Q9Z256;D3Z5U5;Q9Z257;A0A0G2JEP2;Q9JJX6	P2X purinoceptor;P2X purinoceptor 4	P2rx4
26.8288	27.0335	27.2257	26.8928	21.4351	21.2138	23.1416	20.4108	21.3653	21.0446	21.0937	21.6593	+	0	4.07728	5.44489	2.10967		1	NaN	0	NaN	Q91XL9;Q8K2D2;D6RDE4;Q3V156	Q91XL9;Q8K2D2	Oxysterol-binding protein-related protein 1	Osbpl1a
29.2917	29.5026	30.5202	29.6022	23.7897	22.4683	24.7552	26.1948	24.3117	23.0139	22.852	24.5368	+	0	3.20931	5.42718	1.91668		0.741273	0.289464	0.623391	0.215115	E9Q9F5;E9Q1G8;O55131;S4R2P6;Q9DA97	E9Q9F5;E9Q1G8;O55131	Septin-7	Sept7
26.9817	27.0959	27.3679	26.8903	21.0904	20.5906	22.8622	22.1196	21.3378	20.893	21.5858	22.3719	+	0	4.336	5.41825	2.14953		1	NaN	0	NaN	Q9CQ22;A0A0A6YX02	Q9CQ22;A0A0A6YX02	Ragulator complex protein LAMTOR1	Lamtor1
28.7144	28.0663	29.5195	28.7948	23.1707	23.6738	23.4524	23.3472	23.582	22.4804	22.044	23.014	+	0	5.57791	5.36273	2.31619		0.687194	0.918364	0.630919	0.268586	Q3V117;Q91V92;Q3TS02	Q3V117;Q91V92	ATP-citrate synthase	Acly
26.7682	26.6486	27.5638	27.5339	21.6424	21.6481	21.9411	21.8852	21.8861	21.9805	22.3558	22.4065	+	0	6.10523	5.34944	2.37106		0.807615	1.31829	-0.378036	-0.175613	Q3U7R1;A0A1W2P784	Q3U7R1;A0A1W2P784	Extended synaptotagmin-1	Esyt1
27.9195	27.1042	28.0706	27.5612	22.5563	22.1903	22.0036	22.7068	22.9234	21.2628	21.3986	22.0997	+	0	5.95411	5.29963	2.33555		0.792756	0.487176	0.443106	0.183552	Q07076	Q07076	Annexin A7	Anxa7
26.8156	26.8472	27.5538	26.8722	21.962	21.1456	22.7241	21.2873	21.0634	21.47	22.1891	22.529	+	0	4.89629	5.24246	2.1817		1	NaN	0	NaN	Q9JJY3	Q9JJY3	Sphingomyelin phosphodiesterase 3	Smpd3
30.008	29.1363	29.469	29.8384	24.2132	23.1521	24.0953	26.0563	24.2228	26.2321	24.0808	24.2577	+	0	3.75289	5.2337	1.98412		0.854952	0.153706	-0.319145	-0.114193	Q69ZN7;E9Q390	Q69ZN7;E9Q390	Myoferlin	Myof
31.6453	31.9251	32.2301	31.8164	27.1635	25.728	26.7005	27.193	26.2307	24.7624	24.7219	24.8218	+	0	5.14175	5.20797	2.20366		0.240066	1.68565	1.56207	0.624604	G3UX26;Q60930;D3YZT5;D3YUN8	G3UX26;Q60930;D3YZT5	Voltage-dependent anion-selective channel protein 2	Vdac2
27.9124	28.0952	29.0199	28.1207	21.9926	21.8053	22.948	25.5838	22.9812	23.1955	22.1936	22.5934	+	0	2.91872	5.20461	1.79139		0.851956	0.144574	0.341526	0.117844	E9Q3V6;P42208;F6WYM0;D3YYB1;D3Z3C0;F6UKN5;D3Z1S1;D3YZU7;D3YV76	E9Q3V6;P42208;F6WYM0;D3YYB1;D3Z3C0	Septin-2	Sept2
27.9289	27.9944	28.3736	28.2795	22.7388	20.9812	24.3444	23.7712	21.8461	22.097	21.5882	22.1252	+	0	3.35638	5.18517	1.88824		0.509506	0.6729	1.0448	0.380095	Q8C266;P35278;Q9CQD1;A2A5F6;A2A5F5	Q8C266;P35278	Ras-related protein Rab-5C	Rab5c
27.0418	28.3235	28.9763	27.4911	21.4759	21.5069	22.3561	25.785	21.8912	21.5203	22.8739	22.8049	+	0	2.46374	5.17718	1.66522		0.803851	0.184962	0.508424	0.1653	P26039;E9PUM4;A0A1L1SQ51;Q71LX4;A2AIM2;A0A1L1SQP9;Q8CDM9;A0A1L1SRI1;F6S1V7;F6SX70	P26039	Talin-1	Tln1
26.1689	26.5185	26.933	26.374	21.5561	20.5962	21.7198	21.4573	22.2309	21.3815	22.581	22.2919	+	0	5.62058	5.16623	2.24741		1	NaN	0	NaN	Q91V35;P18052	Q91V35;P18052	Receptor-type tyrosine-protein phosphatase;Receptor-type tyrosine-protein phosphatase alpha	Ptpra
27.1857	27.4443	27.8274	28.4356	21.0468	20.7842	23.7958	24.7715	24.0375	21.9974	23.7276	24.7947	+	0	2.59856	5.12365	1.69077		0.575922	0.394366	-1.03973	-0.329383	P97857;E9PY08;P59384	P97857;E9PY08	A disintegrin and metalloproteinase with thrombospondin motifs 1	Adamts1
25.3721	26.2894	27.9457	27.1329	21.9047	21.9467	21.3389	21.1892	21.2911	22.3469	21.2878	21.3704	+	0	3.89123	5.09016	1.96839		1	0.0219317	0.0207853	0.00894831	K3W4T3;Q9Z1G4;A2A599	K3W4T3;Q9Z1G4	V-type proton ATPase subunit a;V-type proton ATPase 116 kDa subunit a isoform 1	Atp6v0a1
28.1584	27.6836	28.1536	28.1892	22.1808	21.6959	25.3634	22.8613	22.3997	21.1613	20.7651	22.8463	+	0	3.05059	5.02089	1.77786		0.492711	0.613102	1.23224	0.417232	Q9D3L3;O09044;B0R030;B0R029;E9Q8A1	Q9D3L3;O09044;B0R030	Synaptosomal-associated protein;Synaptosomal-associated protein 23	Snap23
26.5713	27.0426	27.7123	27.0678	21.9494	21.8492	22.3897	22.1925	22.0382	23.4285	25.1271	22.0038	+	0	5.85506	5.00331	2.2099		0.510352	0.681106	-1.0542	-0.383623	A2A6G9;A2A6H0;Q61792;A2A6G7;A2A6G8;A2A6G6;A2A6H1;A2A6G5;E9Q0N6;A2A6G4	A2A6G9;A2A6H0;Q61792;A2A6G7;A2A6G8;A2A6G6	LIM and SH3 domain protein 1	Lasp1
26.6051	27.0178	27.2109	26.8264	21.6078	21.5437	21.718	22.7784	20.9741	21.0463	22.8952	23.0191	+	0	5.37365	5.00304	2.15774		1	NaN	0	NaN	Q61187;A0A1B0GS09;A0A1B0GS10;A0A1B0GRX2;D3Z2V5;D3Z0S9	Q61187;A0A1B0GS09	Tumor susceptibility gene 101 protein	Tsg101
29.6665	29.1173	29.5243	29.1083	23.8083	21.5673	25.783	26.2756	23.769	24.6276	25.7282	25.9946	+	0	2.44108	4.99556	1.62105		0.757051	0.227057	-0.671294	-0.210497	P26645	P26645	Myristoylated alanine-rich C-kinase substrate	Marcks
26.6288	26.868	26.5237	26.6976	21.1425	21.1271	21.7806	22.7596	21.7157	21.2545	22.4719	21.7636	+	0	4.84337	4.97705	2.0819		1	NaN	0	NaN	Q9R087;Q8R3X6	Q9R087;Q8R3X6	Glypican-6;Secreted glypican-6	Gpc6
26.5193	26.2674	26.5596	26.6641	21.8162	21.6967	20.8528	21.9819	21.9246	21.623	21.3503	22.367	+	0	5.7977	4.91568	2.17001		1	NaN	0	NaN	P61750;E9Q798;F6UFB9	P61750;E9Q798	ADP-ribosylation factor 4	Arf4
26.3636	26.4404	26.9113	26.2557	21.7311	21.1387	22.3305	21.5878	21.6213	22.1103	21.916	21.8934	+	0	5.54795	4.7957	2.0985		1	NaN	0	NaN	A0A0G2JDV8;Q9DAW9;A0A0G2JFI6;A0A0G2JFC8;A0A0G2JFG3	A0A0G2JDV8;Q9DAW9;A0A0G2JFI6	Calponin-3	Cnn3
27.4988	27.4633	26.6623	26.6237	22.9369	23.3003	22.0031	20.8448	22.682	20.2301	23.4294	21.9629	+	0	3.68896	4.79077	1.84297		0.937591	0.0802622	0.195165	0.0678383	Q9R001	Q9R001	A disintegrin and metalloproteinase with thrombospondin motifs 5	Adamts5
27.6966	28.217	28.8148	28.1118	23.2183	22.4344	24.6124	23.5638	21.7029	21.425	21.5452	21.8845	+	0	4.07632	4.75283	1.89561		0.157405	2.11255	1.81783	0.738172	B2RXS4	B2RXS4	Plexin-B2	Plxnb2
26.3342	26.3735	26.8553	26.4291	21.5034	22.0983	21.8546	21.7284	22.0502	21.4605	21.7424	21.3186	+	0	6.7831	4.70189	2.16363		1	NaN	0	NaN	P50516;D3YWH3;D3Z1B9	P50516	V-type proton ATPase catalytic subunit A	Atp6v1a
25.9004	26.0917	26.4976	26.365	21.1467	21.9906	21.6237	21.3719	21.4233	21.6921	21.5849	21.1891	+	0	6.09106	4.68044	2.10324		1	NaN	0	NaN	Q9CZ52;A0A0N4SV16;A0A0N4SUW7	Q9CZ52;A0A0N4SV16	Anthrax toxin receptor 1	Antxr1
25.8886	26.3646	26.9406	26.6022	21.9492	21.5422	21.2672	22.338	22.0626	22.5025	21.3495	21.7074	+	0	5.17263	4.67481	2.0131		1	NaN	0	NaN	Q9JIW9;F6QC68;P63321;A0A1Y7VL93	Q9JIW9;F6QC68;P63321	Ras-related protein Ral-B;Ras-related protein Ral-A	Ralb;Rala
26.1404	26.2342	26.8317	26.7464	22.3876	21.7902	22.0779	21.0401	21.2039	22.5444	21.7661	22.4921	+	0	5.04795	4.66422	1.99527		1	NaN	0	NaN	A0A0G2JDL9;Q99JI6;P62835;A0A1W2P777;A0A0G2JED9;A0A0G2JE52	A0A0G2JDL9;Q99JI6;P62835;A0A1W2P777	Ras-related protein Rap-1b;Ras-related protein Rap-1A	Rap1b;Rap1a
25.4106	25.3656	26.3394	25.4525	21.0289	22.2017	20.4959	20.2112	22.3654	21.0941	22.522	22.5214	+	0	4.07344	4.65759	1.86475		1	NaN	0	NaN	Q69ZW3	Q69ZW3	EH domain-binding protein 1	Ehbp1
26.3345	26.5096	27.1541	26.7632	20.7975	22.0283	22.5726	22.7711	21.3308	27.4048	21.859	22.0467	+	0	4.168	4.64798	1.87571		0.597573	0.317332	-1.11795	-0.320288	Q9Z1A1;B8JJG9;B8JJG7;B8JJG8;B8JJG6;F6QJV5	Q9Z1A1;B8JJG9;B8JJG7;B8JJG8;B8JJG6		Tfg
26.9079	27	27.3382	26.865	22.6654	22.9216	21.6406	22.3782	22.4132	21.7186	23.5191	21.1335	+	0	5.35443	4.62637	2.01419		1	NaN	0	NaN	P18872;D3Z2M7;F7BLT7	P18872;D3Z2M7	Guanine nucleotide-binding protein G(o) subunit alpha	Gnao1
28.8312	29.2021	29.1892	29.1397	23.8027	23.1283	24.5247	26.428	23.1654	22.3116	23.1661	23.091	+	0	3.17846	4.61963	1.70009		0.330466	1.07797	1.53741	0.560747	Q8C3X8	Q8C3X8	Lipase maturation factor 2	Lmf2
26.0545	26.0812	26.4992	26.2086	20.4919	23.6019	21.6675	20.6224	21.5075	22.0591	21.1896	22.7857	+	0	3.14909	4.61495	1.69311		1	NaN	0	NaN	Q8BFW7	Q8BFW7	Lipoma-preferred partner homolog	Lpp
25.9655	25.978	26.8236	26.3787	22.4891	21.3857	21.001	21.8702	22.4453	22.202	21.7207	21.9028	+	0	4.71383	4.59994	1.93269		1	NaN	0	NaN	Q9ES97	Q9ES97	Reticulon-3	Rtn3
28.7507	28.1813	28.6399	28.9785	23.5235	22.6974	23.8157	26.1159	24.4665	24.7614	25.1603	25.1383	+	0	3.06288	4.59946	1.67198		0.620972	0.517123	-0.843511	-0.306673	E9Q0M9;E9QA16;Q8VCQ8;S4R1T7;E9QA15;D3Z6I7;F6QLP8;F6ZAW1;E9Q9F3;F6RGN9;F6T2Z7	E9Q0M9;E9QA16;Q8VCQ8;S4R1T7;E9QA15;D3Z6I7		Cald1
31.4276	31.5857	29.9297	31.5055	26.9239	23.8099	27.2496	28.0811	26.8755	26.3527	26.3848	27.3738	+	0	2.40052	4.596	1.52457		0.922819	0.0866624	-0.230565	-0.0777639	P30999;D3Z2H2;G3X9V2;D3Z7H6;E9Q8Z4;E9Q8Z9;E9Q8Z8;E9Q903;E9Q904;E9Q8Z5;E9Q8Z6;E9Q905;E9Q901;E9Q986;E9Q906;E9Q907;D3Z2H7	P30999;D3Z2H2;G3X9V2;D3Z7H6;E9Q8Z4;E9Q8Z9;E9Q8Z8;E9Q903;E9Q904;E9Q8Z5;E9Q8Z6;E9Q905;E9Q901;E9Q986;E9Q906;E9Q907;D3Z2H7	Catenin delta-1	Ctnnd1
26.3405	26.6235	27.1166	26.7694	21.8365	22.4979	22.8049	21.3624	22.1403	21.6113	22.2257	22.274	+	0	4.8243	4.58709	1.94142		1	NaN	0	NaN	Q91XX1;A0A0A6YVS5;Q91XX6;Q91XX8;Q91XX5;Q91XY5;Q91XX7;Q91XX3;Q91XY9;Q91XX4;Q91XZ0;Q91XY6;A0A140LI48;Q91XY7;Q91XY3;Q91XY2;Q91XY0;Q91XX9;Q91XY8;Q6DD96;Q91XX0;Q91XW9;Q91XY4	Q91XX1		Pcdhgc3
28.6134	28.3591	28.9197	27.8619	23.77	22.6882	24.1352	24.8757	22.9811	21.8355	23.2897	23.099	+	0	3.98021	4.57123	1.8231		0.490073	0.97349	1.06599	0.416192	F8VPU2;E9Q805	F8VPU2	FERM, RhoGEF and pleckstrin domain-containing protein 1	Farp1
30.9399	30.9852	31.662	30.9624	27.6134	25.741	25.1217	27.8516	24.1281	23.9406	24.4981	23.132	+	0	3.20196	4.55547	1.68709		0.0717647	1.94775	2.65718	0.970914	Q60931;J3QMG3	Q60931;J3QMG3	Voltage-dependent anion-selective channel protein 3	Vdac3
28.589	28.4783	29.0551	28.609	23.5043	22.7916	25.4466	24.8801	21.3542	22.2387	21.1062	22.1291	+	0	3.45819	4.52722	1.72538		0.0841818	1.96651	2.4486	0.916319	A0A0J9YTY0;A0A0J9YUL3;Q8C1B7;A0A0J9YUV6;A0A0J9YVA6;Q9R1T4;A0A1W2P866	A0A0J9YTY0;A0A0J9YUL3;Q8C1B7	Septin-11	Sept11
26.122	26.2876	27.4054	25.6882	21.8712	21.3763	22.2538	21.9303	20.8722	22.9169	23.8508	21.2105	+	0	4.48977	4.51789	1.87606		0.83794	0.191275	-0.354704	-0.129983	E9Q133;P80318;Q3U0I3;F6Q609;F6ZVG8	E9Q133;P80318;Q3U0I3	T-complex protein 1 subunit gamma	Cct3
25.4131	26.666	27.715	26.4368	20.5577	22.3397	22.1243	23.2661	22.0084	23.3309	22.0813	23.2366	+	0	3.05696	4.4858	1.6406		0.736773	0.388766	-0.592365	-0.222126	Q9CXF4	Q9CXF4	TBC1 domain family member 15	Tbc1d15
28.9392	29.0985	29.6454	28.9401	25.1253	23.8641	24.5556	25.1759	21.6762	23.3884	23.045	21.4914	+	0	4.85954	4.47559	1.9053		0.0864615	2.15548	2.27996	0.887932	J7NUP1;Q60766	J7NUP1;Q60766	Immunity-related GTPase family M protein 1	Irgm1
27.3467	27.3787	27.5771	26.9696	21.898	21.138	25.1759	23.1637	21.2018	21.6603	22.4791	21.3746	+	0	2.61835	4.47411	1.54731		0.501237	0.592701	1.16498	0.398047	Q80X95;Q6NTA4;G3UYP1	Q80X95;Q6NTA4	Ras-related GTP-binding protein A;Ras-related GTP-binding protein B	Rraga;Rragb
26.264	26.2868	26.3123	26.1488	22.1091	21.6429	21.2115	22.2812	22.6839	22.6804	21.4837	21.5205	+	0	5.7542	4.44176	1.97956		0.854599	0.279042	-0.28095	-0.116219	Q9DBH5	Q9DBH5	Vesicular integral-membrane protein VIP36	Lman2
29.1946	28.529	29.4953	28.6983	24.4337	22.4917	25.7455	26.0502	21.2939	21.798	22.1932	21.8399	+	0	2.66239	4.299	1.51402		0.0501333	1.88742	2.89902	1.02428	Q9DBC7;D3Z0V6;P12849;A2AI69;D3Z068;D3YTM5	Q9DBC7	cAMP-dependent protein kinase type I-alpha regulatory subunit;cAMP-dependent protein kinase type I-alpha regulatory subunit, N-terminally processed	Prkar1a
27.7482	27.5411	28.1249	27.5748	21.8348	22.1115	24.3479	25.5277	22.6059	22.6771	22.1782	21.9164	+	0	2.50684	4.29179	1.4795		0.513126	0.572881	1.11109	0.381961	Q9ER00	Q9ER00	Syntaxin-12	Stx12
26.5799	26.1433	26.6835	25.9546	21.3787	22.6151	23.1634	21.1345	22.5845	23.0322	25.935	22.3735	+	0	3.76664	4.2674	1.69537		0.425615	0.713479	-1.40837	-0.475521	P62071;A0A1B0GRG1;A0A1B0GRT5	P62071;A0A1B0GRG1;A0A1B0GRT5	Ras-related protein R-Ras2	Rras2
27.169	27.2159	28.0008	27.4986	23.8464	21.7055	23.3111	24.0427	22.1551	23.0669	20.8814	24.1166	+	0	3.54761	4.24466	1.65588		0.717171	0.3294	0.671418	0.23414	Q9WVK4	Q9WVK4	EH domain-containing protein 1	Ehd1
26.6652	26.7363	27.1581	26.2759	21.5998	25.023	22.0346	21.2248	21.8955	22.1461	21.5297	22.1867	+	0	2.51698	4.23834	1.4689		0.797079	0.245481	0.531034	0.184399	P68254;F6YY69;F6VW30	P68254;F6YY69;F6VW30	14-3-3 protein theta	Ywhaq
26.5523	26.9024	27.1563	26.5303	21.6843	20.8999	23.7953	23.8147	22.1413	23.6065	21.1056	22.257	+	0	2.85588	4.2368	1.53623		0.902112	0.111145	0.270965	0.0933456	F8WHW3;Q3TWL2;E0CYE6;E0CZF6;E0CZ18	F8WHW3;Q3TWL2;E0CYE6	Type 1 phosphatidylinositol 4,5-bisphosphate 4-phosphatase	Tmem55b
26.4648	25.9589	26.9136	26.7677	22.7655	21.3029	20.6892	24.4372	22.1054	22.1836	22.4853	21.8599	+	0	2.56992	4.22758	1.47737		0.949527	0.0586168	0.140158	0.0492608	P27601;Q9D034	P27601;Q9D034	Guanine nucleotide-binding protein subunit alpha-13	Gna13
26.9715	26.8261	26.9331	26.5557	22.2198	22.9064	22.1982	23.1323	20.7463	21.3395	21.3906	21.6349	+	0	5.48793	4.20745	1.8648		0.301529	2.33837	1.33634	0.580012	Q7TQE2;Q62523;A0A0N4SVD2;A0A0N4SUX7;A0A0N4SVP4	Q7TQE2;Q62523	Zyxin	Zyx
26.5471	26.3031	26.818	26.4624	21.9318	21.5069	20.6526	25.2424	20.7712	21.2629	22.1168	22.7033	+	0	2.22233	4.19925	1.39453		0.769086	0.227992	0.619861	0.200335	F6QKK2;Q8VEH3	F6QKK2;Q8VEH3	ADP-ribosylation factor-like protein 8A	Arl8a
25.5839	25.6358	25.9846	25.7169	21.1981	22.1656	21.075	21.8584	21.2349	21.799	22.0473	21.3909	+	0	5.26402	4.15603	1.82576		1	NaN	0	NaN	Q9WUM4;B9EIZ7;Q920M5	Q9WUM4	Coronin-1C	Coro1c
24.8624	25.2113	25.5524	25.4262	20.4572	22.0792	21.7353	20.1901	22.7623	20.5322	21.2588	21.5019	+	0	3.83027	4.14765	1.66601		1	NaN	0	NaN	Q99P65;D6RI95;D3YWS9	Q99P65;D6RI95;D3YWS9	Equilibrative nucleoside transporter 3	Slc29a3
26.5744	26.7119	28.0806	26.8406	22.0448	24.1292	21.5218	23.9847	22.7169	21.5483	22.2345	22.9689	+	0	2.82108	4.13174	1.50205		0.766472	0.318275	0.552958	0.20215	Q9Z1M2;A0A140LIF8	Q9Z1M2;A0A140LIF8		Irgm2
26.3953	26.953	28.4239	26.955	24.1306	21.0182	23.6147	23.4654	21.692	22.4615	22.3319	21.8725	+	0	2.62559	4.12459	1.46306		0.543739	0.644994	0.967752	0.356031	Q64727	Q64727	Vinculin	Vcl
29.5923	29.8818	30.5268	29.4607	24.6664	24.9449	26.3608	27.0472	25.1787	22.5867	24.8003	25.2727	+	0	3.26081	4.11063	1.57131		0.457381	0.748076	1.29521	0.45438	Q01853	Q01853	Transitional endoplasmic reticulum ATPase	Vcp
28.3359	28.3025	29.0015	28.2687	24.1162	24.9123	23.4507	25.1154	22.2709	21.4772	22.1685	23.5121	+	0	4.15999	4.07853	1.6848		0.124133	1.93275	2.04147	0.794162	B1ASP2;P52332;G5E852;Q3TXE3;E9QJS1;Q62120;Q9R117	B1ASP2;P52332	Tyrosine-protein kinase;Tyrosine-protein kinase JAK1	Jak1
28.2689	27.7016	28.4443	27.2845	22.1961	23.3731	24.2589	25.6408	22.5774	24.1039	24.2636	24.3251	+	0	2.71437	4.0576	1.46288		1	0.0201925	0.049726	0.017526	Q80X90	Q80X90	Filamin-B	Flnb
25.9287	26.1885	26.5209	26.4922	21.6224	20.7507	22.3822	24.3705	21.7394	22.8986	22.3714	22.307	+	0	2.6533	4.00113	1.4369		1	0.020066	-0.047668	-0.0169784	Q9CQX2	Q9CQX2	Cytochrome b5 type B	Cyb5b
27.6271	27.7679	28.2151	26.8356	21.4504	21.4614	25.2684	26.2977	27.0329	25.8913	25.4668	26.1543	+	0	1.6606	3.99193	1.21009		0.150909	0.987557	-2.51685	-0.760575	E9Q6R7;A0A1W2P7C0;Q61636;A0A1W2P8G5;A0A1W2P8A5;A0A1W2P6L4;A2A9Z1;A2A9Z2;P11531	E9Q6R7		Utrn
25.5898	25.1567	25.5772	25.4219	22.0938	21.7696	21.3742	20.5408	21.2328	22.003	22.0993	22.5059	+	0	4.56409	3.99178	1.69857		1	NaN	0	NaN	F8WIV2;Q60854	F8WIV2;Q60854	Serpin B6	Serpinb6a;Serpinb6
24.8543	25.1411	25.8276	25.2282	20.5476	20.8125	22.1157	21.6791	21.5826	22.4249	22.306	20.879	+	0	4.10219	3.97407	1.64236		1	NaN	0	NaN	Q80W68	Q80W68	Kin of IRRE-like protein 1	Kirrel
25.9153	24.934	26.7209	26.4291	22.4242	20.4453	22.2251	23.0227	23.0735	21.42	21.6163	21.8845	+	0	2.95617	3.97051	1.48191		1	0.0155938	0.0307474	0.0115286	Q78ZM0;O70492;D3Z789;D3Z6Z0	Q78ZM0;O70492;D3Z789;D3Z6Z0	Sorting nexin-3	Snx3
25.0889	25.4931	25.9332	25.204	21.7027	21.4058	20.9138	21.9266	22.7623	21.3214	21.5657	21.6876	+	0	5.01946	3.9426	1.72269		1	NaN	0	NaN	Q8CIB5;A6X940	Q8CIB5	Fermitin family homolog 2	Fermt2
27.6497	27.2078	27.8678	27.6726	21.9218	22.4138	25.0699	25.2273	22.4186	22.4499	25.7756	24.1391	+	0	2.38156	3.9413	1.36943		1	0.0107233	-0.0376215	-0.0118286	P10833	P10833	Ras-related protein R-Ras	Rras
25.2406	25.5951	26.1194	25.4279	21.6412	21.1296	22.4882	21.4026	20.509	21.2505	22.1938	22.5358	+	0	4.53248	3.93037	1.67315		0.998236	0.0270472	0.0430918	0.0169277	P70168	P70168	Importin subunit beta-1	Kpnb1
26.1992	26.4834	27.8498	26.7452	24.2431	21.4578	24.0063	22.0443	22.9312	22.1522	22.1513	22.0204	+	0	2.58573	3.88153	1.39361		0.72926	0.372622	0.62409	0.228799	Q7TMB8;A0A0R4J119;A0A0U1RQ05;Q5SQX6;F6QD74	Q7TMB8;A0A0R4J119;A0A0U1RQ05;Q5SQX6	Cytoplasmic FMR1-interacting protein 1;Cytoplasmic FMR1-interacting protein 2	Cyfip1;Cyfip2
27.0644	26.2895	27.7238	25.9253	23.8623	20.7047	22.2989	24.7263	21.9192	24.2077	22.9262	22.4971	+	0	2.12574	3.85266	1.2955		0.998287	0.00347185	0.0105214	0.00349379	Q61768;E9QAK5;P28738;P33175	Q61768;E9QAK5	Kinesin-1 heavy chain;Kinesin-like protein	Kif5b
27.4228	27.8281	28.5798	28.0486	24.6017	21.6607	24.4469	25.7943	21.8902	23.9821	23.7123	24.5885	+	0	2.26182	3.84393	1.32196		0.780476	0.222495	0.582658	0.191019	Q9JKF1;A0A0U1RNG5	Q9JKF1	Ras GTPase-activating-like protein IQGAP1	Iqgap1
27.7139	28.1103	28.228	27.8891	22.9504	24.3604	24.0815	25.1866	21.5411	22.3657	23.2036	22.9063	+	0	3.71165	3.84058	1.55107		0.235862	1.49855	1.64056	0.633718	P80314;A0A1W2P7B7;A0A1W2P828;A0A1W2P8B6;A0A1W2P6Q3	P80314	T-complex protein 1 subunit beta	Cct2
25.5313	25.3322	25.6681	25.4876	21.5536	21.826	22.2504	21.0726	23.3076	21.1081	23.8314	22.1532	+	0	5.24589	3.82915	1.697		0.552921	0.680217	-0.924414	-0.347965	Q91ZE0	Q91ZE0	Trimethyllysine dioxygenase, mitochondrial	Tmlhe
27.2874	26.3825	26.7878	27.3158	22.5182	20.5464	25.7892	23.6119	23.7692	23.8616	22.9669	23.4415	+	0	1.85415	3.82691	1.22811		0.83846	0.133326	-0.393379	-0.126401	Q9R1J0	Q9R1J0	Sterol-4-alpha-carboxylate 3-dehydrogenase, decarboxylating	Nsdhl
25.3327	25.2556	25.7757	25.5367	22.1451	21.9498	21.4862	21.0159	21.154	21.2306	22.9555	21.65	+	0	5.03965	3.8259	1.6796		1	NaN	0	NaN	Q3TAA7	Q3TAA7	Serine/threonine-protein kinase 11-interacting protein	Stk11ip
25.6235	25.4314	26.4879	25.4336	22.1909	21.5314	21.8025	22.2088	22.0331	21.5537	21.6221	20.1109	+	0	4.83236	3.81068	1.65654		1	NaN	0	NaN	Q9QXX0	Q9QXX0	Protein jagged-1	Jag1
26.2588	25.998	26.4489	28.8787	23.8347	23.1813	24.3729	20.9753	23.9289	24.2794	24.192	24.1578	+	0	2.04793	3.80502	1.26792		0.507905	0.674584	-1.04848	-0.381282	E9Q718;Q9R0B9	E9Q718;Q9R0B9	Procollagen-lysine,2-oxoglutarate 5-dioxygenase 2	Plod2
25.956	26.8863	27.0236	26.7632	22.5594	22.3255	22.3367	24.203	22.5329	21.9531	21.0103	21.4424	+	0	3.51353	3.80113	1.51332		0.471057	1.03819	1.12148	0.43827	Q76MZ3;G3UWL2;H3BK50;H3BIV7;H3BLQ0;H3BLE7;Q3TTF6;H3BKU1;G3UWS4;Q7TNP2	Q76MZ3	Serine/threonine-protein phosphatase 2A 65 kDa regulatory subunit A alpha isoform	Ppp2r1a
27.5079	27.2194	27.8497	28.9768	23.8626	24.7954	24.0848	23.6341	23.5393	22.7278	21.4844	21.7453	+	0	3.76704	3.79419	1.54256		0.202213	1.7407	1.72002	0.678671	P17047	P17047	Lysosome-associated membrane glycoprotein 2	Lamp2
27.8769	27.6792	27.9607	28.0555	24.0837	22.0091	24.5949	25.7259	22.5162	21.6438	24.7252	25.3071	+	0	2.54333	3.78969	1.36224		0.807164	0.185828	0.555298	0.175164	P27546;A0A140T8T5;E9PZ43;A0A0G2JDN7;A0A0G2JFK3;A0A0G2JDY5;A0A0G2JG35;A0A0G2JFT4;A0A0G2JFH2;A0A0G2JDU1;A0A0G2JE57	P27546;A0A140T8T5;E9PZ43;A0A0G2JDN7	Microtubule-associated protein 4;Microtubule-associated protein	Map4
26.8186	26.0417	26.9017	26.3259	21.1468	23.3908	22.0974	24.332	26.638	27.0307	20.7578	26.5314	+	0	2.68395	3.78023	1.38424		0.201333	0.740498	-2.49768	-0.68355	Q91XH6;O88384;E0CYE5;F6UHS3;F6T4B9	Q91XH6;O88384	Vesicle transport through interaction with t-SNAREs homolog 1B	Vti1b
26.1827	26.5744	28.0756	26.038	22.8584	21.9757	23.3927	23.5295	21.6522	20.3971	24.3643	22.5233	+	0	3.18667	3.77859	1.46195		0.701534	0.332031	0.704862	0.242657	Q08093;D3Z7R6	Q08093;D3Z7R6	Calponin-2;Calponin	Cnn2
26.1422	26.2883	26.5222	26.5748	23.4822	22.8606	20.311	23.8191	22.6225	21.9404	20.9861	21.6077	+	0	2.47819	3.76362	1.3438		0.648569	0.426522	0.829078	0.289443	Q80UE5;Q80UE4	Q80UE5;Q80UE4		Epb4.1l2
24.609	24.7411	25.3789	24.8202	21.0078	21.2867	21.0362	21.2844	21.1367	21.557	20.8118	21.4283	+	0	6.00404	3.73349	1.70796		1	NaN	0	NaN	F8VPK5;A0A1Y7VMN0;P70336;P70335	F8VPK5;A0A1Y7VMN0;P70336	Rho-associated protein kinase;Rho-associated protein kinase 2	Rock2
24.9558	24.9645	25.6669	25.0604	21.5651	20.6817	21.9047	21.5758	22.5859	23.3058	21.6133	22.4808	+	0	4.67933	3.73005	1.61303		1	NaN	0	NaN	Q2PZL6	Q2PZL6	Protocadherin Fat 4	Fat4
26.4236	25.4104	26.7148	25.312	20.266	24.5015	22.2347	22.0207	20.9253	21.6269	21.9902	21.8194	+	0	2.12446	3.70946	1.26245		0.732855	0.311956	0.665257	0.22942	O35682;A0A0N4SW94	O35682;A0A0N4SW94	Myeloid-associated differentiation marker	Myadm
24.4812	24.9364	25.4237	24.7848	20.921	22.0121	21.1163	20.7526	21.9501	22.8716	23.2196	21.4862	+	0	4.43229	3.70605	1.582		1	NaN	0	NaN	Q80UG2;P70207;P70208;P70206	Q80UG2;P70207;P70208;P70206	Plexin-A4;Plexin-A2;Plexin-A3;Plexin-A1	Plxna4;Plxna2;Plxna3;Plxna1
25.2314	26.062	25.8223	25.3585	20.3684	22.721	22.2872	22.3219	21.1496	22.4057	21.2264	21.15	+	0	3.22241	3.69391	1.44136		1	NaN	0	NaN	Q9CWF2;Q7TMM9	Q9CWF2;Q7TMM9	Tubulin beta-2B chain;Tubulin beta-2A chain	Tubb2b;Tubb2a
26.218	25.9189	27.1368	25.9183	22.4332	23.3237	23.3988	21.3435	20.7169	21.2913	21.0707	22.2916	+	0	3.22066	3.67317	1.4348		0.378626	1.1449	1.2822	0.495633	Q9JJ00	Q9JJ00	Phospholipid scramblase 1	Plscr1
26.6664	26.1561	26.6795	25.8094	22.3128	22.9048	21.677	23.7837	22.5887	22.171	24.0771	21.0966	+	0	3.49955	3.65829	1.46598		0.93549	0.0887214	0.186241	0.0674122	Q04736;A0A0J9YUV2	Q04736	Tyrosine-protein kinase Yes	Yes1
25.9159	25.9742	26.1885	25.8934	22.2786	22.7636	21.8372	22.5008	22.3115	20.9742	21.9383	21.487	+	0	5.66379	3.64797	1.65259		1	NaN	0	NaN	P24638;B7ZCF4;B7ZCF5	P24638	Lysosomal acid phosphatase	Acp2
27.4159	26.8116	26.8693	25.6636	24.7831	22.0567	21.5364	23.8377	21.7984	22.2638	24.2735	24.7045	+	0	2.29952	3.63662	1.27913		0.935885	0.0705604	-0.206582	-0.0678079	Q9D051	Q9D051	Pyruvate dehydrogenase E1 component subunit beta, mitochondrial	Pdhb
25.4336	25.5193	25.847	25.5515	21.3295	22.6022	21.8907	22.0152	22.7564	22.4844	22.5811	20.3386	+	0	4.92163	3.62843	1.59415		1	NaN	0	NaN	P63024;B0QZN5;P63044;A0A0N4SUV3;D3YTU0;Q62442	P63024;B0QZN5;P63044	Vesicle-associated membrane protein 3;Vesicle-associated membrane protein 2	Vamp3;Vamp2
31.5042	31.4737	29.7329	31.6188	22.6572	31.0906	28.1739	27.9074	31.0826	31.185	30.7682	28.1042	+	0.000690196	1.03461	3.62512	0.95099		0.170632	0.726851	-2.82775	-0.724766	Q01279;B2KGF7;Q61527	Q01279	Epidermal growth factor receptor	Egfr
28.7018	28.9118	29.307	29.0788	27.1839	21.2512	26.493	26.6726	26.2876	26.4296	27.0187	27.7014	+	0	1.37767	3.59968	1.05979		0.484985	0.460736	-1.45914	-0.42571	P51150;A0A0N4SVR6;A0A0N4SVG9	P51150;A0A0N4SVR6;A0A0N4SVG9	Ras-related protein Rab-7a	Rab7a
24.9845	25.3007	25.2655	25.5808	22.8755	21.3721	21.7816	20.7309	21.7364	21.11	21.4204	22.6023	+	0	3.59941	3.59286	1.45657		1	NaN	0	NaN	Q3UZP7;Q9Z0P4	Q3UZP7;Q9Z0P4	Paralemmin-1	Palm
28.8493	28.6197	29.0781	27.1969	24.8486	23.8285	24.0373	26.6617	24.2773	23.8001	22.874	23.6552	+	0	2.4588	3.59199	1.29616		0.471736	0.845185	1.19239	0.440427	P21956	P21956	Lactadherin	Mfge8
26.8193	27.1785	27.9086	27.3608	24.1061	20.9674	24.9309	24.9174	24.098	22.9521	23.5198	22.7231	+	0	1.99869	3.58634	1.20833		0.830664	0.157912	0.407174	0.136176	Q9QUI0;A0A0A6YXF6;H3BL56;A0A0A6YWJ1;A0A0G2JEP8;Q9CR99;P62746	Q9QUI0;A0A0A6YXF6;H3BL56	Transforming protein RhoA	Rhoa;Rhoc
25.8006	25.234	26.0933	25.2353	23.7559	21.1027	20.8977	22.3281	20.977	21.6436	21.8304	22.8656	+	0	2.67571	3.56969	1.32564		0.940479	0.0912342	0.191963	0.0693964	P53702;G3UXK7	P53702	Cytochrome c-type heme lyase	Hccs
25.6523	26.1129	26.3985	26.3581	22.6004	21.8708	21.9435	23.9474	21.4602	21.8815	22.0297	22.3651	+	0	3.34981	3.53994	1.40992		0.681969	0.600775	0.656401	0.260849	Q80Y86	Q80Y86	Mitogen-activated protein kinase 15	Mapk15
25.8697	25.1823	26.032	25.5085	21.5429	22.0843	22.5738	22.3315	20.561	22.1376	23.1407	21.7368	+	0	4.70759	3.515	1.53417		1	NaN	0	NaN	F8WIJ0;Q9JIS8;F6TQE2;A2AGJ9;Q6P6P5;Q3V0N8;Q924N4	F8WIJ0;Q9JIS8	Solute carrier family 12 member 4	Slc12a4
25.1413	25.4342	25.8944	25.3308	21.6077	22.4151	21.9463	21.8343	23.0413	20.9995	21.4672	22.9381	+	0	5.25512	3.49931	1.56675		1	NaN	0	NaN	F8VQC9;Q8BTY2	F8VQC9;Q8BTY2	Anion exchange protein;Sodium bicarbonate cotransporter 3	Slc4a7
25.2807	24.6848	25.5174	25.1253	22.4558	21.366	21.1684	21.6631	21.648	22.3535	21.1366	20.4147	+	0	4.35304	3.4887	1.4954		1	NaN	0	NaN	Q9JHF5;F6ZFB8	Q9JHF5	V-type proton ATPase subunit a	Tcirg1
24.9452	25.6265	25.5694	25.4891	22.5254	20.9299	21.6716	22.5715	22.3058	22.1314	23.7209	21.4596	+	0	3.77221	3.48293	1.4386		1	NaN	0	NaN	Q8VDC1;A0A140T8V9	Q8VDC1;A0A140T8V9	FYVE and coiled-coil domain-containing protein 1	Fyco1
25.2663	25.0906	27.0839	25.1565	21.3784	20.7248	23.257	23.5444	23.742	22.2818	19.965	23.7715	+	0	2.17694	3.42319	1.20398		0.940061	0.0673254	-0.213942	-0.0682966	Q922Q8	Q922Q8	Leucine-rich repeat-containing protein 59	Lrrc59
25.3306	25.5015	25.8565	25.2948	21.2567	22.0375	21.9664	23.0305	21.1593	22.7926	20.7905	22.1465	+	0	3.93777	3.4231	1.4343		1	NaN	0	NaN	Q1MX41;Q1MX43;Q1MX40;Q1MX42;P28867	Q1MX41;Q1MX43;Q1MX40;Q1MX42;P28867	Protein kinase C;Protein kinase C delta type;Protein kinase C delta type regulatory subunit;Protein kinase C delta type catalytic subunit	Prkcd
27.4826	27.1742	27.4195	27.0542	22.6939	23.7442	24.5641	24.5996	21.9151	20.5243	22.1442	21.7569	+	0	3.4928	3.38217	1.37523		0.0811667	2.15619	2.31532	0.898692	H3BL49;P42932;H3BJB6;H3BLL1;H3BKG2;H3BKR8	H3BL49;P42932;H3BJB6	T-complex protein 1 subunit theta	Cct8
24.7747	24.8263	25.1951	25.1432	21.5164	21.7187	21.8339	21.3562	22.3921	21.3152	21.1914	21.4777	+	0	6.28289	3.37853	1.57068		1	NaN	0	NaN	A0A0U1RPE8;A0A0R4J0R1;O70404	A0A0U1RPE8;A0A0R4J0R1;O70404	Vesicle-associated membrane protein 8	Vamp8
26.4098	26.5271	25.1588	25.8953	23.0927	21.1355	23.6394	22.6926	23.3992	22.0626	22.274	21.4278	+	0	2.78008	3.35766	1.28084		0.838056	0.204576	0.349166	0.130444	P48036;A0A0G2JGQ0	P48036	Annexin A5	Anxa5
24.8321	25.0158	25.067	24.8213	21.918	20.7629	21.7006	21.9752	22.4702	21.6684	21.6634	21.0693	+	0	4.6047	3.34491	1.46152		1	NaN	0	NaN	E9Q440;E9Q7X6	E9Q440;E9Q7X6	Protein HEG homolog 1	Heg1
25.2597	25.3763	25.5281	25.3029	22.4591	22.5944	22.0018	21.0921	23.135	21.9604	21.7241	21.6983	+	0	4.15282	3.32988	1.42027		1	NaN	0	NaN	E9PWK7;Q8C8K1;P54761;E9PUK8;A2BDQ4;G1K381;Q8CBF3;P54763;Q61772;Q62413;A2BDW0;Q6PFV6;E9PUQ4;Q8BRB1;E9PUQ2;E9PUP9;E9PUQ0;P35991;Q60629;P29319;Q03137;O09127	E9PWK7;Q8C8K1;P54761	Receptor protein-tyrosine kinase;Ephrin type-B receptor 4	Ephb4
24.9458	25.1437	25.2925	25.1584	21.5526	22.206	21.7179	21.8114	21.5478	21.852	20.8712	21.3373	+	0	6.14747	3.31313	1.53666		1	NaN	0	NaN	B1ATZ0;B1ATZ1;Q3UMA3;Q99LI8;F6VV02	B1ATZ0;B1ATZ1;Q3UMA3;Q99LI8;F6VV02	Hepatocyte growth factor-regulated tyrosine kinase substrate	Hgs
24.879	24.6947	25.6528	24.826	20.8153	21.0972	23.46	21.4619	22.944	21.3623	21.4777	21.9703	+	0	2.69178	3.3045	1.2533		0.91549	0.12309	-0.22997	-0.0852183	Q8R010;Q8R3V2	Q8R010;Q8R3V2	Aminoacyl tRNA synthase complex-interacting multifunctional protein 2	Aimp2
25.1815	25.0161	25.1624	25.2101	20.5866	22.5953	21.4012	22.7782	21.9362	21.535	21.4851	21.6369	+	0	3.14878	3.30221	1.31074		1	NaN	0	NaN	Q91X76	Q91X76		Nt5dc2
27.0461	26.7248	27.583	27.2728	24.121	21.8884	24.6266	24.9399	25.2489	24.7125	25.7264	21.1249	+	0	2.42212	3.26272	1.20267		0.896606	0.0897125	-0.309216	-0.0950428	B1AQR8;G3X9T7;O08573	B1AQR8;G3X9T7;O08573	Galectin;Galectin-9	Lgals9
26.9339	27.0413	27.5828	26.8736	25.017	20.9348	24.6059	24.8571	21.9709	21.3546	21.9379	21.7316	+	0	1.77797	3.25421	1.08837		0.1865	1.11414	2.10498	0.704748	Q3UW53;E9PYV4;D3Z233;D3YYZ9	Q3UW53;E9PYV4;D3Z233	Protein Niban	Fam129a
26.0974	25.9128	26.6991	26.3183	26.9952	21.1977	21.6934	22.2218	22.4913	22.2778	21.9404	21.3483	+	0.000464	1.26912	3.22991	0.964213		0.620284	0.313948	1.01257	0.301165	G3UWE1;Q52L67;Q9CY27;A0A1D5RLH3;A0A1D5RLB4;Q3TAN8	G3UWE1;Q52L67;Q9CY27;A0A1D5RLH3;A0A1D5RLB4;Q3TAN8	Very-long-chain enoyl-CoA reductase	Tecr
25.7655	26.03	26.5671	26.265	22.279	22.7883	21.6337	25.0488	22.7957	22.3484	22.3534	24.127	+	0	2.25793	3.21943	1.16573		1	0.0123832	0.0313363	0.0109834	P62192	P62192	26S protease regulatory subunit 4	Psmc1
25.2925	25.4495	25.4945	25.1818	22.2382	21.6967	22.0549	22.5638	20.9329	21.5996	21.4423	22.4082	+	0	5.50207	3.21618	1.46537		0.729218	0.750358	0.542666	0.230388	A0A1C7CYV0;B1AX58;Q99K51;Q61233;Q3V0K9	A0A1C7CYV0;B1AX58;Q99K51	Plastin-3	Pls3
24.44	24.7015	25.1952	24.5753	21.4672	21.2938	21.7798	21.5407	22.3825	22.6446	21.8242	22.0463	+	0	5.51858	3.20762	1.46264		1	NaN	0	NaN	P21279	P21279	Guanine nucleotide-binding protein G(q) subunit alpha	Gnaq
25.0886	25.2182	25.482	24.979	23.1253	22.0127	21.4568	21.344	22.2584	22.0903	21.8227	22.0571	+	0	3.5713	3.20724	1.32449		1	NaN	0	NaN	Q5SS83;Q60634	Q5SS83;Q60634	Flotillin-2	Flot2
24.0604	23.9971	24.7115	24.5617	21.1283	21.5325	20.8648	20.9859	22.3404	22.22	21.3444	21.5981	+	0	5.06772	3.20481	1.43701		1	NaN	0	NaN	Q8K124	Q8K124	Pleckstrin homology domain-containing family O member 2	Plekho2
24.3941	24.7298	24.9791	24.7279	21.7854	21.6748	19.9354	22.6183	21.1417	20.8735	20.4134	21.7874	+	0	2.84441	3.20425	1.24381		1	NaN	0	NaN	Q91W98;D6RDC2	Q91W98;D6RDC2	Solute carrier family 15 member 4	Slc15a4
24.6792	24.6545	24.7855	25.2497	21.7107	19.9707	22.5834	22.2943	21.6898	20.8154	21.9052	22.411	+	0	2.74779	3.20243	1.23102		1	NaN	0	NaN	Q8R0W6	Q8R0W6	NEDD4 family-interacting protein 1	Ndfip1
25.8857	26.1266	27.7802	25.8426	22.6982	21.3327	25.0002	23.7957	24.6459	21.7291	21.3803	21.9462	+	0	1.90636	3.20206	1.10121		0.702264	0.303022	0.781334	0.253445	H7BWY4;E9Q9H0;Q811D0;D3Z3B8;S4R2T8;F6UDT8;D3YUZ8;E9Q2L2;Q91XM9	H7BWY4;E9Q9H0;Q811D0;D3Z3B8;S4R2T8;F6UDT8	Disks large homolog 1	Dlg1
24.8974	25.1261	25.6515	24.8074	21.2926	22.3083	21.7016	22.394	21.2815	22.0286	21.7541	20.9686	+	0	4.21671	3.1965	1.37643		0.804477	0.548767	0.415889	0.176791	Q5UE59;E9Q7C9;Q7TNF4;Q8CD76;O88447	Q5UE59;E9Q7C9;Q7TNF4;Q8CD76;O88447	Kinesin light chain 1	Klc1
26.0481	25.8009	25.6316	25.3972	22.3028	20.9589	21.9056	24.9395	22.6594	22.9038	20.6398	22.3739	+	0	1.9955	3.19276	1.1151		0.839329	0.146382	0.382471	0.127715	E9Q0U7;Q61699;D3Z027;D3Z3I9	E9Q0U7;Q61699;D3Z027;D3Z3I9	Heat shock protein 105 kDa	Hsph1
25.757	25.7825	24.9495	25.823	21.5813	23.5808	21.5625	22.8778	21.7405	21.1097	22.8036	22.026	+	0	2.96358	3.17739	1.25003		0.795836	0.336134	0.480661	0.184114	Q9CQ45	Q9CQ45	Neudesin	Nenf
27.6835	27.8542	27.5636	27.8511	25.3871	21.1627	25.6351	26.0937	24.5067	25.546	21.3631	24.7605	+	0.00053211	1.48447	3.16846	1.00675		0.82083	0.135011	0.525574	0.151494	Q5SW88;P62821;Q5SW87;Q5SW86	Q5SW88;P62821;Q5SW87;Q5SW86	Ras-related protein Rab-1A	Rab1;Rab1A
28.3552	26.3399	26.8774	27.7809	24.5193	22.3106	24.6315	25.2222	24.9693	24.4007	24.8182	24.7028	+	0	2.1724	3.16744	1.13854		0.763565	0.367935	-0.551828	-0.20822	Q62426	Q62426	Cystatin-B	Cstb
25.8948	26.2094	27.2507	26.0662	21.7183	23.0291	23.4902	24.5275	19.9309	22.0768	20.1704	22.6297	+	0	2.5278	3.16403	1.19055		0.195636	1.17185	1.98932	0.687797	G5E839;P80315	G5E839;P80315	T-complex protein 1 subunit delta	Cct4
26.2507	26.4305	25.7437	26.1334	24.6924	21.1976	21.0012	25.1059	24.6192	21.4657	21.4752	22.0223	+	0.000534562	1.52235	3.14032	1.00961		0.799237	0.176085	0.60367	0.181092	Q3UJQ9;Q9D0K2	Q3UJQ9;Q9D0K2	Succinyl-CoA:3-ketoacid-coenzyme A transferase;Succinyl-CoA:3-ketoacid coenzyme A transferase 1, mitochondrial	Oxct1
26.7672	27.0147	26.718	26.883	25.3623	20.6447	24.4733	24.3435	21.2998	21.1351	24.1106	21.7304	+	0.000247619	1.61849	3.13981	1.03035		0.377053	0.620821	1.63697	0.503131	Q6IRU2	Q6IRU2	Tropomyosin alpha-4 chain	Tpm4
26.4871	25.7828	26.3853	26.7104	22.9594	25.0609	22.7134	22.1006	22.1424	22.2415	21.451	22.1024	+	0	2.45734	3.13282	1.17197		0.4552	0.933407	1.22424	0.458853	Q60865;F6YLI0	Q60865;F6YLI0	Caprin-1	Caprin1
25.6302	25.409	25.8364	26.1722	22.3761	21.551	23.5266	23.0716	24.0123	22.3466	20.5724	22.2679	+	0	3.30501	3.13059	1.2724		1	NaN	0	NaN	D3YVM2;Q9QY73	D3YVM2;Q9QY73	Transmembrane protein 59	Tmem59
25.3098	25.0316	25.6123	24.9621	21.7624	22.1593	22.4497	22.1193	22.986	20.9104	20.8892	20.6865	+	0	5.28959	3.10629	1.40909		1	NaN	0	NaN	P47754;A0A0N4SVM0;D6RCW7;A0A0G2JE27	P47754;A0A0N4SVM0;D6RCW7	F-actin-capping protein subunit alpha-2	Capza2
27.1958	27.5108	28.2675	27.4085	24.6589	24.3687	24.4933	24.4622	24.2482	23.3766	23.9946	25.1865	+	0	4.86673	3.09986	1.38322		0.846118	0.328967	0.294318	0.123625	D3Z2H9;E9Q5J9;A0A0R4J1P2;P21107;S4R2U0;G5E8R0;E9Q453;G5E8R2;G5E8R1;E9Q456;E9Q455;E9Q452;Q8BSH3;Q8BP43;E9Q450;E9Q448;CON__Q3SX28;B7ZNL3;A2AIM4;E9Q454;F8WID5;P58774;P58771;D3YVR0;A2AIM5	D3Z2H9;E9Q5J9;A0A0R4J1P2;P21107	Tropomyosin alpha-3 chain	Tpm3-rs7;Tpm3
23.6815	23.6993	24.6731	24.0125	20.9161	21.3965	20.8484	20.5266	22.6639	22.7414	22.5005	21.5234	+	0	4.37208	3.09474	1.34958		1	NaN	0	NaN	A2AS98;P28660	A2AS98;P28660	Nck-associated protein 1	Nckap1
24.9794	24.7723	24.9604	24.7926	21.8496	21.434	22.1842	21.7638	21.0271	21.3544	22.846	22.2715	+	0	5.83129	3.0683	1.41826		1	NaN	0	NaN	Q3TEG7;P53994;P59279;G3UXQ7;G3V022	Q3TEG7;P53994;P59279	Ras-related protein Rab-2A;Ras-related protein Rab-2B	Rab2b;Rab2a
26.8186	25.428	26.7924	26.8255	21.5676	22.2123	24.3886	25.4807	24.8307	23.5157	23.9971	24.7578	+	0.000244131	1.68527	3.0538	1.02495		0.652891	0.389887	-0.862986	-0.290655	Q9CQN1	Q9CQN1	Heat shock protein 75 kDa, mitochondrial	Trap1
25.3832	25.0053	25.92	25.1368	22.3719	21.0273	21.4715	24.3778	21.4904	20.913	21.8923	22.2403	+	0	2.12738	3.04921	1.10074		0.699186	0.36966	0.678143	0.242544	B7ZNU9;Q61235	B7ZNU9;Q61235	Beta-2-syntrophin	Sntb2
25.5467	25.3588	25.7983	26.1079	22.6145	22.2756	23.1871	22.5528	22.0217	21.6346	21.7932	22.5008	+	0	4.72153	3.0454	1.35299		0.640159	1.32853	0.669948	0.295305	A8DIL0;Q9JL15;Q8C6H0	A8DIL0;Q9JL15;Q8C6H0	Galectin;Galectin-8	Lgals8
25.6779	25.3521	25.8684	25.5656	22.0427	22.6129	22.099	23.5332	21.9313	23.1623	23.2882	20.906	+	0	3.81472	3.04406	1.28898		1	NaN	0	NaN	B1AQD3;Q0PD20;Q64008;F7BE32;B1AQD4	B1AQD3;Q0PD20;Q64008;F7BE32;B1AQD4	Ras-related protein Rab-34	Rab34
24.1741	24.558	24.7596	24.3735	21.4742	21.1536	22.8067	20.2797	21.6425	22.8088	21.1197	21.5637	+	0	2.8745	3.03777	1.19648		1	NaN	0	NaN	E9QKZ2;Q91YE6;F6TLX3;E0CXB2	E9QKZ2;Q91YE6;F6TLX3;E0CXB2	Importin-9	Ipo9
25.9207	26.2032	26.5154	25.7295	24.5609	21.015	21.4881	25.1648	21.6412	22.8965	22.9642	24.3964	+	0.000508772	1.53014	3.035	0.989232		0.978518	0.0235799	0.0825915	0.0258487	P84096	P84096	Rho-related GTP-binding protein RhoG	Rhog
26.7274	26.6429	26.8496	25.9929	23.7873	22.9442	22.9038	24.4415	23.0641	21.9663	22.9208	23.396	+	0	3.47293	3.03403	1.25605		0.66578	0.68888	0.68237	0.275186	P30285;E9Q9E4;E9PZX7;D6RHS5;D3YWB0;A0A0G2JDL3;E3W997;E9PVC7;A0A1L1SUS7;A0A1Y7VLM0;P49615;Q80YP0;Q64261;P97377;Q99J95;Q3V3A1;Q04899;O35495;Q04735;Q8K0D0;Q14AX6;Q69ZA1	P30285;E9Q9E4;E9PZX7	Cyclin-dependent kinase 4	Cdk4
25.5264	25.7223	25.4029	25.2189	23.6209	22.5676	22.0911	21.4977	21.4284	21.5562	22.425	20.6755	+	0	3.2184	3.0233	1.22828		1	NaN	0	NaN	Q8VDM4;E9Q2S8	Q8VDM4	26S proteasome non-ATPase regulatory subunit 2	Psmd2
26.5285	26.1572	27.7315	26.7904	24.8213	24.5829	21.0116	24.7078	22.3802	22.3679	21.498	21.071	+	0.000537037	1.65958	3.02102	1.01256		0.231451	1.02866	1.9516	0.65483	Q99K70;B1AWT2;B1AWT3;Q7TT45;B1AWT4	Q99K70;B1AWT2;B1AWT3;Q7TT45	Ras-related GTP-binding protein C;Ras-related GTP-binding protein D	Rragc;Rragd
25.4907	25.2112	27.0276	25.6717	23.8371	22.3957	21.9917	23.1261	22.2837	24.8016	22.6896	21.8324	+	0	2.71751	3.01266	1.17058		0.987108	0.0284787	-0.0641928	-0.0231481	P62334	P62334	26S protease regulatory subunit 10B	Psmc6
28.27	28.0709	29.2382	28.4615	25.7088	24.3855	25.6995	26.2449	23.2755	23.062	24.2647	24.9122	+	0	3.15279	3.00049	1.21424		0.237559	1.49539	1.63103	0.630588	Z4YKV1;P63094;Q6R0H7;Q66L47;Q8CGK7	Z4YKV1;P63094;Q6R0H7	Guanine nucleotide-binding protein G(s) subunit alpha isoforms short;Guanine nucleotide-binding protein G(s) subunit alpha isoforms XLas	Gnas
24.1353	24.5035	24.9435	24.6084	21.9524	21.3756	21.119	21.7677	21.9477	22.0919	21.4565	22.1687	+	0	4.67441	2.99399	1.3299		1	NaN	0	NaN	Q9CXT7	Q9CXT7	Transmembrane protein 192	Tmem192
25.2759	25.1255	25.1758	24.791	22.0611	21.6823	23.4869	21.163	21.537	22.0316	24.3981	24.4958	+	0	2.97002	2.99373	1.19316		0.555011	0.505858	-1.01732	-0.348194	Q3UXU7;Q80Z96;A0A0H2UH25;E0CX72;F7BWJ0	Q3UXU7;Q80Z96;A0A0H2UH25	Vang-like protein 1	Vangl1
27.1182	26.601	26.8572	26.6047	20.8734	25.4387	24.8562	24.1128	25.0903	25.1753	25.0328	24.7162	+	0.000502165	1.56228	2.97501	0.982988		0.507465	0.534961	-1.18335	-0.39132	A2AMW0;P47757;F7CAZ6;A0A0A0MQI9;F6YHZ8	A2AMW0;P47757;F7CAZ6	F-actin-capping protein subunit beta	Capzb
26.523	25.8428	26.3887	26.1409	22.8276	23.5743	23.2479	23.5361	23.3222	24.2424	24.6533	25.1441	+	0	4.85928	2.92735	1.31371		0.486912	1.31365	-1.04403	-0.430889	Z4YJV4;Q60597;Q5SVY1;Q5SVY0	Z4YJV4;Q60597	2-oxoglutarate dehydrogenase, mitochondrial	Ogdh
29.3956	29.6519	29.7549	29.6366	26.2283	26.2634	26.5291	27.7136	26.242	25.8903	25.0823	23.7895	+	0	3.74327	2.92611	1.24093		0.330506	1.1627	1.43256	0.541199	F8WIT2;P14824	F8WIT2;P14824	Annexin;Annexin A6	Anxa6
24.8449	25.1165	25.7991	24.8727	21.1834	21.4894	21.9165	24.3813	20.9525	21.2202	20.8908	20.7012	+	0	2.06152	2.91566	1.05576		0.428816	0.894152	1.30145	0.475607	Q8K2A1;E0CXC5	Q8K2A1;E0CXC5	PTB domain-containing engulfment adapter protein 1	Gulp1
24.2878	24.4007	24.6715	24.5309	21.3106	22.0113	21.4135	21.5001	22.651	21.7579	21.5701	21.8604	+	0	5.50383	2.91382	1.33885		1	NaN	0	NaN	E9Q137	E9Q137		Tex264
25.0826	25.6445	25.5777	25.288	21.6026	21.5698	25.6439	21.1705	21.3582	22.7917	22.4784	25.695	+	0.000684825	1.46778	2.90149	0.947668		0.808922	0.160323	-0.584157	-0.171736	V9GX00;Q00560	V9GX00;Q00560	Interleukin-6 receptor subunit beta	Il6st
27.0277	26.914	27.371	27.1781	24.0161	24.238	24.148	24.5268	21.7071	21.8843	21.1122	23.3144	+	0	5.95704	2.89045	1.34652		0.07792	2.455	2.22777	0.898584	A0A1W2P8C6;P41731	A0A1W2P8C6;P41731	CD63 antigen	Cd63
24.778	25.3452	25.5606	25.1312	23.772	21.8405	21.7182	21.9419	21.7971	21.3347	21.6427	20.9337	+	0	2.86297	2.8856	1.14755		0.553535	0.856575	0.891085	0.353224	A0A0R4J1E3;Q9QXS6;F7CPL2	A0A0R4J1E3;Q9QXS6;F7CPL2	Drebrin	Dbn1
23.9998	24.3993	25.1867	24.5841	21.1291	21.3607	21.5121	22.6328	22.2083	21.691	21.1851	21.1562	+	0	3.35322	2.88382	1.19389		0.95866	0.0857589	0.0985389	0.0407791	D3YZ57;P39688;D3YZA2;D3YVZ0	D3YZ57;P39688	Non-specific protein-tyrosine kinase;Tyrosine-protein kinase Fyn	Fyn
24.9436	24.6103	25.8597	25.1082	20.8411	21.8965	22.2932	24.0151	21.7316	21.7392	21.3541	23.0263	+	0	2.16519	2.86898	1.05831		0.871827	0.151248	0.298675	0.10843	O35316;A0A0U1RQA5;A0A0U1RP20;A0A0U1RQA0	O35316;A0A0U1RQA5;A0A0U1RP20;A0A0U1RQA0	Sodium- and chloride-dependent taurine transporter	Slc6a6
27.6627	27.7209	28.1327	28.0524	25.7778	22.3519	25.8208	26.2104	24.1208	23.9584	23.3596	23.7471	+	0.000495726	1.69608	2.85195	0.980385		0.490625	0.650741	1.24375	0.426485	Q9JIZ9;Q5F284	Q9JIZ9;Q5F284	Phospholipid scramblase 3	Plscr3
25.3402	25.5152	25.5562	25.2426	21.302	23.2695	22.7692	22.9342	21.181	22.4615	21.551	21.247	+	0	3.18171	2.84484	1.16539		1	NaN	0	NaN	P62814;A0A0U1RNU9;Q91YH6	P62814	V-type proton ATPase subunit B, brain isoform	Atp6v1b2
24.7648	24.9017	25.1224	24.7199	21.8687	21.8254	21.9267	22.5272	21.2647	22.7262	22.9737	25.5868	+	0	5.27683	2.84019	1.29814		0.505595	0.562489	-1.10084	-0.377756	Q8R105	Q8R105	Vacuolar protein sorting-associated protein 37C	Vps37c
27.8339	27.865	29.1136	26.964	26.817	25.9341	22.1056	25.6083	22.0204	23.7335	23.3609	24.991	+	0.000802817	1.33902	2.8279	0.90464		0.378816	0.630238	1.5898	0.49643	Q60598;Q921L6	Q60598;Q921L6	Src substrate cortactin	Cttn
24.6155	24.7135	25.7283	25.1357	23.9362	22.0575	21.3823	21.5065	21.6108	22.1161	22.4388	23.286	+	0	2.34099	2.8276	1.07009		0.941418	0.0742473	-0.142254	-0.0529375	P57716	P57716	Nicastrin	Ncstn
28.2463	28.6454	29.7893	29.2628	26.2059	25.3552	26.424	26.6757	24.669	23.2807	24.1077	22.9551	+	0	3.14447	2.82073	1.15393		0.07625	2.60375	2.4121	0.971089	Q9WU78	Q9WU78	Programmed cell death 6-interacting protein	Pdcd6ip
26.2715	25.6637	25.8333	25.4987	21.5961	21.6442	23.837	24.9098	24.6778	23.9372	24.2636	24.7128	+	0.000515556	1.8135	2.82003	0.992595		0.38444	0.828862	-1.40111	-0.492511	Q9CQA3	Q9CQA3	Succinate dehydrogenase [ubiquinone] iron-sulfur subunit, mitochondrial	Sdhb
25.7489	25.3139	26.7464	25.3978	21.5118	24.3626	21.2452	24.9108	22.7079	22.2623	23.5429	20.5434	+	0.000651852	1.49652	2.79416	0.930127		0.713648	0.268856	0.743475	0.236777	Q9D0I9	Q9D0I9	Arginine--tRNA ligase, cytoplasmic	Rars
29.832	30.1524	30.4043	29.9835	26.8059	25.7923	27.8574	28.7835	25.9682	25.9464	26.8623	27.7439	+	0	2.25696	2.78328	1.0468		0.701855	0.382011	0.679548	0.244782	Q9WTI7;Q5ND45	Q9WTI7	Unconventional myosin-Ic	Myo1c
24.0903	23.9971	24.5655	24.8225	21.9665	21.6304	21.048	21.7098	22.2214	22.0407	20.9629	22.9993	+	0	4.25847	2.78018	1.22171		1	NaN	0	NaN	Q5Y5T1	Q5Y5T1	Probable palmitoyltransferase ZDHHC20	Zdhhc20
24.6578	24.4406	25.0274	24.5702	22.6273	22.7215	20.2103	22.0605	21.7763	20.8121	22.2954	21.8437	+	0	2.45066	2.76909	1.06632		1	NaN	0	NaN	P61804	P61804	Dolichyl-diphosphooligosaccharide--protein glycosyltransferase subunit DAD1	Dad1
25.1223	25.747	26.7837	25.2701	23.5877	23.9061	22.347	22.0281	23.181	22.4975	21.6888	22.3853	+	0	2.45894	2.76357	1.06564		0.764395	0.426378	0.529048	0.207329	O88983;Q9D0J1	O88983	Syntaxin-8	Stx8
24.7887	25.2643	24.9941	24.904	24.3754	20.2651	22.9627	21.3585	22.5097	25.3353	22.1306	21.163	+	0.000679537	1.63498	2.74736	0.944924		0.802273	0.165231	-0.544249	-0.166364	P62141;P63087;A0A0G2JFF1;A0A0G2JGC1;A0A0J9YUU8	P62141;P63087;A0A0G2JFF1;A0A0G2JGC1	Serine/threonine-protein phosphatase PP1-beta catalytic subunit;Serine/threonine-protein phosphatase PP1-gamma catalytic subunit	Ppp1cb;Ppp1cc
25.6199	24.9197	24.9819	25.4084	22.1924	21.1635	24.0542	22.5364	21.0117	21.7232	21.6185	21.794	+	0	2.34791	2.74588	1.04735		0.530813	0.746835	0.949781	0.361886	P53690	P53690	Matrix metalloproteinase-14	Mmp14
27.2807	27.1928	27.7064	27.1482	24.5446	24.1929	24.2971	25.3787	24.1007	24.6161	23.3369	24.9313	+	0	4.02331	2.72871	1.18764		0.81712	0.348864	0.357068	0.146352	P11983;F2Z483	P11983	T-complex protein 1 subunit alpha	Tcp1
24.6528	24.532	24.786	24.4357	22.0247	21.5489	22.75	21.1756	23.0499	21.4535	20.6544	24.0422	+	0	3.64224	2.72682	1.16138		0.81799	0.200989	-0.425238	-0.149894	Q9QYJ0	Q9QYJ0	DnaJ homolog subfamily A member 2	Dnaja2
25.9157	25.0071	25.0596	25.8405	20.4224	21.3653	24.202	24.9337	24.7805	25.0432	24.6109	21.6568	+	0.000767677	1.29874	2.72488	0.874657		0.508196	0.42656	-1.29198	-0.386023	O08749	O08749	Dihydrolipoyl dehydrogenase, mitochondrial	Dld
25.0499	24.8371	25.5379	25.2649	23.3207	21.0784	21.4507	23.9414	22.3278	21.0818	22.8034	21.7056	+	0.00052968	2.05321	2.72464	1.00362		0.81152	0.239252	0.468138	0.167621	Q9CX00	Q9CX00	IST1 homolog	Ist1
24.7905	24.7241	25.3415	24.9345	22.7649	22.0332	22.0566	22.0809	21.3015	21.8208	22.6997	21.7339	+	0	4.70615	2.71376	1.21972		1	NaN	0	NaN	Q99MR3	Q99MR3	Solute carrier family 12 member 9	Slc12a9
24.1551	24.1708	24.3549	24.0912	21.7379	21.6564	21.7229	20.9524	21.9489	21.2258	21.0251	20.2521	+	0	4.99919	2.6756	1.2176		1	NaN	0	NaN	P58871	P58871	182 kDa tankyrase-1-binding protein	Tnks1bp1
24.6923	25.1197	25.4629	25.0529	22.2297	21.677	22.5282	23.2128	22.4423	22.6828	21.6542	21.4774	+	0	3.53168	2.67001	1.13292		0.820077	0.342889	0.347776	0.142849	Q9QYA2	Q9QYA2	Mitochondrial import receptor subunit TOM40 homolog	Tomm40
24.7971	25.3401	25.4909	25.4603	24.4677	22.4707	20.8543	22.629	22.5141	22.8644	22.4345	21.771	+	0.000469636	1.90521	2.66667	0.96743		0.927156	0.0992755	0.209412	0.075506	D3Z0J2;P51637	D3Z0J2	Caveolin	Cav1
30.4913	30.7956	31.3276	30.8265	28.4367	26.3183	28.971	29.1166	26.3794	27.0141	27.2907	26.506	+	0.000513274	2.12437	2.64966	0.992286		0.355859	1.07752	1.41305	0.526872	P57780;A0A1L1SV25;E9Q2W9;A0A1L1SVJ6;D3Z0L8;D3Z761;Q9JI91;O88990;A0A1Y7VMW4	P57780;A0A1L1SV25	Alpha-actinin-4	Actn4
25.0062	24.8322	25.0376	24.3113	21.5249	21.2947	22.1979	23.5716	21.5869	21.8464	20.9102	21.6718	+	0	2.57435	2.64954	1.0436		0.694089	0.541166	0.643437	0.252176	Q80UU9	Q80UU9	Membrane-associated progesterone receptor component 2	Pgrmc2
25.2411	24.8516	26.4739	25.0223	21.2287	23.8974	21.6409	24.2608	20.9971	22.6626	23.7659	24.1974	+	0.000647059	1.66944	2.64028	0.924902		0.948279	0.0496132	-0.148793	-0.0487696	P17427;P17426;A0A140LHG0;A0A0J9YUA7	P17427	AP-2 complex subunit alpha-2	Ap2a2
27.4867	27.2502	27.9205	26.8547	25.2659	23.4886	25.2514	25.0068	23.8127	25.4048	24.5851	23.8912	+	0	2.80434	2.62483	1.05817		0.84085	0.236414	0.329756	0.128599	P35293	P35293	Ras-related protein Rab-18	Rab18
27.6494	27.2401	27.5162	27.8093	26.1028	22.1362	25.0919	26.422	26.077	24.7502	25.3796	25.5093	+	0.00077027	1.42538	2.61554	0.876673		0.809825	0.190239	-0.490829	-0.162885	Q3TWV4;P84091	Q3TWV4;P84091	AP-2 complex subunit mu	Ap2m1
24.4292	25.225	26.3022	24.6768	22.7502	22.0191	21.198	24.2849	22.045	21.8385	23.2397	23.5354	+	0.000666667	1.80773	2.59525	0.934717		0.964021	0.0454116	-0.101596	-0.0365357	O55143;Q8R429;B1ATS4;B1ATS5;E9Q559;Q64518	O55143	Sarcoplasmic/endoplasmic reticulum calcium ATPase 2	Atp2a2
25.0578	25.3969	25.71	25.4577	23.1378	22.6621	22.652	22.7978	21.3695	23.0179	21.5283	21.0278	+	0	5.21465	2.59319	1.19183		0.47341	1.25526	1.07651	0.43862	A2AFW6;Q9D050;Q791V5;D6RCZ1	A2AFW6;Q9D050;Q791V5	Mitochondrial carrier homolog 2	Mtch2
25.216	25.1914	25.3024	25.1508	22.3488	21.2729	22.468	24.3996	22.9283	24.3279	23.7678	22.2111	+	0.000487395	2.13808	2.59279	0.977924		0.705431	0.372909	-0.686441	-0.24517	P19157;P46425	P19157;P46425	Glutathione S-transferase P 1;Glutathione S-transferase P 2	Gstp1;Gstp2
30.3169	29.3328	28.821	29.0045	26.6558	25.975	26.8167	27.6767	25.5885	25.7862	27.1394	27.2677	+	0.000251208	2.76052	2.58776	1.0421		0.839953	0.242239	0.335616	0.130977	P68134;P68033;A0A1D5RM20	P68134;P68033	Actin, alpha skeletal muscle;Actin, alpha cardiac muscle 1	Acta1;Actc1
24.9546	24.3267	25.0339	24.1886	20.6928	22.5576	22.073	22.8322	22.5297	22.0964	21.5069	23.0162	+	0.000246445	2.59237	2.58704	1.02589		1	NaN	0	NaN	F6RDM4	F6RDM4		Gls
23.7481	24.493	25.092	24.1048	21.7469	22.3712	21.5096	21.4666	21.7201	22.0108	22.0704	22.1087	+	0	3.46523	2.58593	1.09791		0.907017	0.395464	-0.203977	-0.0916182	B2RUJ2;B7ZNX6;Q80TH2	B2RUJ2;B7ZNX6;Q80TH2	Protein LAP2	Erbb2ip
24.258	24.6583	24.8903	24.4095	21.6587	22.3728	21.6518	22.2302	21.6851	20.8154	21.9839	22.7311	+	0	4.46988	2.57565	1.15264		1	NaN	0	NaN	Q9EQH3	Q9EQH3	Vacuolar protein sorting-associated protein 35	Vps35
26.4468	27.0415	27.0067	27.1086	24.6715	22.2998	24.8479	25.5115	25.1668	25.5191	25.46	24.9721	+	0.000682171	1.93283	2.56817	0.944949		0.558128	0.633643	-0.946786	-0.348988	Q9CZX7	Q9CZX7	Type 2 phosphatidylinositol 4,5-bisphosphate 4-phosphatase	Tmem55a
24.1106	24.029	24.5618	24.4028	21.9048	22.2114	21.3284	21.3999	20.6094	21.7525	21.1144	22.0601	+	0	4.35629	2.56492	1.14277		1	NaN	0	NaN	Q8C5G6;Q9QZ06;F7AT44;A9JEI5	Q8C5G6;Q9QZ06;F7AT44	Toll-interacting protein	Tollip
25.2442	25.0121	25.5481	25.3249	22.2789	21.0115	23.6754	23.9047	23.2873	22.8914	23.3935	23.6605	+	0.000460317	2.02801	2.56471	0.956365		0.736039	0.370818	-0.590553	-0.219426	P56135;F8WHP8	P56135;F8WHP8	ATP synthase subunit f, mitochondrial	Atp5j2
24.4182	24.2149	23.9577	24.8267	21.8474	20.202	21.5028	23.6557	20.7865	21.6215	21.2775	21.744	+	0.000656716	1.87617	2.55239	0.933063		1	NaN	0	NaN	A2AAY5	A2AAY5	SH3 and PX domain-containing protein 2B	Sh3pxd2b
24.6273	24.4787	25.5209	24.3955	22.2328	21.5827	21.3739	23.6354	21.6153	22.196	20.7864	22.4217	+	0.000511013	2.36494	2.54938	0.991003		0.811175	0.30204	0.451376	0.171804	Q62465	Q62465	Synaptic vesicle membrane protein VAT-1 homolog	Vat1
26.6934	26.2963	25.9887	26.6621	25.5737	23.0156	24.2251	22.6426	24.9908	22.8677	25.1502	25.3532	+	0.0006875	2.01002	2.54584	0.948847		0.696669	0.355861	-0.726222	-0.252179	Q07417	Q07417	Short-chain specific acyl-CoA dehydrogenase, mitochondrial	Acads
25.439	25.5327	26.4792	25.656	22.076	22.8639	23.5472	24.4415	21.9282	21.4658	22.2876	23.0812	+	0.000520179	2.42029	2.54456	0.995345		0.509838	0.862093	1.04146	0.399387	P29341;F6ZAX1;V9GXG3;A2A5N3;Q91YZ8;D3Z5M2;Q62029;A3KFU5;Q9D4E6;A3KFU8;Q6PHQ9	P29341	Polyadenylate-binding protein 1	Pabpc1
27.5243	26.2399	27.5833	25.9125	24.599	24.5706	23.0209	24.928	24.6939	24.811	24.6073	24.9887	+	0.000481328	2.23204	2.53537	0.972297		0.767661	0.525427	-0.495587	-0.203508	P26443;F7CFA5	P26443	Glutamate dehydrogenase 1, mitochondrial	Glud1
25.579	25.7891	25.3948	25.3538	23.3192	22.0007	22.1707	24.4868	20.3025	21.4961	21.8136	24.2483	+	0.000493617	2.30603	2.53481	0.980296		0.563282	0.459553	1.02922	0.342039	O55222;D3YZA5	O55222	Integrin-linked protein kinase	Ilk
24.0047	24.2274	24.1183	24.1226	22.1079	19.8827	22.7213	21.6318	22.102	21.4011	21.4499	21.4458	+	0.00047541	2.21625	2.53235	0.969631		1	NaN	0	NaN	P48759	P48759	Pentraxin-related protein PTX3	Ptx3
25.1538	24.951	25.3687	24.9216	23.0746	22.9085	21.6761	22.6594	23.5362	23.1472	22.8521	23.3657	+	0	3.58059	2.51916	1.08129		0.668508	0.953193	-0.645696	-0.275217	Q9D172;A0A1W2P870;A0A1W2P7B6	Q9D172;A0A1W2P870;A0A1W2P7B6	ES1 protein homolog, mitochondrial	D10Jhu81e
24.3718	24.3821	24.8501	24.17	22.3473	22.1281	22.2175	21.035	21.2119	21.3968	21.4753	22.0379	+	0	3.53639	2.51154	1.07564		1	NaN	0	NaN	E9QNH6;E9Q580;Q7TQD7;P46735;D3YV80	E9QNH6;E9Q580;Q7TQD7;P46735	Unconventional myosin-Ib	Myo1b
24.5481	25.0049	25.7374	24.4569	21.9544	21.218	23.2824	23.3158	20.4997	21.3464	22.1373	21.7417	+	0.000462151	2.24501	2.4942	0.961558		0.508171	0.806016	1.01136	0.385397	P80316	P80316	T-complex protein 1 subunit epsilon	Cct5
27.2328	27.0109	27.6445	27.1813	25.1913	22.9142	25.2005	25.8434	24.7114	24.5762	25.2186	25.2563	+	0.000659176	2.03551	2.48004	0.933522		0.940788	0.0832438	-0.153285	-0.0574996	Q9DC51	Q9DC51	Guanine nucleotide-binding protein G(k) subunit alpha	Gnai3
24.577	24.8315	24.7174	24.8845	21.9588	21.3341	21.5478	24.251	23.8876	23.9296	23.9513	24.1611	+	0.000649446	1.98135	2.47969	0.926836		0.2416	1.35192	-1.70947	-0.639111	F8WHL2;Q8CIE6	F8WHL2;Q8CIE6	Coatomer subunit alpha;Coatomer subunit alpha;Xenin;Proxenin	Copa
23.5907	23.0851	23.666	23.7035	21.0463	21.9122	21.2455	19.9429	22.0696	22.9703	21.641	22.0531	+	0.00024186	2.90266	2.47459	1.01687		1	NaN	0	NaN	H3BL26;Q99L96;O70401	H3BL26;Q99L96;O70401	Tetraspanin;Tetraspanin-6	Tspan6
25.0236	24.3646	25.7233	24.5735	21.291	20.904	23.7743	23.8746	21.5438	20.9235	21.4943	22.3537	+	0.00075	1.5667	2.46024	0.864271		0.615274	0.473219	0.882203	0.310163	P80313;A0A0N4SV00	P80313;A0A0N4SV00	T-complex protein 1 subunit eta	Cct7
23.8384	24.2099	24.5664	24.0276	20.2999	22.3061	22.344	21.865	22.1106	21.6455	21.7005	20.8614	+	0.000497854	2.55216	2.45679	0.980817		1	NaN	0	NaN	E9PUD2;Q8K1M6	E9PUD2;Q8K1M6	Dynamin-1-like protein	Dnm1l
23.5524	24.2628	24.3754	24.1185	22.8585	20.9663	20.8587	21.8078	22.1497	21.6219	21.8308	22.0972	+	0.0005	2.57927	2.45446	0.982558		1	NaN	0	NaN	Z4YN97;A0A0A6YXW8;Q9R0Y5	Z4YN97;A0A0A6YXW8;Q9R0Y5	Adenylate kinase isoenzyme 1	Ak1
24.2057	24.6902	25.0043	24.8345	22.692	21.4897	22.9164	21.8884	22.5658	22.4695	24.0504	22.3361	+	0.000245283	3.18922	2.43703	1.02541		0.702235	0.540099	-0.608825	-0.241337	Q80VB6;A0A0G2JGQ6;Q9JLM8;A0A0G2JGR9;Q9CXL6;Q6PGI2;O88809	Q80VB6;A0A0G2JGQ6;Q9JLM8	Serine/threonine-protein kinase DCLK1	Dclk1
26.2729	25.5337	25.4657	26.0006	24.1875	21.2004	24.1499	24.0133	21.6802	22.057	21.4006	22.6825	+	0.00077551	1.7408	2.43041	0.882164		0.371551	0.934607	1.43271	0.515186	P35282	P35282	Ras-related protein Rab-21	Rab21
24.8127	25.5057	25.5298	25.3663	21.9266	21.8715	23.6121	24.1021	23.4748	22.8344	23.6486	23.6331	+	0.000661654	2.17499	2.42559	0.933609		0.765529	0.373063	-0.519677	-0.199467	P63085;F6VEI7;E9PXX5;A0A0U1RPZ0;E9Q3I6;D3Z6D8;A0A0U1RPX4;D3Z3G6;Q63844;Q6P5G0;Q61532	P63085;F6VEI7	Mitogen-activated protein kinase 1	Mapk1
24.987	24.5978	25.0427	24.8116	21.3282	22.1293	23.5036	22.7925	20.6427	25.8275	21.821	22.838	+	0.000489451	2.65184	2.42137	0.978286		0.873897	0.10536	-0.343912	-0.107372	Q8VHE0	Q8VHE0	Translocation protein SEC63 homolog	Sec63
23.5676	24.1155	24.01	23.8195	20.8145	21.882	20.1221	23.0163	21.9524	21.9974	20.7892	22.669	+	0.000820144	2.02461	2.41943	0.914978		1	NaN	0	NaN	E9PYT3;Q91YH5	E9PYT3;Q91YH5	Atlastin-3	Atl3
23.9667	23.6333	24.6245	23.811	21.7518	21.8957	21.0228	21.7287	22.4628	21.5526	20.3191	22.1775	+	0	3.76829	2.40913	1.05123		1	NaN	0	NaN	Q8K2Y3	Q8K2Y3	Protein eva-1 homolog B	Eva1b
25.3288	25.8753	26.613	26.7953	22.8172	24.0854	24.0665	24.0266	22.8563	21.8671	21.7459	21.1715	+	0.000485356	2.70655	2.40415	0.977269		0.1536	2.112	1.83875	0.745018	P68181;A0A0G2JFT9;H6TMF5	P68181;A0A0G2JFT9;H6TMF5	cAMP-dependent protein kinase catalytic subunit beta	Prkacb
29.8967	29.6318	29.6688	29.7573	28.1715	24.71	27.5609	28.9104	27.7851	27.2822	27.9886	28.0735	+	0.00108308	1.39557	2.40046	0.821974		0.817411	0.18595	-0.444167	-0.151312	P56480	P56480	ATP synthase subunit beta, mitochondrial	Atp5b
25.4176	25.7347	26.0082	26.6674	21.1954	23.2028	24.7427	25.0941	22.1973	22.0853	24.1364	21.0248	+	0.00107645	1.38278	2.39821	0.819257		0.513491	0.497781	1.19781	0.386432	B7ZCF1;O88685;A2AGN7;F6Q2E3;A0A087WPH7	B7ZCF1;O88685;A2AGN7	26S protease regulatory subunit 6A	Psmc3
28.1448	27.2504	27.4848	27.5125	25.9054	25.1217	23.7161	26.0653	24.8353	26.2597	26.0652	26.4199	+	0.000654275	2.248	2.39597	0.932399		0.683985	0.488086	-0.692874	-0.261811	P20108	P20108	Thioredoxin-dependent peroxide reductase, mitochondrial	Prdx3
24.5714	24.4412	25.1523	24.7702	23.0368	20.6451	22.1652	23.5219	21.5161	22.2752	22.1659	22.3466	+	0.000797203	1.98474	2.39155	0.902381		0.892875	0.154644	0.266273	0.100119	Q9DC37	Q9DC37	Major facilitator superfamily domain-containing protein 1	Mfsd1
24.8324	24.6179	25.3222	24.8603	21.3445	21.2687	22.6921	24.7697	22.1891	22.044	21.2915	22.796	+	0.000930818	1.54784	2.38945	0.843805		0.821622	0.1979	0.438602	0.152561	F6V084;Q8VBT0	F6V084;Q8VBT0	Thioredoxin-related transmembrane protein 1	Tmx1
23.6237	23.6436	23.412	23.7535	21.4638	20.9946	20.5639	21.8675	21.5724	21.5934	22.0949	22.9846	+	0.00025	3.74487	2.3857	1.04102		1	NaN	0	NaN	G3UYM8;F6VR53;D3YUF3;D3YUF4;G3UXP9;E9Q863;E9PY13;E9PY12;G3UX72;E9PXE1;E9QPM7;E9PXE2;Q64096	G3UYM8;F6VR53;D3YUF3;D3YUF4;G3UXP9;E9Q863;E9PY13;E9PY12;G3UX72;E9PXE1;E9QPM7;E9PXE2;Q64096	Guanine nucleotide exchange factor DBS	Mcf2l
24.7558	24.3985	24.4728	24.1986	22.7846	21.4153	22.1737	21.9129	21.4969	21.2348	22.0216	21.1791	+	0.000248804	3.61713	2.38482	1.03352		1	NaN	0	NaN	P39876	P39876	Metalloproteinase inhibitor 3	Timp3
24.234	24.1672	24.7648	24.6117	23.3418	22.064	20.5784	22.2597	21.4744	21.4739	20.0982	22.8782	+	0.000642336	2.17856	2.38346	0.92145		1	NaN	0	NaN	J3QN85;P16092;A0A0J9YTQ5;Q61563;Q7TSI8;F6TK14;E9QNJ9;Q61851	J3QN85;P16092;A0A0J9YTQ5;Q61563;Q7TSI8;F6TK14;E9QNJ9;Q61851	Fibroblast growth factor receptor;Fibroblast growth factor receptor 1;Fibroblast growth factor receptor 3	Fgfr1;Fgfr3
23.7881	23.4977	24.1613	23.8461	22.2891	20.3537	21.4004	21.738	22.5804	20.8456	22.1698	22.9245	+	0.000491525	2.83461	2.37798	0.97881		1	NaN	0	NaN	P61222	P61222	ATP-binding cassette sub-family E member 1	Abce1
24.803	25.3716	26.7657	24.231	23.1374	23.1008	22.9358	22.554	23.0771	21.9433	22.4241	22.7709	+	0.000644689	2.25462	2.36086	0.922389		0.802364	0.653826	0.378141	0.166034	Q8C788;Q91ZR2	Q8C788;Q91ZR2	Sorting nexin;Sorting nexin-18	Snx18
23.6447	24.2437	24.4494	23.8168	21.5823	21.1609	22.8156	21.1805	21.58	21.5705	21.8004	21.7723	+	0.000473469	2.80197	2.35383	0.968106		0.99852	0.00342068	0.00403833	0.00168685	P70452	P70452	Syntaxin-4	Stx4
26.1306	26.2448	26.2568	25.6591	23.3645	22.2667	23.9236	25.328	22.6127	21.0452	22.0976	22.1285	+	0.000786207	1.94786	2.35211	0.88687		0.238444	1.29638	1.7497	0.643893	P80317;B1AT05;Q61390	P80317	T-complex protein 1 subunit zeta	Cct6a
25.7926	25.8102	25.9849	25.9522	22.7196	22.884	22.4389	26.1055	21.7894	22.3382	21.7782	21.7837	+	0.00107975	1.4618	2.348	0.820274		0.329722	0.944663	1.61462	0.562161	P23242	P23242	Gap junction alpha-1 protein	Gja1
23.6939	24.3123	24.7955	24.3051	21.9867	21.4619	22.6429	21.6563	22.3056	21.3052	21.946	22.27	+	0.000527273	3.30881	2.33979	0.998404		1	NaN	0	NaN	P61021	P61021	Ras-related protein Rab-5B	Rab5b
24.8017	24.7892	24.2302	24.5799	22.3651	21.5659	21.169	23.9534	21.9527	23.7788	21.2484	22.7475	+	0.000788927	2.00067	2.3369	0.888519		0.943292	0.0735472	-0.168517	-0.0597301	P55302;F6WMD1	P55302;F6WMD1	Alpha-2-macroglobulin receptor-associated protein	Lrpap1
24.8906	24.9038	25.2629	25.1957	22.1012	22.6587	22.0361	24.1094	21.7404	21.487	22.2209	22.1902	+	0.000671756	2.50315	2.33688	0.937996		0.583445	0.787826	0.816753	0.324912	Q6P5F7	Q6P5F7	Protein tweety homolog 3	Ttyh3
24.788	23.699	23.9788	23.5605	20.5489	21.7332	22.5313	21.8883	22.1807	24.6933	21.7035	21.9724	+	0.000664151	2.47695	2.33115	0.933861		0.564619	0.556294	-0.962071	-0.342836	Q8K1K2;P62196	Q8K1K2;P62196	26S protease regulatory subunit 8	Psmc5
25.9137	26.0892	27.4834	26.1344	24.6429	22.8853	23.4103	25.3824	23.388	22.2487	22.9183	23.4536	+	0.000757475	1.8626	2.32494	0.86916		0.488278	0.854737	1.07806	0.409358	Q9DCL9;D3Z6P1;D6RCU8	Q9DCL9	Multifunctional protein ADE2;Phosphoribosylaminoimidazole-succinocarboxamide synthase;Phosphoribosylaminoimidazole carboxylase	Paics
24.782	24.8445	25.6443	25.1257	20.8453	24.6478	23.0677	22.5429	21.0803	22.5948	22.5561	22.3162	+	0.00108978	1.54928	2.32318	0.82735		0.739273	0.313207	0.639072	0.223341	Q8QZY1	Q8QZY1	Eukaryotic translation initiation factor 3 subunit L	Eif3l
24.2481	24.6933	25.0981	24.0503	22.4763	22.1809	23.269	20.8885	22.2188	22.3374	22.1756	21.3396	+	0.000814286	2.2618	2.31877	0.910184		1	NaN	0	NaN	Q9CQS8;E9PW43	Q9CQS8;E9PW43	Protein transport protein Sec61 subunit beta	Sec61b;Gm10320
24.7829	24.611	24.5621	24.6849	21.1968	21.9805	22.146	24.0461	22.0814	21.3878	24.4661	24.5997	+	0.000791667	2.05875	2.31786	0.889308		0.683753	0.330742	-0.791409	-0.262129	Q91VA7;V9GXV0	Q91VA7	Isocitrate dehydrogenase [NAD] subunit, mitochondrial	Idh3b
28.0077	27.2896	27.4095	27.6828	24.968	25.7639	24.2278	26.2021	26.0042	24.6906	25.6769	26.0253	+	0.000669202	2.59382	2.30695	0.935901		0.845865	0.231786	-0.308806	-0.121702	Q99JY0;D3YXU1	Q99JY0;D3YXU1	Trifunctional enzyme subunit beta, mitochondrial;3-ketoacyl-CoA thiolase	Hadhb
27.2834	28.1846	28.2353	27.9463	25.3514	25.2798	25.5378	26.2634	25.6944	24.7383	24.4037	24.7453	+	0.000522523	3.48485	2.30427	0.995793		0.621453	1.02965	0.712715	0.302291	P84078;P61205;P84084;D3YV25;E9Q2C2	P84078;P61205	ADP-ribosylation factor 1;ADP-ribosylation factor 3	Arf1;Arf3
24.4068	23.9086	24.2479	24.1784	21.5241	21.741	21.0133	23.3045	23.1443	21.6419	21.263	21.848	+	0.000817204	2.40431	2.28967	0.9142		0.973653	0.0426524	-0.0785303	-0.0297379	Q9Z2Z6	Q9Z2Z6	Mitochondrial carnitine/acylcarnitine carrier protein	Slc25a20
26.8137	25.8717	26.1415	26.8838	24.9358	22.2561	23.8829	25.4827	21.6821	25.2811	25.3109	25.2705	+	0.00109317	1.64204	2.28831	0.83129		0.925513	0.077369	-0.246822	-0.0784184	Q9CQQ7;A0A0G2JGX3	Q9CQQ7	ATP synthase F(0) complex subunit B1, mitochondrial	Atp5f1
23.5165	24.296	24.7391	23.8773	21.5935	22.2037	21.6672	21.82	22.3152	21.1567	22.1097	21.0804	+	0.000517857	3.59874	2.28613	0.995261		1	NaN	0	NaN	G3X9P1;Q8BR92	G3X9P1;Q8BR92	Paralemmin-2	Pakap;Palm2
23.8892	24.5133	25.9652	24.9555	23.0486	21.1264	23.1603	22.8503	22.519	21.8498	20.9574	22.1261	+	0.000747541	1.90728	2.28442	0.862925		0.686157	0.545978	0.683349	0.264709	A0A0A6YWC8;P20152;A2AKJ2	A0A0A6YWC8;P20152;A2AKJ2	Vimentin	Vim
24.8806	24.3713	25.0542	24.8502	22.0838	21.9568	22.8553	23.1246	23.1443	21.6581	22.6402	23.0601	+	0.00050655	3.40686	2.28398	0.98377		0.950808	0.0993149	-0.120588	-0.0493159	Q6P9J9	Q6P9J9	Anoctamin-6	Ano6
28.2799	27.986	28.6399	28.4317	26.5107	25.0606	25.9659	26.6709	26.335	24.4857	26.5833	26.6656	+	0.000458498	2.96795	2.28234	0.95557		1	0.0186367	0.0346212	0.0131613	Q8C2Q8;A2AKV1;A2AKV2;A2AKV3;A2AKU9;Q91VR2;A2AKV0	Q8C2Q8;A2AKV1;A2AKV2;A2AKV3;A2AKU9;Q91VR2;A2AKV0	ATP synthase subunit gamma;ATP synthase subunit gamma, mitochondrial	Atp5c1
24.9976	24.9985	24.9299	24.6347	22.8728	21.9882	22.6789	22.893	21.5039	21.8822	22.7982	22.6838	+	0.000242991	4.22575	2.28196	1.02365		0.805755	0.467324	0.39116	0.164474	Q9D023	Q9D023	Mitochondrial pyruvate carrier 2	Mpc2
23.8551	23.8894	23.6	23.179	22.0207	21.1585	20.3293	21.8975	22.0043	21.8357	22.3377	22.5551	+	0.00067433	2.77262	2.27939	0.940611		1	NaN	0	NaN	Q8VIJ6	Q8VIJ6	Splicing factor, proline- and glutamine-rich	Sfpq
29.4307	29.784	29.715	29.4921	26.8379	26.8997	27.9146	27.6619	25.9395	26.8733	27.0146	27.5122	+	0.000524887	3.69835	2.27692	0.996985		0.762879	0.537353	0.493615	0.203504	Q3TLP8;P63001;A2AC13;P60764;Q05144	Q3TLP8;P63001;A2AC13;P60764;Q05144	Ras-related C3 botulinum toxin substrate 1;Ras-related C3 botulinum toxin substrate 3;Ras-related C3 botulinum toxin substrate 2	Rac1;Rac3;Rac2
24.6108	24.7941	25.1894	25.1223	22.1557	22.2058	23.636	22.6911	22.6274	21.9337	21.9467	21.8037	+	0.000692913	3.05658	2.25699	0.952523		1	NaN	0	NaN	Q8R1F1;A2ARS6	Q8R1F1	Niban-like protein 1	Fam129b
24.6843	24.7529	25.0712	24.9494	22.3208	22.7562	21.2722	24.0814	22.3075	22.8187	21.837	21.693	+	0.000762542	2.06533	2.25682	0.8719		0.812219	0.291635	0.443583	0.168348	D3YYD5;D3Z645;Q9QZ88;D3YW98	D3YYD5;D3Z645;Q9QZ88;D3YW98	Vacuolar protein sorting-associated protein 29	Vps29
26.6594	26.7415	27.2488	27.3276	25.342	21.9666	25.7248	25.9284	24.7022	24.312	25.0251	24.5588	+	0.000997167	1.25974	2.25388	0.7645		0.972541	0.0331739	0.0908942	0.0308703	P62259;D6REF3;F6WA09	P62259;D6REF3	14-3-3 protein epsilon	Ywhae
25.8608	26.7567	27.1098	26.6341	24.7232	20.7989	24.6557	27.1803	24.7481	21.2264	21.7592	25.4409	+	0.00194286	0.83838	2.25082	0.673033		0.65897	0.253067	1.0459	0.283565	P68372;Q9D6F9;G3UZR1;CON__ENSEMBL:ENSBTAP00000025008;A2AQ07	P68372;Q9D6F9	Tubulin beta-4B chain;Tubulin beta-4A chain	Tubb4b;Tubb4a
23.7043	24.2708	24.3416	23.9052	22.026	21.6974	20.2374	23.2587	21.8507	21.8213	22.28	21.768	+	0.000951768	1.90252	2.2506	0.852709		0.947929	0.0707552	-0.125134	-0.0475376	Q03145	Q03145	Ephrin type-A receptor 2	Epha2
23.707	23.8815	24.5255	23.9532	21.1674	22.7578	21.572	21.5932	23.2085	23.2861	22.4205	23.1349	+	0.000676923	2.94525	2.2442	0.940641		1	NaN	0	NaN	E9Q706;P51830	E9Q706;P51830	Adenylate cyclase type 9	Adcy9
23.9751	23.5852	24.1492	23.8772	20.8319	22.5099	22.4651	20.8196	21.6004	21.1337	21.6002	22.4024	+	0.000794425	2.40221	2.24006	0.898136		1	NaN	0	NaN	Q8R307	Q8R307	Vacuolar protein sorting-associated protein 18 homolog	Vps18
25.073	23.7946	23.8586	23.9835	22.1328	20.695	22.2812	22.6522	23.6701	22.9324	23.5943	21.6366	+	0.000783505	2.27732	2.23716	0.886252		0.511333	0.792845	-1.01807	-0.386067	Q9CQR4	Q9CQR4	Acyl-coenzyme A thioesterase 13;Acyl-coenzyme A thioesterase 13, N-terminally processed	Acot13
28.2244	27.5196	28.4153	26.7803	25.0298	25.3386	25.0547	26.5873	25.2094	24.5711	25.3115	25.9693	+	0.000778157	2.27621	2.2323	0.884625		0.89742	0.201274	0.23727	0.0962006	Q8CGC7	Q8CGC7	Bifunctional glutamate/proline--tRNA ligase;Glutamate--tRNA ligase;Proline--tRNA ligase	Eprs
25.7972	25.0189	25.4061	25.6276	23.512	21.9464	24.6842	22.7825	21.5663	21.9383	24.6707	21.9012	+	0.000961039	1.99239	2.23121	0.856762		0.701266	0.326771	0.712133	0.243349	P29758	P29758	Ornithine aminotransferase, mitochondrial	Oat
24.9515	25.1308	25.2162	25.4276	23.9449	20.6039	22.3973	24.8559	21.5968	21.8925	22.4618	22.35	+	0.00099435	1.26118	2.23104	0.759476		0.638938	0.4042	0.875189	0.296282	Q9DBS1	Q9DBS1	Transmembrane protein 43	Tmem43
24.2858	25.0731	24.7273	24.9697	23.6238	21.3774	24.1063	21.0389	21.7195	21.7597	22.1682	22.8641	+	0.00105075	1.50563	2.22736	0.796669		0.818856	0.196468	0.408727	0.144913	Q3UQ28;A0A1W2P6L9;D3Z5M7	Q3UQ28;A0A1W2P6L9;D3Z5M7	Peroxidasin homolog	Pxdn
24.7847	25.8975	26.2976	25.7782	24.6197	22.111	22.4449	24.7159	23.2698	21.6152	21.9829	22.753	+	0.00105706	1.56321	2.21661	0.801845		0.511301	0.649756	1.06766	0.383012	Q61469	Q61469	Lipid phosphate phosphohydrolase 1	Ppap2a
24.1534	24.4696	25.0312	23.8048	22.1741	23.055	21.6426	21.743	20.787	22.271	22.0078	22.9086	+	0.000823105	2.75487	2.21109	0.915971		1	NaN	0	NaN	P0DP28;P0DP27;P0DP26;A0A1Y7VK66;Q3UKW2;Q9D6P8	P0DP28;P0DP27;P0DP26;A0A1Y7VK66;Q3UKW2;Q9D6P8	Calmodulin-like protein 3	Calm1;Calml3
24.314	24.0273	24.5833	23.4966	21.3505	22.9669	21.8393	21.4203	22.4433	22.5111	21.1643	22.1955	+	0.000805654	2.62152	2.21103	0.906182		1	NaN	0	NaN	G3UYU4;O08917	G3UYU4;O08917	Flotillin-1	Flot1
30.4388	30.6751	31.3846	30.9143	28.5931	27.7782	28.8414	29.4099	27.7641	26.9012	27.667	28.3925	+	0.000637681	2.84839	2.19752	0.917762		0.497558	1.11562	0.974471	0.396719	Q8BMK4	Q8BMK4	Cytoskeleton-associated protein 4	Ckap4
24.9802	24.3934	24.6505	23.8407	23.0424	20.9489	22.5348	22.5576	20.8843	22.2926	21.923	22.1653	+	0.000765101	2.27309	2.19524	0.87267		0.801436	0.35106	0.454624	0.177794	Q99K48	Q99K48	Non-POU domain-containing octamer-binding protein	Nono
23.7765	23.6749	24.1959	23.8036	22.0674	21.2946	21.3666	21.9549	21.7162	21.6575	21.9112	21.4872	+	0.000504348	4.12875	2.19181	0.983312		1	0.0352815	-0.022141	-0.00998794	A0A1D5RM92;Q9DBH0;Q3TXI7;Q8BZZ3	A0A1D5RM92;Q9DBH0;Q3TXI7;Q8BZZ3	NEDD4-like E3 ubiquitin-protein ligase WWP2;NEDD4-like E3 ubiquitin-protein ligase WWP1	Wwp2;Wwp1
26.6285	25.6544	26.43	26.1727	21.435	24.8234	25.2443	24.6679	21.8336	21.5758	25.1992	25.0721	+	0.00113966	1.28141	2.17875	0.750603		0.786424	0.18376	0.622502	0.187237	H3BKM0;Q9DBG3;H3BIY9;Q5SVG5;Q5SVG4;O35643	H3BKM0;Q9DBG3;H3BIY9	AP-2 complex subunit beta;AP complex subunit beta	Ap2b1
27.9681	28.237	28.479	28.5937	27.3644	22.1597	27.5114	27.5912	27.4002	27.4463	26.7389	26.7636	+	0.00274257	0.802044	2.16276	0.647465		0.663868	0.287723	-0.930564	-0.27801	Q8BFZ3	Q8BFZ3	Beta-actin-like protein 2	Actbl2
24.2671	23.6254	24.0333	24.0415	22.0596	22.2079	21.7041	21.3515	22.5052	21.8324	22.0666	21.6369	+	0.000471545	4.04584	2.16107	0.967553		1	NaN	0	NaN	P05132	P05132	cAMP-dependent protein kinase catalytic subunit alpha	Prkaca
25.4967	25.5596	25.7618	25.0824	23.7044	22.8707	23.2714	23.4118	22.0362	22.3757	21.9289	23.2547	+	0.000479339	4.1433	2.16053	0.971281		0.50478	1.41309	0.915724	0.390153	P55258	P55258	Ras-related protein Rab-8A	Rab8a
30.7958	30.9919	31.3474	31.0694	28.9527	28.3351	28.9765	29.3056	28.0389	27.7484	28.129	28.6224	+	0.000467742	4.05369	2.15866	0.966912		0.571271	1.49785	0.757807	0.333529	P08752;A0A0A6YWA9;B2RSH2;A0A0A6YXN0;A0A0A6YXC2;A2AE32;P20612;Q3V3I2;P50149;A2A610;A2AE31;F6QPU5	P08752;A0A0A6YWA9	Guanine nucleotide-binding protein G(i) subunit alpha-2	Gnai2
24.5212	24.5526	24.5764	24.3366	24.4939	20.987	21.7143	22.2613	22.0949	23.2261	20.2431	20.7944	+	0.00101441	1.51333	2.13259	0.773146		0.690561	0.325765	0.774487	0.257295	P46460;G3UX86	P46460;G3UX86	Vesicle-fusing ATPase	Nsf
24.0362	24.4844	24.7881	24.0119	22.1323	22.1505	22.3795	22.1307	21.4479	21.7851	22.3233	21.5849	+	0.000477366	4.43455	2.13188	0.970399		1	NaN	0	NaN	D3Z069;Q8K1N2	D3Z069;Q8K1N2	Pleckstrin homology-like domain family B member 2	Phldb2
25.1147	25.8447	26.7388	26.4914	23.517	24.7032	23.949	23.5104	24.0072	24.2696	23.9922	24.593	+	0.000752475	2.44769	2.12751	0.865114		0.841263	0.416924	-0.295566	-0.127729	P27046;F6QMB7	P27046	Alpha-mannosidase 2	Man2a1
26.8736	26.9944	27.4421	26.9944	26.1699	21.553	25.6389	26.4332	21.7093	24.1519	24.6763	24.7998	+	0.00194792	0.94311	2.12739	0.675201		0.570693	0.355017	1.11444	0.332393	A0A0N4SVB8;Q9CQW2	A0A0N4SVB8;Q9CQW2	ADP-ribosylation factor-like protein 8B	Arl8b
25.5268	25.4591	25.3802	25.6663	22.4762	24.7088	21.1938	25.1472	26.0992	21.7581	25.4415	21.7254	+	0.00128649	1.19624	2.1266	0.724141		0.873832	0.0910311	-0.374574	-0.107079	A0A0A0MQM3;F2Z456;Q9DCN2	A0A0A0MQM3;F2Z456;Q9DCN2	NADH-cytochrome b5 reductase;NADH-cytochrome b5 reductase 3;NADH-cytochrome b5 reductase 3 membrane-bound form;NADH-cytochrome b5 reductase 3 soluble form	Cyb5r3
25.4635	25.6936	25.9739	26.1783	26.0914	22.4768	22.3071	23.959	25.0895	25.5774	25.0372	22.0811	+	0.00111172	1.26099	2.11875	0.732995		0.725958	0.254498	-0.737763	-0.231618	Q99P72;Q8BH78;Q8BHF5	Q99P72;Q8BH78;Q8BHF5	Reticulon-4;Reticulon	Rtn4
23.7102	24.1602	24.6367	23.8208	21.0992	21.5944	22.4447	22.7343	21.0242	20.8615	21.8949	23.0429	+	0.00076	2.56895	2.11385	0.869546		0.890275	0.161114	0.262265	0.0998541	H3BKT5;F8WI65;F8WGT1;Q80SW1;Q68FL4	H3BKT5;F8WI65;F8WGT1;Q80SW1;Q68FL4	Adenosylhomocysteinase;Putative adenosylhomocysteinase 2;Putative adenosylhomocysteinase 3	Ahcyl2;Ahcyl1
25.2572	25.7594	25.6218	25.6856	22.3871	27.2513	22.5033	21.7433	21.8746	21.6641	22.4579	21.9001	+	0.00298522	0.82589	2.10975	0.644014		0.458559	0.541637	1.49707	0.456098	P98203	P98203	Armadillo repeat protein deleted in velo-cardio-facial syndrome homolog	Arvcf
24.2919	23.8027	24.6872	24.8147	21.172	24.5479	21.9537	21.5085	22.3277	21.9033	23.8179	23.7207	+	0.00114286	1.40656	2.10363	0.751094		0.73814	0.298335	-0.646883	-0.222422	Q9WUD1	Q9WUD1	STIP1 homology and U box-containing protein 1	Stub1
24.7298	24.0974	24.5066	24.3393	22.7839	21.2806	22.6273	22.6257	22.2499	20.7619	23.2653	21.7313	+	0.000772881	2.84168	2.0889	0.879143		0.843247	0.206502	0.327311	0.124488	E9Q4Z2	E9Q4Z2	Acetyl-CoA carboxylase 2;Biotin carboxylase	Acacb
24.3325	24.0208	24.1609	24.2563	22.2345	22.3417	22.0708	21.8617	21.7068	21.2799	21.7093	22.4813	+	0.000483333	5.51881	2.06547	0.972314		1	NaN	0	NaN	P97384;D3Z7U0	P97384	Annexin A11	Anxa11
23.8484	24.2296	24.9671	24.7038	22.5179	21.65	21.5677	23.7604	21.9619	22.8531	21.1029	23.5566	+	0.00106024	1.96437	2.06326	0.803742		0.998902	0.00242779	0.00537252	0.00196241	A0A067XG53;O70589;F6ZQR2	A0A067XG53;O70589	Peripheral plasma membrane protein CASK	Cask
24.0561	24.121	24.7399	24.3669	23.1536	22.7297	21.488	21.6871	22.0005	22.0108	22.0756	21.3408	+	0.000939683	2.50899	2.05636	0.845826		1	NaN	0	NaN	Q61982	Q61982	Neurogenic locus notch homolog protein 3;Notch 3 extracellular truncation;Notch 3 intracellular domain	Notch3
30.6469	30.3208	30.589	30.6131	29.3001	26.8815	28.5094	29.282	25.5161	25.9433	26.0801	26.6603	+	0.00104762	1.93231	2.04919	0.796453		0.0808	2.13358	2.44328	0.934273	A0A0R4J0I9;Q91ZX7;Q3U5J2;F6UAC8	A0A0R4J0I9;Q91ZX7	Prolow-density lipoprotein receptor-related protein 1;Low-density lipoprotein receptor-related protein 1 85 kDa subunit;Low-density lipoprotein receptor-related protein 1 515 kDa subunit;Low-density lipoprotein receptor-related protein 1 intracellular domain	Lrp1
26.7046	27.3825	27.7133	27.1994	24.9097	25.966	24.6976	25.2667	24.9327	24.5624	22.4498	25.1701	+	0.000754967	2.95782	2.03995	0.868521		0.550301	0.65589	0.931253	0.347272	E9Q855;Q3UXS0;O35609	E9Q855;Q3UXS0;O35609	Secretory carrier-associated membrane protein 3	Scamp3
24.8632	25.2394	24.5875	25.3027	22.7441	21.663	23.0014	24.425	22.2689	21.286	22.9715	23.9738	+	0.00103226	1.8612	2.03983	0.786784		0.85558	0.159605	0.333331	0.118924	S4R256;S4R2A9;Q3UPL0;S4R1Y8	S4R256;S4R2A9;Q3UPL0;S4R1Y8	Protein transport protein Sec31A	Sec31a
25.4823	25.6264	25.9471	25.6479	23.6347	23.0272	23.8743	24.0353	21.6759	22.0277	22.1574	21.6357	+	0.000808511	3.81294	2.03308	0.90694		0.126065	3.34198	1.7687	0.783983	D3Z0U5;D6RGM7;D3Z4J2;A0A0G2JFY0;A0A0A0MQ80;Q9D3R6;Q3UMC0	D3Z0U5;D6RGM7;D3Z4J2;A0A0G2JFY0;A0A0A0MQ80;Q9D3R6;Q3UMC0	Katanin p60 ATPase-containing subunit A-like 2;Spermatogenesis-associated protein 5	Katnal2;Spata5
23.678	23.691	24.0525	23.7568	22.2455	21.23	23.0613	20.5801	21.0975	22.2775	21.2045	20.8155	+	0.00103529	1.96154	2.0154	0.788883		1	NaN	0	NaN	E0CXC7;Q8CIF6	E0CXC7;Q8CIF6	SID1 transmembrane family member 2	Sidt2
24.6276	24.7457	24.7825	24.7504	23.1641	20.9489	21.6388	25.107	21.5648	22.4274	20.7241	25.0781	+	0.00169029	1.14266	2.01186	0.688377		0.923944	0.0722286	0.266063	0.0801683	Q91ZV3	Q91ZV3	Discoidin, CUB and LCCL domain-containing protein 2	Dcbld2
26.9201	26.413	26.2784	26.9275	26.377	24.079	23.88	24.1676	23.5279	23.7064	23.4548	23.7211	+	0.00100285	1.77931	2.00886	0.76948		0.496615	0.873608	1.02336	0.395046	P09528	P09528	Ferritin heavy chain;Ferritin heavy chain, N-terminally processed	Fth1
25.5894	25.307	26.1923	24.8972	24.3679	23.2417	21.3726	24.9886	22.9171	22.6905	21.7316	21.5359	+	0.00126933	1.26616	2.00376	0.705766		0.476615	0.718584	1.27395	0.444684	Q8BGQ7	Q8BGQ7	Alanine--tRNA ligase, cytoplasmic	Aars
24.5122	24.4799	24.5663	24.3687	22.7837	23.0278	21.0834	23.0438	20.9319	21.7066	21.1043	21.4991	+	0.00106991	2.25713	1.99709	0.807653		0.437794	1.23378	1.1742	0.469074	P70280	P70280	Vesicle-associated membrane protein 7	Vamp7
22.9822	22.9844	23.3487	23.1472	21.2365	21.5675	20.9199	20.7634	21.8774	21.6005	21.2142	21.7936	+	0.000811388	4.25211	1.9938	0.907021		1	NaN	0	NaN	Q61166	Q61166	Microtubule-associated protein RP/EB family member 1	Mapre1
25.3978	25.895	25.8955	25.7931	24.9439	25.1375	22.3981	22.5732	22.5172	24.3613	21.7676	20.535	+	0.00128302	1.41805	1.98219	0.721087		0.425105	0.644543	1.46793	0.475061	Q9WV55	Q9WV55	Vesicle-associated membrane protein-associated protein A	Vapa
27.4176	26.2711	27.1381	27.5503	25.1787	24.7247	25.1946	25.363	25.2112	24.1765	25.3846	24.9983	+	0.000954839	3.09681	1.97903	0.853637		0.924996	0.231917	0.172614	0.0750415	P35486	P35486	Pyruvate dehydrogenase E1 component subunit alpha, somatic form, mitochondrial	Pdha1
23.5918	24.2715	24.4628	23.5414	20.8834	22.2709	22.1349	22.6824	21.044	22.973	21.0924	21.5892	+	0.00106344	2.31961	1.97399	0.804675		1	NaN	0	NaN	Q9CXP8	Q9CXP8	Guanine nucleotide-binding protein G(I)/G(S)/G(O) subunit gamma-10	Gng10
23.5453	23.6042	24.6698	23.9423	21.8736	22.0642	21.084	22.8609	22.83	22.7536	21.7096	20.8758	+	0.00106667	2.34323	1.96975	0.804957		0.978884	0.0421142	-0.0715861	-0.0276262	Q80U72;Q80VQ1	Q80U72	Protein scribble homolog	Scrib
24.3244	24.473	24.87	23.908	22.3107	22.5633	21.3884	23.4668	22.3503	21.7828	22.611	23.0535	+	0.00104142	2.22684	1.96153	0.793725		1	0.0114493	-0.0171032	-0.00683291	A2AFP5;Q9R0M6	A2AFP5;Q9R0M6	Ras-related protein Rab-9A	Rab9;Rab9a
24.4932	23.8847	24.8456	24.39	22.8794	21.0233	22.4956	23.3798	21.7266	22.4495	24.3173	21.8869	+	0.00100571	1.94272	1.95887	0.769812		0.939138	0.068739	-0.150536	-0.0541198	Q99LD8;G3UZR0;O08972	Q99LD8;G3UZR0;O08972	N(G),N(G)-dimethylarginine dimethylaminohydrolase 2	Ddah2
27.152	26.354	27.3009	26.233	24.1026	23.591	25.7162	25.8076	25.3669	24.4437	24.2195	24.1382	+	0.00113019	1.69074	1.95564	0.744933		0.889131	0.160157	0.262267	0.0997289	G3UY21;A0A140T8T2;G3UYX7;Q9R1B9;G3X909;G3UZ61;G3UZW0;E9Q117;E9QAW9;E9Q2P0;Q80TR4	G3UY21;A0A140T8T2;G3UYX7;Q9R1B9;G3X909;G3UZ61	Slit homolog 2 protein;Slit homolog 2 protein N-product;Slit homolog 2 protein C-product	Slit2
26.1553	25.9307	26.2788	24.9904	24.8845	21.0595	24.7893	24.8431	24.6863	21.647	24.8066	25.0454	+	0.00243	1.01382	1.94471	0.650599		0.94735	0.0427282	-0.152272	-0.0469928	A0A1W2P6G5;A0A1W2P6F6;A0A1W2P7Q9;Q60605;Q8CI43	A0A1W2P6G5;A0A1W2P6F6;A0A1W2P7Q9;Q60605	Myosin light polypeptide 6	Myl6
23.219	24.1073	23.9349	24.0943	20.9412	21.1293	22.0354	23.4893	21.3658	21.9436	21.3732	21.5886	+	0.00112707	1.69614	1.94008	0.740958		1	NaN	0	NaN	Q8C129	Q8C129	Leucyl-cystinyl aminopeptidase	Lnpep
23.8657	24.0575	24.1467	23.6757	21.6757	22.2212	21.1734	22.9247	22.4995	21.5783	22.2315	23.3689	+	0.00107317	2.59727	1.93766	0.81077		0.803978	0.341325	-0.420804	-0.166468	Q91WK2	Q91WK2	Eukaryotic translation initiation factor 3 subunit H	Eif3h
23.6665	23.4643	23.8269	23.736	21.6721	22.0242	21.0634	22.1854	23.2618	22.5673	22.5352	22.4238	+	0.000964169	3.51855	1.93714	0.857042		1	NaN	0	NaN	A0A0G2JDJ5;A0A0G2JEB3;A0A0G2JEA5;Q920E5	A0A0G2JDJ5;A0A0G2JEB3;A0A0G2JEA5;Q920E5	Farnesyl pyrophosphate synthase	Fdps
28.3789	28.5144	28.9494	28.5544	26.6952	24.9694	27.054	27.9328	27.3501	25.8699	26.143	27.2359	+	0.00111781	1.65146	1.93638	0.735306		1	0.0060688	0.0131712	0.00483081	P08207	P08207	Protein S100-A10	S100a10
23.5291	23.3835	23.8006	23.3602	21.1182	20.9301	22.7781	21.5241	21.9666	21.0929	22.3029	21.5943	+	0.00104451	2.39254	1.93074	0.79524		1	NaN	0	NaN	O88952	O88952	Protein lin-7 homolog C	Lin7c
26.5674	26.2591	25.9897	26.3251	25.2261	25.5135	21.3959	25.2913	21.9639	21.4002	22.3037	25.1147	+	0.00297789	0.995958	1.92861	0.643741		0.375574	0.610609	1.66107	0.504967	Q60864	Q60864	Stress-induced-phosphoprotein 1	Stip1
23.4247	23.503	23.822	23.96	21.9528	22.9457	21.1073	21.0053	21.5581	21.6211	21.527	22.749	+	0.00102029	2.2009	1.92467	0.779707		0.959767	0.0738639	-0.111059	-0.0437393	A0A140LJG6;A0A140LHR3;A0A140LJ01;A0A140LHG8;Q9CYN2	A0A140LJG6;A0A140LHR3;A0A140LJ01;A0A140LHG8;Q9CYN2	Signal peptidase complex subunit 2	Spcs2
23.158	23.979	24.0225	23.3974	21.5983	20.9117	22.7953	21.5824	22.1772	20.8574	22.4637	22.1234	+	0.00102924	2.28872	1.91731	0.783589		0.931124	0.130119	-0.183522	-0.0725295	Q60790	Q60790	Ras GTPase-activating protein 3	Rasa3
32.333	31.9116	32.0559	32.0379	30.3653	29.9548	30.1556	30.1991	30.7026	30.7319	31.0623	30.8895	+	0.0008	5.3634	1.9159	0.902657		0.594755	2.91262	-0.67792	-0.320039	Q8K411	Q8K411	Presequence protease, mitochondrial	Pitrm1
23.7543	23.8273	24.3408	23.9366	21.8994	22.9481	22.728	20.6207	21.139	21.313	21.8368	21.7968	+	0.0011493	1.90685	1.91567	0.75333		1	NaN	0	NaN	F6YP92;Q0P6A0;A0A0G2JGC2;A0A0G2JFV3;A0A0G2JDE3;A0A0G2JG66;A0A0G2JDF4;A0A0G2JFF5;H7BX15;A0A0G2JDK6;A0A0G2JGM8;E9Q9Q9;E9Q3V9;Q80TR1;Q8JZZ7	F6YP92;Q0P6A0;A0A0G2JGC2;A0A0G2JFV3;A0A0G2JDE3;A0A0G2JG66;A0A0G2JDF4;A0A0G2JFF5;H7BX15;A0A0G2JDK6;A0A0G2JGM8;E9Q9Q9;E9Q3V9;Q80TR1;Q8JZZ7	Latrophilin-1;Latrophilin-2	Adgrl1;Adgrl2;Lphn1;Lphn2
25.0284	24.8194	25.3265	24.4384	24.2193	21.6995	21.6552	24.3778	24.0965	22.7751	24.6455	24.6777	+	0.00169474	1.30591	1.91521	0.688908		0.520539	0.564373	-1.06077	-0.368519	Q8BYL4	Q8BYL4	Tyrosine--tRNA ligase, mitochondrial	Yars2
23.5991	23.8279	23.681	23.9304	21.9949	21.411	21.673	22.3261	22.9372	22.1311	21.3835	21.6573	+	0.000745098	3.98253	1.90837	0.862884		1	NaN	0	NaN	Q9D6X6	Q9D6X6	Serine protease 23	Prss23
24.9936	24.9018	24.6789	24.8893	21.8512	22.0946	22.5509	25.3818	22.4558	22.9165	20.896	22.4697	+	0.00193782	1.22187	1.89626	0.672499		0.686908	0.366013	0.785173	0.26805	P14211	P14211	Calreticulin	Calr
24.5388	24.4287	25.1743	24.8985	22.761	23.3122	23.0221	22.3653	21.3556	21.3785	22.1702	21.532	+	0.00109657	3.43475	1.89491	0.837074		0.329091	2.39971	1.25606	0.551532	Q149F3;Q8R050;F7CE88	Q149F3;Q8R050;F7CE88	Eukaryotic peptide chain release factor GTP-binding subunit ERF3B;Eukaryotic peptide chain release factor GTP-binding subunit ERF3A	Gspt2;Gspt1
28.952	28.9999	29.0867	29.1841	27.2491	26.1796	27.3306	27.9028	27.2563	26.8804	27.5297	27.7118	+	0.00105389	2.69871	1.89016	0.799896		0.924777	0.172691	-0.179041	-0.0745286	Q8BMS1	Q8BMS1	Trifunctional enzyme subunit alpha, mitochondrial;Long-chain enoyl-CoA hydratase;Long chain 3-hydroxyacyl-CoA dehydrogenase	Hadha
27.6337	26.4288	27.007	26.4134	25.6057	22.182	26.5369	25.6199	26.3133	26.0457	25.8143	22.1151	+	0.00418269	0.961943	1.88458	0.62768		0.97902	0.0212106	-0.0859675	-0.0254378	Q60932;F2Z471	Q60932;F2Z471	Voltage-dependent anion-selective channel protein 1	Vdac1
24.5676	25.3521	25.6417	25.1344	24.2419	24.5717	22.1782	22.1782	21.4062	21.7862	22.003	22.0593	+	0.00152785	1.47429	1.88141	0.700553		0.330987	1.17136	1.47885	0.55521	A0A0G2JEW0;A0A0G2JH13;Q8CJ26	A0A0G2JEW0;A0A0G2JH13;Q8CJ26	Death domain-containing membrane protein NRADD	Nradd
25.9076	26.8924	27.1454	26.9125	26.6101	22.7646	24.6095	25.3508	25.5056	21.4662	25.1012	21.889	+	0.0022335	1.16245	1.88074	0.660002		0.502027	0.456113	1.34327	0.403974	D3YWM4	D3YWM4		Pcca
32.8386	31.95	31.7935	31.9363	30.6498	30.0343	30.0058	30.3101	30.8943	30.0729	30.4346	30.3524	+	0.00108642	3.25758	1.87959	0.823629		0.916315	0.358512	-0.188546	-0.0846634	P10107;E9QAQ7;A2BH40	P10107	Annexin A1	Anxa1
25.1656	24.2217	25.3109	24.5776	23.9863	22.0181	21.1922	24.5634	20.6876	22.2447	22.024	23.8998	+	0.00225064	1.18064	1.87893	0.662232		0.704749	0.293168	0.725997	0.239242	G3X8R0	G3X8R0	Receptor expression-enhancing protein	Reep5
24.1316	23.8663	24.5451	23.9829	22.2007	22.0292	22.7039	22.1147	21.2211	22.2517	21.0123	22.7246	+	0.000936709	3.92979	1.86935	0.845168		1	NaN	0	NaN	F6Q750;A0A0A0MQA6;F7ACR9;E9QNP1;B1ARU1;E9QA63;B1ARU4;E9PVY8;Q9QXZ0;A0A0A0MQH5	F6Q750;A0A0A0MQA6;F7ACR9;E9QNP1;B1ARU1;E9QA63;B1ARU4;E9PVY8;Q9QXZ0;A0A0A0MQH5	Microtubule-actin cross-linking factor 1	Macf1
23.6607	24.0259	24.336	23.4839	22.4879	21.1434	21.9641	22.4344	22.2761	22.7804	21.3526	22.1278	+	0.00103835	2.66446	1.86918	0.790471		0.943177	0.109231	-0.126787	-0.0521937	Q7M6Y3;A0A140LHG9	Q7M6Y3;A0A140LHG9	Phosphatidylinositol-binding clathrin assembly protein	Picalm
23.7246	23.3665	23.5003	23.3491	21.6034	21.8104	21.9716	21.0903	22.8111	20.4957	22.9161	21.9107	+	0.000933754	3.94291	1.86624	0.844326		1	NaN	0	NaN	Q9EQQ2	Q9EQQ2	Protein YIPF5	Yipf5
30.6692	30.6945	31.2753	30.7895	29.9658	26.7737	29.4313	29.8271	26.9373	26.3025	26.2459	26.4613	+	0.00193282	1.29231	1.85766	0.672142		0.0805217	1.77252	2.51273	0.908185	P46935;Q3V335;V9GWV8;V9GXK3;V9GXS6;G3X9H8	P46935	E3 ubiquitin-protein ligase NEDD4	Nedd4
25.202	23.7903	24.6206	24.4834	23.508	21.3217	22.1433	23.6947	22.8777	21.2497	24.6539	25.1478	+	0.00126596	1.57427	1.85717	0.704503		0.686645	0.329046	-0.815333	-0.266929	Q925I1	Q925I1	ATPase family AAA domain-containing protein 3	Atad3
26.3024	26.8165	27.099	26.4874	21.1964	25.9048	26.1432	26.0507	25.7035	26.0155	26.5156	26.9318	+	0.00799097	0.743314	1.85255	0.574803		0.460281	0.550795	-1.46785	-0.453023	Q9WV92	Q9WV92	Band 4.1-like protein 3;Band 4.1-like protein 3, N-terminally processed	Epb41l3
26.6294	26.629	27.1202	27.0379	25.6507	23.3649	25.1637	25.8476	26.1253	26.0171	26.286	25.906	+	0.00127614	1.71998	1.84738	0.715822		0.493835	0.964376	-1.07688	-0.418762	Q3TVK3;Q9Z2W0;Q8BPW9;A0A087WRC1;A0A087WS31;A0A087WSE6	Q3TVK3;Q9Z2W0;Q8BPW9	Aspartyl aminopeptidase	Dnpep
23.6656	23.8684	23.9293	23.8765	21.63	22.2602	21.9177	22.1679	22.449	21.2797	22.8988	20.8936	+	0.000957929	4.70391	1.84104	0.855217		1	NaN	0	NaN	A0A0U1RPS0;P62743	A0A0U1RPS0;P62743	AP-2 complex subunit sigma	Ap2s1
23.6569	24.1525	24.1532	23.9375	21.816	22.417	22.0746	22.2619	22.48	21.1624	20.5907	21.3968	+	0.0009279	4.35451	1.83266	0.84268		1	NaN	0	NaN	A0A1W2P762;O35544	A0A1W2P762;O35544	Excitatory amino acid transporter 4	Slc1a6
23.9791	23.6201	24.214	23.3661	21.5836	21.5503	22.8444	21.8976	21.4746	20.9389	21.7577	22.1012	+	0.00101734	2.66685	1.82587	0.775051		1	NaN	0	NaN	Q9Z2Q6	Q9Z2Q6	Septin-5	Sept5
22.9791	23.2249	23.7821	23.1693	20.548	21.9511	21.5645	21.8131	21.7851	21.8961	20.6166	21.6261	+	0.0010086	2.62657	1.81963	0.770629		1	NaN	0	NaN	F6VF36;Q9DBG7	F6VF36;Q9DBG7	Signal recognition particle receptor subunit alpha	Srpr
24.857	24.1997	24.4836	23.9554	23.6747	20.7975	21.8371	23.9099	23.6658	23.7986	23.879	23.7718	+	0.00221106	1.24816	1.81912	0.65634		0.479138	0.81545	-1.22402	-0.445395	Q9Z2I9	Q9Z2I9	Succinyl-CoA ligase [ADP-forming] subunit beta, mitochondrial	Sucla2
25.192	25.2793	25.2931	25.4767	23.995	22.5911	22.8858	24.5141	22.4688	23.2718	24.9157	24.2638	+	0.00112397	2.12693	1.8138	0.737851		0.914862	0.123922	-0.233565	-0.0863388	Q5F2E8	Q5F2E8	Serine/threonine-protein kinase TAO1	Taok1
23.7491	23.9984	24.4157	24.0519	21.7331	22.9592	21.8337	22.4466	21.5536	21.069	21.9721	21.7665	+	0.00102326	2.90138	1.81065	0.781327		1	NaN	0	NaN	P28828	P28828	Receptor-type tyrosine-protein phosphatase mu	Ptprm
28.8859	28.8635	28.9869	28.6571	26.9932	26.8865	26.8362	27.4449	26.9358	27.0091	26.6179	26.8874	+	0.000925	4.61986	1.80817	0.839024		0.918512	0.498276	0.177619	0.0821195	G5E902;Q8VEM8	G5E902;Q8VEM8	Phosphate carrier protein, mitochondrial	Slc25a3
25.148	25.1269	25.9877	25.3404	25.2092	22.3814	21.9616	24.8296	22.6058	21.6758	24.1856	22.2806	+	0.00409662	1.10227	1.80529	0.632486		0.622353	0.405346	0.908482	0.304056	A0A0J9YUS5;E9PVC6;E9Q9E1;E9PVC5;Q6NZJ6	A0A0J9YUS5;E9PVC6;E9Q9E1;E9PVC5;Q6NZJ6	Eukaryotic translation initiation factor 4 gamma 1	Eif4g1
23.4239	23.3496	23.4732	23.2767	22.0972	20.7928	20.8234	22.6312	20.8293	21.6399	22.1359	22.413	+	0.00128997	2.08045	1.79473	0.728293		1	NaN	0	NaN	P47857;P12382	P47857;P12382	ATP-dependent 6-phosphofructokinase, muscle type;ATP-dependent 6-phosphofructokinase, liver type	Pfkm;Pfkl
24.0787	23.9371	23.725	24.0097	21.0643	20.3424	22.7137	24.4873	21.9954	21.9081	23.9523	24.0687	+	0.00513615	0.9907	1.7857	0.610221		0.6872	0.319805	-0.829199	-0.267628	A2ABZ2;Q922W5;Q922Q4	A2ABZ2;Q922W5;Q922Q4	Pyrroline-5-carboxylate reductase 1, mitochondrial;Pyrroline-5-carboxylate reductase 2	Pycr1;Pycr2
25.9067	26.2682	26.6539	26.2291	24.8747	21.0356	25.7757	26.2315	25.5406	25.3403	25.3023	21.9353	+	0.00941228	0.73316	1.7851	0.55926		1	0.0115474	-0.0502467	-0.014499	Q8JZQ9	Q8JZQ9	Eukaryotic translation initiation factor 3 subunit B	Eif3b
23.5678	24.1508	24.1472	24.2275	23.2859	20.3954	24.5014	20.804	22.8672	21.1659	21.778	22.3871	+	0.00688479	0.901852	1.77664	0.592598		0.933444	0.0666734	0.197137	0.0645684	B7ZNH7;K3W4R4;Q80X19	B7ZNH7;K3W4R4;Q80X19	Collagen alpha-1(XIV) chain	Col14a1
23.0024	23.9726	23.9118	23.4836	21.9251	21.5734	21.6041	22.1747	22.542	21.9074	20.6125	21.239	+	0.00102624	3.25638	1.77332	0.782484		0.891568	0.222158	0.244093	0.100015	Q8BH64;D3Z7U7	Q8BH64	EH domain-containing protein 2	Ehd2
24.3281	24.4599	24.9788	24.4925	21.053	23.0588	22.4443	24.6305	22.8831	22.1225	22.5428	22.9082	+	0.00310784	1.23894	1.76819	0.641814		0.935947	0.0866468	0.182493	0.0660279	P46471;Q8BVQ9	P46471;Q8BVQ9	26S protease regulatory subunit 7	Psmc2
23.729	24.4008	24.5094	24.2547	24.0729	20.3744	20.9477	24.4846	22.1838	21.284	23.2666	23.7009	+	0.00847427	0.818684	1.75358	0.571511		0.959049	0.040654	-0.138902	-0.0435885	P60335	P60335	Poly(rC)-binding protein 1	Pcbp1
25.8929	25.9542	26.2342	25.6467	25.4282	23.594	21.2717	26.4972	25.2023	24.4304	21.6763	22.5467	+	0.0112554	0.738357	1.73422	0.550342		0.743547	0.20733	0.733852	0.215462	P15864;I7HFT9;Q07133	P15864	Histone H1.2	Hist1h1c
24.2257	24.3774	25.0662	23.8959	25.2022	21.1109	23.065	21.2914	20.7308	21.4496	22.726	22.4643	+	0.00791837	0.884513	1.72391	0.577643		0.686138	0.331881	0.824687	0.269596	Q6PB44;A0A0G2JEW5	Q6PB44	Tyrosine-protein phosphatase non-receptor type 23	Ptpn23
28.9731	28.6414	28.7195	28.7495	27.5654	26.2337	27.2702	27.1259	27.804	27.5711	27.7933	27.912	+	0.00113649	2.9505	1.72208	0.750241		0.610272	1.29765	-0.721293	-0.314225	Q8QZT1	Q8QZT1	Acetyl-CoA acetyltransferase, mitochondrial	Acat1
28.6971	28.9195	29.2173	28.7015	27.4216	25.6057	27.4332	28.1996	26.638	26.6077	26.8498	27.9387	+	0.00192288	1.64558	1.71884	0.670317		0.940631	0.0897229	0.156492	0.0594057	A1BN54;Q7TPR4	A1BN54;Q7TPR4	Alpha-actinin-1	Actn1
22.8588	23.7594	23.5413	23.5633	20.6709	22.4468	22.3195	21.4267	22.9415	21.3301	22.7677	22.2153	+	0.00152381	2.01047	1.71473	0.697049		0.719133	0.494561	-0.59767	-0.23423	Q3TVI8	Q3TVI8	Pre-B-cell leukemia transcription factor-interacting protein 1	Pbxip1
28.7754	28.7128	28.9824	28.7072	26.9884	26.1675	27.7754	27.3953	26.8431	26.6211	26.4463	26.524	+	0.0011087	2.5612	1.71278	0.728696		0.769375	0.636126	0.473011	0.20085	P63101;D3YXN6;D3YXF4;D3YW45	P63101;D3YXN6	14-3-3 protein zeta/delta	Ywhaz
25.7977	24.9014	24.9975	25.2665	22.5949	22.2558	24.126	25.1558	25.1939	25.5006	25.5077	25.0511	+	0.00419277	1.28436	1.70765	0.631055		0.21864	1.38724	-1.78022	-0.662701	P42125	P42125	Enoyl-CoA delta isomerase 1, mitochondrial	Eci1
23.6504	23.7215	23.9883	23.7591	21.4739	22.7976	21.6941	22.3582	21.344	21.3171	23.1974	21.4376	+	0.00111475	2.79316	1.69889	0.734627		1	NaN	0	NaN	Q9Z0R9	Q9Z0R9	Fatty acid desaturase 2	Fads2
23.7057	24.0466	24.3507	23.9737	22.1228	22.6143	22.5834	21.9689	21.4186	22.6408	22.8774	22.2125	+	0.001	3.71574	1.69683	0.767804		1	NaN	0	NaN	F8WI90;P05480;Q0VBH4;F8VQL0;Q62270;Q922K9;Q62190;P16056	F8WI90;P05480	Neuronal proto-oncogene tyrosine-protein kinase Src	Src
23.8753	24.0849	24.4802	24.3711	22.3395	22.2656	23.203	22.2414	21.7813	21.1176	20.9228	21.059	+	0.00113333	3.12279	1.69049	0.745075		1	NaN	0	NaN	P70424	P70424	Receptor tyrosine-protein kinase erbB-2	Erbb2
24.8597	24.3552	24.6018	24.647	23.477	21.2241	23.2668	23.7532	21.8477	22.1338	20.675	22.5019	+	0.00231579	1.5484	1.68568	0.651702		0.492305	0.812241	1.14066	0.422544	Q3UMR5	Q3UMR5	Calcium uniporter protein, mitochondrial	Mcu
24.2976	24.4865	25.0749	24.5035	24.4463	21.4417	22.1623	23.6218	21.6626	21.5199	21.3902	22.5616	+	0.00445714	1.26222	1.67261	0.618933		0.485295	0.764341	1.13445	0.41528	E9PXB7;Q8CFI0	E9PXB7;Q8CFI0	E3 ubiquitin-protein ligase NEDD4-like	Nedd4l
23.9822	24.3262	24.5819	24.468	22.6326	22.4354	22.0319	23.5897	22.0372	22.1526	21.9176	20.7229	+	0.00127273	2.47618	1.66716	0.707916		0.505797	1.07087	0.964813	0.390907	Q9CZT5	Q9CZT5	Vasorin	Vasn
23.3303	23.1009	23.5238	23.1956	20.9934	21.8406	20.8315	22.8427	21.7345	20.9976	22.4366	21.6893	+	0.00192784	1.90668	1.66062	0.672128		1	NaN	0	NaN	A2A6U5;A2A6U3;Q80UG5	A2A6U5;A2A6U3;Q80UG5	Septin-9	Sept9
25.1575	24.8998	24.9808	24.822	24.7605	22.4942	21.1667	24.8374	24.6252	24.8243	24.416	25.0595	+	0.00849667	0.931944	1.65034	0.568738		0.401176	0.768797	-1.41656	-0.4869	B1AR28;P50544	B1AR28;P50544	Very long-chain specific acyl-CoA dehydrogenase, mitochondrial	Acadvl
24.0532	24.3951	24.6806	24.3171	22.0059	23.1962	22.8552	22.8058	20.9131	21.8976	20.5108	21.6896	+	0.00127957	2.94333	1.6457	0.720798		1	NaN	0	NaN	P18828	P18828	Syndecan-1	Sdc1
22.7436	23.0413	23.7011	23.8011	23.0619	21.9231	20.0567	21.6843	22.0257	20.8752	22.2715	22.0714	+	0.00492453	1.30134	1.64034	0.614307		1	NaN	0	NaN	Q5KU39	Q5KU39	Vacuolar protein sorting-associated protein 41 homolog	Vps41
24.7392	24.3534	25.1761	24.2377	23.8582	22.1337	22.4745	23.533	23.4512	20.9612	21.7428	22.2608	+	0.00223919	1.89348	1.62671	0.66009		0.56798	0.643546	0.895844	0.336021	Q8BG32;G3UYI4;G3UZ33;G3UYL3;G3UXL5;G3UYH2	Q8BG32	26S proteasome non-ATPase regulatory subunit 11	Psmd11
24.9525	24.7372	24.9978	24.6706	22.5932	20.3697	24.9137	24.9869	22.8944	21.9919	22.2962	20.5848	+	0.0153967	0.718448	1.62367	0.523354		0.49919	0.480734	1.27403	0.397683	Q9CQV8;A2A5N1	Q9CQV8;A2A5N1	14-3-3 protein beta/alpha;14-3-3 protein beta/alpha, N-terminally processed	Ywhab
23.2263	23.4247	23.7979	23.36	21.4165	22.4413	20.8212	22.6798	22.4757	20.6083	22.2324	21.9877	+	0.00221662	1.92275	1.61253	0.657335		1	0.00757542	0.0136495	0.00524139	Q8CB58;Q8BGJ5;Q922I7	Q8CB58;Q8BGJ5;Q922I7		Ptbp1
24.8635	24.9397	24.821	24.6884	24.9248	24.4322	21.4581	22.0693	22.9043	24.556	22.2297	22.1899	+	0.00896916	0.957536	1.60704	0.562263		0.915359	0.0895386	0.251131	0.0831611	Q8JZQ2	Q8JZQ2	AFG3-like protein 2	Afg3l2
23.836	24.0688	24.6889	24.8421	23.9404	22.1262	23.0484	21.8988	22.2459	21.9292	22.0651	21.7727	+	0.00386375	1.64896	1.6055	0.635597		0.623514	0.775888	0.750218	0.302759	Q8BU14	Q8BU14	Translocation protein SEC62	Sec62
34.786	34.6491	34.7083	34.7558	33.414	32.8315	33.1055	33.1515	33.4048	33.1976	33.4159	33.7261	+	0.00114607	4.89503	1.59919	0.753279		0.819175	0.987228	-0.310465	-0.143632	Q91ZA3;H3BL62;H3BK61;D3YZC0;H3BJR0;H3BKW6	Q91ZA3	Propionyl-CoA carboxylase alpha chain, mitochondrial	Pcca
28.6025	28.4539	28.8071	28.5964	27.263	25.0491	27.5685	28.1982	27.6981	26.4104	27.8301	28.124	+	0.00678704	1.22316	1.59528	0.593269		0.804367	0.259794	-0.495979	-0.178219	P62908;D3YV43;A0A140LI77	P62908;D3YV43;A0A140LI77	40S ribosomal protein S3	Rps3
24.0768	23.9827	24.0793	23.7439	21.7709	23.6694	22.2946	21.8014	21.043	21.5399	20.989	22.7756	+	0.0028642	1.89781	1.58656	0.647085		1	NaN	0	NaN	Q6PE80;Q00993;F6YPR4	Q6PE80;Q00993;F6YPR4	Receptor protein-tyrosine kinase;Tyrosine-protein kinase receptor UFO	Axl
22.986	23.0046	23.9563	22.9383	21.225	22.3891	20.4276	22.5747	20.891	21.5623	21.5031	21.6521	+	0.00491294	1.49798	1.56719	0.61155		1	NaN	0	NaN	P55288	P55288	Cadherin-11	Cdh11
23.9299	22.8175	22.7601	23.087	20.2395	22.2504	21.3113	22.5374	22.9408	22.2637	22.2577	22.4474	+	0.00612587	1.43287	1.56399	0.604969		0.558796	0.81937	-0.892745	-0.350991	P58064	P58064	28S ribosomal protein S6, mitochondrial	Mrps6
24.5992	24.8644	25.0769	24.6441	23.3998	24.2299	23.186	22.1631	22.6012	22.1292	22.2964	21.4053	+	0.00387317	1.90959	1.55147	0.636091		0.458179	1.21159	1.13666	0.455565	Q6PHN9;S4R1W7	Q6PHN9	Ras-related protein Rab-35	Rab35
27.0285	27.0454	27.3037	26.8756	26.6694	22.2764	26.1018	27.0024	27.1132	27.0695	26.8116	27.2327	+	0.0207935	0.682771	1.55084	0.500564		0.382125	0.679264	-1.54426	-0.498442	P63037;B1AXY1;B1AXX9;B1AXY0	P63037;B1AXY1	DnaJ homolog subfamily A member 1	Dnaja1
27.4184	27.3109	27.5593	27.2912	25.7116	24.9902	26.3621	26.3738	25.8924	25.6807	25.5203	25.9985	+	0.00222222	2.43043	1.53553	0.657846		0.965191	0.0911237	0.0864587	0.036862	P68510	P68510	14-3-3 protein eta	Ywhah
24.4064	24.0951	24.5411	23.9124	23.1306	22.222	23.2732	22.2139	21.8996	21.6814	22.6668	21.1719	+	0.00222785	2.51611	1.52886	0.659132		1	NaN	0	NaN	P68369;P05214	P68369;P05214	Tubulin alpha-1A chain;Tubulin alpha-3 chain	Tuba1a;Tuba3a
23.3189	23.1059	23.7907	23.0228	21.5953	21.5653	22.2344	21.7378	22.4554	20.7833	22.5628	20.8013	+	0.00181152	3.23174	1.52638	0.683976		1	NaN	0	NaN	D3YXC2;Q791T5	D3YXC2;Q791T5	Mitochondrial carrier homolog 1	Mtch1
23.6119	23.3441	24.3662	23.4065	22.2299	21.6935	21.5642	23.1752	21.553	22.3079	21.9987	22.5015	+	0.00426794	1.88443	1.51648	0.622776		0.972386	0.0637074	0.0754132	0.0311565	P63168	P63168	Dynein light chain 1, cytoplasmic	Dynll1
28.6248	28.5043	28.4775	28.4701	27.484	25.0722	27.5121	27.949	27.3989	27.6409	27.5683	27.4682	+	0.00843653	1.22416	1.51486	0.570835		0.777213	0.335562	-0.514782	-0.193895	Q61553;A0A0G2JDU7;F7BDR1	Q61553	Fascin	Fscn1
25.0144	24.3974	24.8164	24.4105	23.6154	24.0832	21.3311	23.558	23.9854	21.4942	22.7923	22.3652	+	0.00840449	1.26213	1.51275	0.574031		0.812642	0.246425	0.487667	0.173837	P53395;A0A0G2JGU0	P53395	Lipoamide acyltransferase component of branched-chain alpha-keto acid dehydrogenase complex, mitochondrial	Dbt
23.1718	23.9121	23.3257	23.6669	21.1277	22.9124	22.4106	21.6073	21.5493	21.8916	21.953	23.4228	+	0.00467458	1.87869	1.50459	0.618417		1	NaN	0	NaN	B1AWE0;Q6PFA2;B1AWE1;B1AWD8;B1AWD9;O08585	B1AWE0;Q6PFA2;B1AWE1;B1AWD8;B1AWD9;O08585	Clathrin light chain A	Clta
25.1575	24.8514	25.0266	25.403	22.0756	21.6128	25.768	24.9813	21.0083	22.1477	22.0821	21.5618	+	0.0223454	0.698509	1.50019	0.49307		0.240968	0.905052	1.90944	0.622078	Q9JKN1	Q9JKN1	Zinc transporter 7	Slc30a7
24.2366	24.2809	24.4715	24.5921	21.1212	21.8059	24.0031	24.6591	21.4645	22.432	24.2216	23.1542	+	0.0153181	0.885988	1.49796	0.524833		0.979445	0.026319	0.0792313	0.026147	A0A0A0MQM0;Q8BGY2;P63242	A0A0A0MQM0;Q8BGY2;P63242	Eukaryotic translation initiation factor 5A;Eukaryotic translation initiation factor 5A-2;Eukaryotic translation initiation factor 5A-1	Eif5a;Eif5a2
24.525	23.784	23.709	23.4364	21.3765	22.4652	21.5383	24.1143	24.3942	23.8928	24.5104	24.3196	+	0.00986433	1.16934	1.49004	0.558146		0.169333	1.60152	-1.90569	-0.721267	Q8BWT1	Q8BWT1	3-ketoacyl-CoA thiolase, mitochondrial	Acaa2
26.6101	26.8873	27.2727	26.6707	25.0829	25.8733	24.8121	25.7253	24.7599	25.7567	24.7352	25.6991	+	0.00274938	2.62955	1.4868	0.647916		0.937971	0.134567	0.135663	0.0569924	P61982	P61982	14-3-3 protein gamma;14-3-3 protein gamma, N-terminally processed	Ywhag
23.8026	23.8108	23.8728	23.6189	21.5082	22.931	23.0521	21.6721	22.7643	21.3745	22.0667	21.559	+	0.00465248	1.95464	1.48542	0.616262		1	NaN	0	NaN	Q62165	Q62165	Dystroglycan;Alpha-dystroglycan;Beta-dystroglycan	Dag1
24.7788	24.8394	24.5487	24.5101	22.4045	21.1061	23.7926	25.4349	24.4198	23.3508	22.4922	21.7565	+	0.0192373	0.788924	1.48472	0.506238		0.940007	0.0581493	0.179687	0.0581167	Q9CX86	Q9CX86	Heterogeneous nuclear ribonucleoprotein A0	Hnrnpa0
26.6488	26.2765	26.4795	26.4122	25.4446	25.1425	24.4328	24.8732	24.2442	22.0804	24.2718	22.8195	+	0.00208205	3.19645	1.48095	0.66465		0.238933	1.49025	1.61933	0.62663	Q8BFZ9;A0A1B0GSD8;A0A1B0GT70;A0A1B0GQZ0	Q8BFZ9;A0A1B0GSD8;A0A1B0GT70	Erlin-2	Erlin2
22.7238	24.2455	22.6647	22.7757	21.8123	21.662	20.4674	22.5738	20.9147	20.7441	22.5766	23.0301	+	0.00845536	1.35828	1.47357	0.571336		0.940987	0.0945776	-0.187507	-0.0688345	A0A0R4J083;P51174	A0A0R4J083;P51174	Long-chain specific acyl-CoA dehydrogenase, mitochondrial	Acadl
22.9575	22.7582	23.4397	23.1167	22.2339	21.2505	21.5709	21.3321	21.811	22.4262	22.9148	23.1372	+	0.00241791	2.83709	1.47121	0.649426		1	NaN	0	NaN	A0A1W2P720;A0A1W2P869;A0A1W2P6N3;Q99JZ4;Q9CQC9;P36536	A0A1W2P720;A0A1W2P869;A0A1W2P6N3;Q99JZ4;Q9CQC9;P36536	GTP-binding protein SAR1b;GTP-binding protein SAR1a	Sar1a;Sar1b
25.9456	26.4217	28.0311	26.2891	25.1742	24.9272	25.4371	25.2648	25.3087	25.3314	24.5835	25.1342	+	0.00680278	1.66987	1.47102	0.594101		0.947331	0.218313	0.111413	0.0505472	B2RXS8;B9EKR1	B2RXS8;B9EKR1	Protein-tyrosine-phosphatase;Receptor-type tyrosine-protein phosphatase zeta	Ptprz1
24.3124	24.2946	24.6611	23.7947	22.5886	22.6851	22.5978	23.3336	22.6327	21.5426	21.6273	21.5327	+	0.00242394	2.93917	1.46445	0.650161		0.491559	1.62498	0.96741	0.416727	O54950	O54950	5-AMP-activated protein kinase subunit gamma-1	Prkag1
24.4696	24.1847	23.3549	23.7327	22.1564	23.2256	21.4738	23.0421	22.5714	22.3952	21.7351	21.4245	+	0.00711213	1.6597	1.46097	0.590144		0.802709	0.398011	0.442924	0.177955	P10404;P11370	P10404;P11370	MLV-related proviral Env polyprotein;Surface protein;Transmembrane protein;Retrovirus-related Env polyprotein from Fv-4 locus	Fv4
24.5913	24.628	24.6581	24.2919	22.5439	21.2148	24.3102	24.292	20.7901	24.2385	21.4602	24.26	+	0.0150167	0.988562	1.45209	0.52714		0.838091	0.128123	0.403011	0.126699	B7ZNR9;B2RUE8;A0A0A6YWR8;F8VPL5;A0A0A6YWM8;E9PVG7;A0A0A6YW53;P97820;A0A0A6YWJ2;F7AMS7;E0CZF8;E0CZD7;E0CXD6;E0CY98;E9PUL9;Q5SXG1;Q5SXG3;G3X9G2;B9EKN8;B2RQ80;Q9JM52;P83510	B7ZNR9;B2RUE8;A0A0A6YWR8;F8VPL5;A0A0A6YWM8;E9PVG7;A0A0A6YW53;P97820;A0A0A6YWJ2;F7AMS7;E0CZF8;E0CZD7;E0CXD6;E0CY98;E9PUL9;Q5SXG1;Q5SXG3;G3X9G2;B9EKN8;B2RQ80;Q9JM52;P83510	Mitogen-activated protein kinase kinase kinase kinase 4;Misshapen-like kinase 1;Traf2 and NCK-interacting protein kinase	Map4k4;Mink1;Tnik
26.8941	26.5841	27.0164	26.8612	25.0159	24.8059	25.2757	26.4676	24.9584	24.3738	25.3514	25.4195	+	0.00555504	2.03973	1.44768	0.607637		0.816638	0.356473	0.365504	0.149664	D3Z7N2;D3YUQ9;D3YZT9;E9QN08;A0A0R4J1L2;Q91VK2;Q80T06;P57776;F6ZFU0;A0A0R4J1E2;D3YY68	D3Z7N2;D3YUQ9;D3YZT9;E9QN08;A0A0R4J1L2;Q91VK2;Q80T06;P57776;F6ZFU0;A0A0R4J1E2;D3YY68	Elongation factor 1-delta	Eef1d
30.341	30.4545	30.5905	30.3273	28.9819	28.5937	28.9797	29.4009	28.5015	28.369	28.4251	28.9115	+	0.0022449	3.74704	1.43928	0.661489		0.768122	1.11019	0.437287	0.198258	P58252;G3UXK8;G3UZ34;A2AH85;O08810	P58252	Elongation factor 2	Eef2
25.808	25.8137	25.9781	26.0127	24.8106	21.735	25.4073	25.9518	24.9103	24.842	25.1035	25.6151	+	0.0249783	0.740917	1.42695	0.484615		0.741753	0.277018	-0.641523	-0.216802	P62830	P62830	60S ribosomal protein L23	Rpl23
24.2901	24.0751	24.0257	23.879	23.1937	22.4361	20.874	24.068	23.9915	23.048	24.0786	24.2809	+	0.0141719	1.08625	1.42452	0.530998		0.479186	0.824712	-1.20679	-0.441933	P70404	P70404	Isocitrate dehydrogenase [NAD] subunit gamma 1, mitochondrial	Idh3g
23.2435	23.5798	23.8157	23.2355	21.9491	23.2922	20.7733	22.1655	22.5466	20.3798	22.9173	21.196	+	0.00907253	1.42628	1.42358	0.561576		1	NaN	0	NaN	Q5RKN9;P47753	Q5RKN9;P47753	F-actin-capping protein subunit alpha-1	Capza1
26.8865	26.964	26.5953	26.8176	26.6382	21.9565	26.4831	26.5047	26.1257	26.8853	26.4975	26.7665	+	0.0369681	0.580263	1.42023	0.450919		0.516	0.455201	-1.17313	-0.371337	Q60737;A2ANR6;Q6NSS6	Q60737	Casein kinase II subunit alpha	Csnk2a1
25.0643	24.933	25.7301	25.1119	23.5083	23.3468	24.1133	24.2294	24.1462	23.3327	23.7604	23.8867	+	0.00466351	2.61459	1.41035	0.618161		1	0.022141	0.0179839	0.00789899	Q64514;Q05DJ9;A0A087WRC0;A0A087WQR6	Q64514;Q05DJ9;A0A087WRC0	Tripeptidyl-peptidase 2	Tpp2
23.3668	23.3325	22.7599	23.0191	21.3112	21.4198	22.0697	22.0869	22.2474	21.9964	21.7182	22.0924	+	0.00437232	2.84136	1.39768	0.620734		0.839683	0.583787	-0.291716	-0.130524	G3UW70;Q9D1L9	G3UW70;Q9D1L9	Ragulator complex protein LAMTOR5	Lamtor5
26.1696	26.2438	26.0617	26.3618	25.2201	21.4534	26.0096	26.5651	25.864	24.9488	25.4492	26.3329	+	0.0396599	0.56574	1.39719	0.442883		0.685178	0.293793	-0.836694	-0.262272	P43275	P43275	Histone H1.1	Hist1h1a
25.4858	25.1472	25.4256	25.9317	22.4407	24.6722	25.0379	24.298	21.7305	22.5556	23.1059	20.8977	+	0.0137479	1.22007	1.38543	0.532922		0.156444	1.4547	2.03975	0.741015	D3Z2W0;E9QM75;Q9WUU8	D3Z2W0;E9QM75;Q9WUU8	TNFAIP3-interacting protein 1	Tnip1
28.6089	28.5494	28.9749	29.9932	27.6226	27.4863	27.8203	27.657	26.0756	26.5335	26.2411	26.2284	+	0.00685321	2.17781	1.38506	0.591646		0.237462	4.62778	1.37687	0.650165	Q3UKC1;D3Z213;D3Z715;D3Z152	Q3UKC1	Tax1-binding protein 1 homolog	Tax1bp1
23.4551	22.4514	23.6372	23.4785	20.9488	21.9918	22.3454	22.2022	21.5328	20.7456	20.6694	21.6345	+	0.00838565	1.79675	1.38352	0.572534		1	NaN	0	NaN	Q921J2	Q921J2	GTP-binding protein Rheb	Rheb
23.2399	23.9842	23.4098	23.3923	21.0429	22.4692	21.5774	23.4353	21.5823	23.1102	22.2731	21.394	+	0.0130235	1.33311	1.37534	0.539386		1	0.0215143	0.0412855	0.0155597	O54734	O54734	Dolichyl-diphosphooligosaccharide--protein glycosyltransferase 48 kDa subunit	Ddost
23.908	23.5766	23.9999	23.764	21.8117	21.8169	22.2513	23.8838	21.4331	22.7939	22.4807	21.8146	+	0.0115603	1.47185	1.37119	0.548375		0.851723	0.212915	0.310365	0.120245	Q99KV1	Q99KV1	DnaJ homolog subfamily B member 11	Dnajb11
22.8221	22.871	23.589	22.7761	21.102	22.8209	22.1869	20.4637	22.2161	21.5968	20.8878	21.2698	+	0.0134768	1.29284	1.37117	0.534867		1	NaN	0	NaN	A0A1L1SRE8;P35951	A0A1L1SRE8;P35951	Low-density lipoprotein receptor	Ldlr
23.1639	23.4385	23.1446	23.4687	23.9139	22.4104	21.1186	20.2928	21.223	21.92	22.5357	22.1452	+	0.023488	0.866957	1.37001	0.490062		1	0.00883555	-0.0220356	-0.00776602	O35945;P24549	O35945;P24549	Aldehyde dehydrogenase, cytosolic 1;Retinal dehydrogenase 1	Aldh1a7;Aldh1a1
27.8596	27.4128	28.0118	27.8026	26.7425	26.5729	25.5828	26.7511	25.4034	25.4955	25.4695	21.7638	+	0.00709589	2.35163	1.35938	0.589177		0.24	1.00294	1.87926	0.633883	Q3TMX0;O08992;H3BLG5;A2AKJ9;A2AKJ6;A2AKJ5	Q3TMX0;O08992;H3BLG5;A2AKJ9;A2AKJ6	Syntenin-1	Sdcbp
23.0464	23.0008	23.2978	23.0176	22.3548	20.7334	22.0923	21.755	22.4107	22.74	21.1211	23.0373	+	0.00823423	2.02013	1.35679	0.574393		1	NaN	0	NaN	Q03146	Q03146	Epithelial discoidin domain-containing receptor 1	Ddr1
25.2971	24.4247	24.7307	25.1288	23.9028	21.6941	24.3573	24.2154	24.5082	24.6022	24.5277	24.7235	+	0.0181382	1.0761	1.3529	0.509821		0.50304	0.839385	-1.04799	-0.399191	Q9CXT8	Q9CXT8	Mitochondrial-processing peptidase subunit beta	Pmpcb
23.8161	23.5258	24.5938	24.1265	21.9805	22.0213	23.5341	23.132	22.0398	21.0447	22.8484	21.2283	+	0.0113521	1.59992	1.34859	0.549357		0.563612	0.755723	0.87665	0.341	A0A1L1SS10;Q9Z2X8	A0A1L1SS10;Q9Z2X8	Kelch-like ECH-associated protein 1	Keap1
26.8368	27.808	28.0929	27.8085	26.1952	24.969	26.6878	27.3158	25.8458	25.9326	25.6766	26.3921	+	0.0154286	1.25395	1.34461	0.523605		0.841321	0.260497	0.330184	0.131023	F7DBB3;Q3URZ6	F7DBB3;Q3URZ6		Ahnak2
25.0847	24.4126	24.6582	24.6814	24.0336	21.2351	23.8302	24.3943	24.2625	24.0408	24.1853	24.3506	+	0.0238566	0.923687	1.33595	0.488378		0.622175	0.533771	-0.836514	-0.306957	Q9D0M3	Q9D0M3	Cytochrome c1, heme protein, mitochondrial	Cyc1
25.0763	24.8734	25.4136	24.8289	23.2048	22.8289	23.9213	24.9229	24.3809	22.9727	23.521	22.386	+	0.0135053	1.48932	1.32857	0.535805		0.820297	0.265687	0.404318	0.153955	P61027;Q3TYH2;Q9DD03;P61028;Q8K386	P61027	Ras-related protein Rab-10	Rab10
25.223	25.027	25.3821	24.2314	23.2432	21.5157	24.512	25.2939	23.7077	23.4962	23.756	23.6113	+	0.0331363	0.754688	1.32467	0.462601		0.999	0.000654583	-0.00162697	-0.000575532	Q8R015	Q8R015	Biogenesis of lysosome-related organelles complex 1 subunit 5	Bloc1s5
23.0536	23.1206	23.8293	23.5787	23.1058	21.3647	21.9413	21.9033	20.2168	22.0493	21.5452	22.4232	+	0.0119914	1.73195	1.31675	0.54611		0.766994	0.373169	0.520155	0.199618	A9J9D8;F6VU53;A8Y2Z5;A8Y2Z9;F7A4U8;Q3TYE1;Q9DC28;Q9JMK2	A9J9D8;F6VU53;A8Y2Z5;A8Y2Z9;F7A4U8;Q3TYE1;Q9DC28;Q9JMK2	Casein kinase I isoform delta;Casein kinase I isoform epsilon	Csnk1e;Csnk1d
28.5291	28.7967	29.2618	28.9487	27.6656	26.4419	27.8791	28.2929	26.6471	27.2821	27.0581	27.0938	+	0.0124872	1.66604	1.3142	0.541661		0.732816	0.622836	0.549617	0.227136	Q8VDN2;D3YYN7;A0A0G2JGX4;Q8VCE0;Q6PIC6;Q6PIE5;Q9WV27;Q91WH7;E9QNX7;Q64436;Q9Z1W8	Q8VDN2	Sodium/potassium-transporting ATPase subunit alpha-1	Atp1a1
24.1608	24.7371	24.4406	24.1802	23.4139	20.69	23.7863	24.3791	23.4411	23.7422	20.6637	23.9095	+	0.0326692	0.784889	1.31238	0.46405		0.959478	0.0397517	0.128191	0.0411001	Q922B2;Q8BJY7	Q922B2	Aspartate--tRNA ligase, cytoplasmic	Dars
24.5789	24.529	25.0379	24.7522	22.7832	23.5431	23.3113	24.0606	22.7757	20.8103	21.1971	22.0822	+	0.00847788	2.38703	1.29995	0.56795		0.203826	1.79227	1.70824	0.679077	O08529	O08529	Calpain-2 catalytic subunit	Capn2
23.1113	22.8784	23.5694	23.2207	21.0774	21.424	22.3028	22.7832	21.3545	22.0851	20.9712	22.534	+	0.0133248	1.67972	1.29808	0.53691		1	NaN	0	NaN	Q9CTN4	Q9CTN4	Rho-related BTB domain-containing protein 3	Rhobtb3
33.9818	34.1016	34.1819	33.9729	32.7431	32.404	32.8483	33.0909	32.8803	32.8409	32.5395	32.7497	+	0.00655814	3.84468	1.28798	0.598745		1	0.0407878	0.0189734	0.00877753	P60710;E9Q1F2;E9Q5F4;G3UZ07;F8WGM8;E9Q2D1;F6WX90;V9GXQ2;E9Q3M9	P60710;E9Q1F2;E9Q5F4	Actin, cytoplasmic 1;Actin, cytoplasmic 1, N-terminally processed	Actb
26.2648	25.9113	25.8104	25.8828	24.8868	22.601	25.4063	25.8825	22.2113	24.8398	24.7793	25.075	+	0.0322553	0.874785	1.27316	0.465714		0.815041	0.18458	0.467828	0.156378	D3YYM6;D3Z1S8;Q91V55;P97461	D3YYM6;D3Z1S8;Q91V55;P97461	40S ribosomal protein S5;40S ribosomal protein S5, N-terminally processed	Rps5
22.8143	22.8712	24.0206	23.0115	21.4824	22.9066	22.0522	21.2326	22.0355	20.4532	22.0489	22.2444	+	0.0178939	1.4483	1.26092	0.511079		1	NaN	0	NaN	A0A0N4SVQ6;Q9CR89	A0A0N4SVQ6;Q9CR89	Endoplasmic reticulum-Golgi intermediate compartment protein 2	Ergic2
27.6652	27.7794	27.792	27.7477	26.43	26.199	26.4554	26.8875	26.5495	25.8325	25.5339	26.2605	+	0.00771818	3.85498	1.25307	0.583797		0.765285	0.842963	0.448922	0.198034	P18760;F8WGL3;P45591	P18760;F8WGL3	Cofilin-1	Cfl1
30.9923	30.9287	31.214	30.7578	29.4898	29.6765	29.7278	29.9959	28.6661	28.5469	28.9549	29.1558	+	0.00773576	3.94646	1.25071	0.584237		0.489183	2.67438	0.891574	0.41027	P63017;Q504P4;P17156;D3Z5E2	P63017;Q504P4	Heat shock cognate 71 kDa protein	Hspa8
23.6141	23.3995	23.4977	22.9094	21.3822	22.554	22.5606	21.9304	22.1384	21.8095	22.2714	21.174	+	0.0131064	2.08161	1.24839	0.537458		1	NaN	0	NaN	B7ZC46;B1AQY9;B1AQZ0;Q8CHH9;E0CYM4	B7ZC46;B1AQY9;B1AQZ0;Q8CHH9	Septin-8	Sept8
22.8706	22.5137	23.5953	22.9676	22.171	22.1283	21.1857	21.5153	21.1194	20.566	22.4059	22.1191	+	0.0141423	2.02429	1.2367	0.530916		1	NaN	0	NaN	Q8BL66	Q8BL66	Early endosome antigen 1	Eea1
24.2151	24.2407	24.3473	23.8674	21.6902	23.5506	23.9746	22.5103	24.062	21.4597	24.3061	23.8685	+	0.0236886	1.24392	1.2362	0.489399		0.811539	0.237983	-0.492664	-0.173584	A0A087WPL5;E9QNN1;O70133;Q3UR42;A0A0R4J2C3	A0A087WPL5;E9QNN1;O70133;Q3UR42	ATP-dependent RNA helicase A	Dhx9
28.236	27.7296	27.6566	27.5315	26.2959	26.3391	26.4845	27.1297	26.7557	26.5932	26.8369	27.5988	+	0.0119657	2.5892	1.22611	0.54551		0.810228	0.616967	-0.383828	-0.167213	Q9CZU6;Q80X68	Q9CZU6;Q80X68	Citrate synthase, mitochondrial;Citrate synthase	Cs;Csl
28.0577	27.9606	28.0095	27.9202	26.792	26.1709	26.9996	27.1136	26.9214	26.5549	26.9991	27.2168	+	0.0112798	2.91412	1.21795	0.550538		0.9417	0.249901	-0.154007	-0.0684083	D3Z7P4;D3Z7P3;F6U529	D3Z7P4;D3Z7P3	Glutaminase kidney isoform, mitochondrial	Gls
30.8717	30.7302	30.6871	30.651	29.787	29.3468	29.4496	29.4961	29.875	29.3524	29.7761	30.1918	+	0.00790045	4.57729	1.21514	0.576988		0.839378	0.683994	-0.278942	-0.126951	Q99MN9;E9Q1J7;D3YZC1;A0A087WQV1	Q99MN9;E9Q1J7	Propionyl-CoA carboxylase beta chain, mitochondrial	Pccb
23.4073	23.8662	24.3996	23.3909	23.2618	22.9924	21.2334	22.717	20.844	21.8035	21.7831	22.9988	+	0.0251732	1.25742	1.21483	0.483629		1	NaN	0	NaN	E0CXB9;Q61301;Q8BS72	E0CXB9;Q61301;Q8BS72	Catenin alpha-2	Ctnna2
24.5144	23.7769	24.0109	24.2174	24.3154	21.9119	21.644	23.7986	23.504	22.3655	23.9668	24.2682	+	0.0366692	0.893212	1.21245	0.451286		0.738863	0.328518	-0.608647	-0.218291	P62849	P62849	40S ribosomal protein S24	Rps24
22.9156	23.1701	23.4413	22.9025	22.5788	21.7728	21.6007	21.6459	22.1724	21.4174	21.3883	22.4425	+	0.0135579	2.43543	1.20784	0.533913		1	NaN	0	NaN	O35704	O35704	Serine palmitoyltransferase 1	Sptlc1
23.8116	23.5723	23.7731	23.1977	21.9668	21.9633	22.3688	23.2558	21.7974	21.1844	22.4512	21.7621	+	0.0174315	1.93412	1.2	0.513882		0.708721	0.720604	0.589924	0.245847	A0A087WP83;Q8VDJ3	A0A087WP83;Q8VDJ3	Vigilin	Hdlbp
22.6206	23.6702	24.1278	22.3693	21.8108	22.0965	22.1845	21.9375	22.0266	21.08	22.5863	21.9531	+	0.0235351	1.49748	1.18967	0.490132		0.962045	0.110044	0.0957847	0.0412502	Q91VH2	Q91VH2	Sorting nexin-9	Snx9
23.1983	23.2581	23.6671	24.0447	23.2737	22.5362	21.8051	21.8164	21.088	23.5541	21.5947	23.2554	+	0.0223903	1.59039	1.18422	0.493074		1	0.00728462	-0.0152383	-0.00564132	Q99J21	Q99J21	Mucolipin-1	Mcoln1
23.7648	23.814	24.1396	23.2902	20.7076	22.8583	22.5399	24.1806	22.1301	21.1592	21.4803	20.9746	+	0.0436271	0.795316	1.18053	0.431359		0.489362	0.731804	1.13557	0.411533	Q61335	Q61335	B-cell receptor-associated protein 31	Bcap31
24.8751	24.8343	25.1857	24.7656	22.7447	22.5978	24.7465	24.8522	22.8851	22.0632	21.3413	22.0006	+	0.0370936	0.971362	1.17988	0.449918		0.24546	1.2751	1.66275	0.617676	Q2TBE6	Q2TBE6	Phosphatidylinositol 4-kinase type 2-alpha	Pi4k2a
23.6146	24.0812	23.5126	23.5606	22.5411	22.2979	22.2222	23.0021	21.7102	21.7416	20.837	21.9229	+	0.0142213	2.76297	1.1764	0.530046		0.490567	1.73529	0.962884	0.418631	A0A1L1STC0;Q61081	A0A1L1STC0;Q61081	Hsp90 co-chaperone Cdc37;Hsp90 co-chaperone Cdc37, N-terminally processed	Cdc37
26.5014	25.8405	26.024	26.1806	24.8316	24.6183	24.7709	25.6411	25.3706	24.831	25.7042	26.0345	+	0.0170864	2.31887	1.17115	0.516165		0.731419	0.739663	-0.519598	-0.221633	Q9WUM5	Q9WUM5	Succinyl-CoA ligase [ADP/GDP-forming] subunit alpha, mitochondrial	Suclg1
25.097	25.1104	24.8826	25.0788	24.5776	21.513	24.4726	24.9529	24.4529	24.4017	24.7843	24.7092	+	0.0495224	0.710379	1.16317	0.415839		0.700045	0.386455	-0.707998	-0.252774	A0A1L1SRW0;P14206	A0A1L1SRW0;P14206	40S ribosomal protein SA	Rpsa
23.4016	23.4871	24.0454	23.1793	20.9814	22.7571	22.3302	23.3983	22.5532	20.9159	20.9794	21.4374	+	0.0349829	1.11684	1.16164	0.456719		0.566579	0.679683	0.895285	0.339593	P10922	P10922	Histone H1.0;Histone H1.0, N-terminally processed	H1f0
22.5562	23.7081	23.8821	23.0978	22.0928	22.9003	20.8661	22.7696	22.5482	22.3067	22.3822	21.5915	+	0.0366478	1.08151	1.15384	0.451586		0.994096	0.0336999	-0.0499411	-0.0198884	G5E8J0;O35516;Q01705	G5E8J0;O35516;Q01705	Neurogenic locus notch homolog protein 2;Notch 2 extracellular truncation;Notch 2 intracellular domain;Neurogenic locus notch homolog protein 1;Notch 1 extracellular truncation;Notch 1 intracellular domain	Notch2;Notch1
29.9271	29.8133	29.8279	30.0549	28.8874	28.4505	28.6439	29.0454	28.7789	28.3094	28.685	28.6883	+	0.0135339	3.70805	1.14901	0.536258		0.932588	0.365116	0.141392	0.0652275	P47738;A0A0G2JEU1;A0A0G2JFQ0;A0A0G2JF60;D3YYF3	P47738;A0A0G2JEU1	Aldehyde dehydrogenase, mitochondrial	Aldh2
22.745	22.7375	23.552	22.7792	22.0221	20.9142	21.8328	22.4862	21.32	21.6148	21.458	21.3551	+	0.0274688	1.59475	1.13961	0.47771		0.810095	0.515194	0.376866	0.161305	Q9R0N0	Q9R0N0	Galactokinase	Galk1
24.4015	23.774	23.7577	23.5595	21.9231	21.9294	23.4596	23.6306	23.6631	23.1952	24.0133	23.9435	+	0.0356295	1.19101	1.13751	0.45446		0.515725	0.986422	-0.968108	-0.386616	P47962;D3YYV8	P47962;D3YYV8	60S ribosomal protein L5	Rpl5
23.4629	23.4256	23.9387	23.8261	22.6968	22.4818	21.3651	23.5601	21.9874	22.3016	22.4872	21.3141	+	0.0344061	1.28604	1.13737	0.46053		0.769046	0.431276	0.503378	0.19975	Q9D7B7	Q9D7B7	Probable glutathione peroxidase 8	Gpx8
23.6282	22.876	23.1092	23.4615	22.6265	23.0198	21.8783	21.0307	22.1668	23.099	21.001	21.8361	+	0.0347733	1.27428	1.12988	0.457357		1	NaN	0	NaN	Q9R0X4;Q32MW3	Q9R0X4;Q32MW3	Acyl-coenzyme A thioesterase 9, mitochondrial;Acyl-coenzyme A thioesterase 10, mitochondrial	Acot9;Acot10
24.3506	24.5665	24.909	24.7289	23.4658	22.7666	23.8202	24.0219	22.6267	21.5602	23.2416	21.3893	+	0.0245149	2.01181	1.12014	0.48696		0.363442	1.34801	1.31416	0.521472	O70475	O70475	UDP-glucose 6-dehydrogenase	Ugdh
28.0695	27.4727	27.7519	27.6693	26.7859	26.3628	26.6724	26.664	27.3155	26.3117	26.8235	26.9071	+	0.016033	3.46695	1.11958	0.519836		0.893403	0.431855	-0.218191	-0.098056	Q9DB20;F7D3P8	Q9DB20	ATP synthase subunit O, mitochondrial	Atp5o
23.5187	23.6669	24.2341	23.6246	23.6494	22.2792	22.8309	21.831	23.1926	21.4359	22.9739	20.6057	+	0.0344474	1.4086	1.11343	0.459474		0.739401	0.348721	0.595599	0.217862	E9Q2X6;Q8CG47;Q3U763	E9Q2X6;Q8CG47;Q3U763	Structural maintenance of chromosomes protein;Structural maintenance of chromosomes protein 4	Smc4
22.4837	22.0122	23.0848	22.6024	21.4034	21.7374	20.9269	21.7382	21.8105	21.6105	21.7533	21.2948	+	0.0274152	2.02005	1.09433	0.477438		1	NaN	0	NaN	E9Q1S3;Q01405	E9Q1S3;Q01405	Protein transport protein Sec23A	Sec23a
22.6616	22.6531	23.0207	23.2495	21.5595	21.8896	21.0199	22.7493	21.2071	21.6722	20.9086	21.5677	+	0.0349167	1.50383	1.09167	0.456672		1	NaN	0	NaN	B1ATV0;Q9WVD4	B1ATV0;Q9WVD4	Chloride channel protein;H(+)/Cl(-) exchange transporter 5	Clcn5
28.7465	28.4527	28.504	28.939	27.977	26.1987	27.7184	28.3972	28.331	28.3847	28.328	28.1168	+	0.0418716	1.16072	1.08772	0.436484		0.64494	0.726502	-0.717288	-0.288932	P97314;A0A1W2P845;A0A1W2P758;A0A1W2P6I3;A0A1W2P7N8;A0A1W2P780	P97314;A0A1W2P845;A0A1W2P758;A0A1W2P6I3	Cysteine and glycine-rich protein 2	Csrp2
23.301	23.4392	23.8573	23.9917	23.1844	22.4883	21.6932	22.9297	22.7141	20.1037	21.842	21.4287	+	0.0356679	1.58153	1.07341	0.453667		0.506416	0.828904	1.05177	0.399281	A0A0J9YV47;A0A0J9YUG8;A0A0J9YV86;A0A0J9YUF8;A0A0J9YUR2;A0A0J9YTU3;Q5SXY1	A0A0J9YV47;A0A0J9YUG8;A0A0J9YV86;A0A0J9YUF8;A0A0J9YUR2;A0A0J9YTU3;Q5SXY1	Cytospin-B	Specc1
22.8665	22.8681	22.9626	22.4089	21.738	21.3534	21.124	22.6757	20.4349	22.0032	21.946	21.7721	+	0.0387087	1.56066	1.05374	0.445755		1	NaN	0	NaN	P58021	P58021	Transmembrane 9 superfamily member 2	Tm9sf2
26.1839	26.8369	27.1351	26.7629	26.5097	25.1901	25.7044	25.3018	25.1042	24.6567	24.497	24.719	+	0.0382677	1.5822	1.05319	0.446451		0.506939	1.54321	0.932294	0.400909	P62962;Q5SX49;CON__P02584	P62962;Q5SX49	Profilin-1;Profilin	Pfn1
22.902	22.9912	23.0804	23.6515	21.8702	21.118	22.4996	22.961	22.8601	22.0967	22.5182	21.9368	+	0.0443127	1.27666	1.04408	0.428955		0.894291	0.212787	-0.240758	-0.0982283	Q8BYU6	Q8BYU6	Torsin-1A-interacting protein 2	Tor1aip2
27.138	26.0514	26.9384	26.1926	25.966	25.5359	24.8939	25.7562	24.4945	23.1287	23.3749	25.0242	+	0.0398893	1.58181	1.04206	0.44243		0.259562	1.6311	1.53244	0.611179	Q8VEK3	Q8VEK3	Heterogeneous nuclear ribonucleoprotein U	Hnrnpu
24.2063	23.8157	24.2771	24.099	23.3573	22.9059	21.8324	24.1405	21.8803	22.4196	23.6754	23.6288	+	0.0489097	1.10207	1.0405	0.41746		0.942022	0.0871826	0.158006	0.0594539	A0A1B0GSG5;Q91VI7;A0A1B0GRG4	A0A1B0GSG5;Q91VI7;A0A1B0GRG4	Ribonuclease inhibitor	Rnh1
34.3888	34.069	34.2873	34.4294	33.7014	32.7944	33.2779	33.2419	33.6889	33.3229	33.8246	33.9058	+	0.029235	2.67241	1.03972	0.472152		0.779265	0.981321	-0.431636	-0.19393	G5E8R3;E9QPD7;Q05920	G5E8R3;E9QPD7;Q05920	Pyruvate carboxylase;Pyruvate carboxylase, mitochondrial	Pcx;Pc
29.2464	29.2515	29.4359	29.7078	28.5257	28.1149	28.367	28.4758	28.392	28.1083	27.9008	28.3593	+	0.0250277	3.48029	1.03957	0.485341		0.914294	0.575614	0.180743	0.0841732	P28301	P28301	Protein-lysine 6-oxidase	Lox
29.9231	29.5311	29.8375	29.971	28.9093	28.3867	28.7671	29.0609	28.811	28.6076	28.8229	29.1496	+	0.0282257	2.98193	1.03465	0.475696		0.971953	0.138121	-0.0667515	-0.0305801	P48962;Q3V132	P48962	ADP/ATP translocase 1	Slc25a4
28.2947	27.7913	27.6763	28.2594	27.0749	26.0197	27.2314	27.5756	27.7232	27.2676	27.4071	27.4156	+	0.0423516	1.49292	1.03002	0.434429		0.765263	0.658325	-0.47799	-0.203504	G3X9L6;Q9DCX2;B1ASE2	G3X9L6;Q9DCX2;B1ASE2	ATP synthase subunit d, mitochondrial	Gm10250;Atp5h
23.2616	23.3546	23.3192	22.9549	23.2884	21.8635	21.2449	22.3845	22.2605	22.4832	21.6143	23.3102	+	0.046942	1.22835	1.02724	0.420658		1	NaN	0	NaN	D3Z0A5;D3Z225;Q3U717;Q8BJZ3	D3Z0A5;D3Z225;Q3U717;Q8BJZ3	Protein lifeguard 3	Tmbim1
26.2905	26.5269	26.3019	26.8435	25.569	25.1654	25.6993	25.4774	26.5491	25.8437	26.273	26.1536	+	0.0317597	2.96863	1.01296	0.466294		0.571647	2.11169	-0.72709	-0.332747	Q9CR68	Q9CR68	Cytochrome b-c1 complex subunit Rieske, mitochondrial;Cytochrome b-c1 complex subunit 11	Uqcrfs1
24.1746	23.5768	23.561	23.3092	22.3707	22.662	23.0976	22.5813	21.5744	22.6731	22.2372	22.6674	+	0.0419485	2.19324	0.977539	0.436627		0.808505	0.61579	0.389882	0.169472	Q5SUH7;Q5SUH6;Q99KN9	Q5SUH7;Q5SUH6;Q99KN9	Clathrin interactor 1	Clint1
27.9445	27.8529	28.1623	28.3031	29.1684	28.609	29.1753	28.9536	29.3055	29.5074	29.054	29.0224	+	0.0470524	2.79138	-0.910876	-0.420198		0.855384	0.677127	-0.245739	-0.112973	P19253;A0A1B0GSQ6;A0A1B0GS68;A0A1B0GSC2;A0A1B0GSB2;A0A1B0GTA1;A0A1B0GRH1;A0A140T8K2;A0A1B0GQW6;A0A1B0GSJ2;A0A1B0GSL5;A0A1B0GSF0;A0A1B0GT00	P19253;A0A1B0GSQ6;A0A1B0GS68;A0A1B0GSC2;A0A1B0GSB2;A0A1B0GTA1;A0A1B0GRH1;A0A140T8K2	60S ribosomal protein L13a	Rpl13a
28.7534	28.9072	28.4649	28.8298	29.7038	29.3919	29.883	29.6612	29.8992	30.0435	29.7418	30.1114	+	0.0436277	3.2272	-0.921124	-0.430422		0.830875	1.16338	-0.28899	-0.135647	P47963;A0A140T8K8	P47963;A0A140T8K8	60S ribosomal protein L13	Rpl13
25.5348	24.9339	25.3644	24.9852	26.4211	26.2784	25.386	26.5735	24.8511	25.2852	25.1463	25.1007	+	0.0492541	1.70844	-0.960207	-0.416779		0.434667	2.04644	1.06896	0.468548	A6ZI44;P05064;D3Z510;A0A0U1RPN8;D3YV98;A0A0U1RPT5;D3YWI1;A6ZI47;Q9CPQ9;A6ZI46	A6ZI44;P05064;D3Z510;A0A0U1RPN8;D3YV98;A0A0U1RPT5;D3YWI1;A6ZI47;Q9CPQ9;A6ZI46	Fructose-bisphosphate aldolase;Fructose-bisphosphate aldolase A	Aldoa;Aldoart2;Aldoart1
27.5997	27.2978	27.5427	27.5273	28.8716	28.3344	28.183	28.4691	29.0878	28.0399	28.1285	28.5901	+	0.0370243	3.01654	-0.97263	-0.449866		0.998164	0.00348319	0.00295067	0.0012926	P41105;F6Z0X0	P41105	60S ribosomal protein L28	Rpl28
29.0431	29.2399	29.1045	29.5951	30.9962	29.2632	30.1309	30.5664	30.5786	30.3978	30.7127	30.919	+	0.0495125	1.35921	-0.993492	-0.415647		0.809229	0.486666	-0.41287	-0.173028	P62911;P17932	P62911	60S ribosomal protein L32	Rpl32
28.1123	27.8564	28.0266	28.3436	29.7249	28.173	28.9007	29.5376	29.0104	28.856	29.1163	29.3974	+	0.0465771	1.46848	-0.999333	-0.422459		0.999324	0.0099786	-0.0109591	-0.00462557	P14115	P14115	60S ribosomal protein L27a	Rpl27a
26.5361	26.1408	26.1039	26.5715	27.6891	26.5742	27.3497	27.7539	26.6022	27.0045	26.8324	25.6717	+	0.0420258	1.82028	-1.00363	-0.4367		0.563899	1.04954	0.814004	0.338903	P11087;CON__Q862S4	P11087	Collagen alpha-1(I) chain	Col1a1
27.23	27.5181	26.9201	27.2896	28.7012	27.9416	28.3276	28.0859	28.1785	28.4663	28.481	28.7865	+	0.0327322	2.59098	-1.02462	-0.464305		0.897811	0.466118	-0.213971	-0.0969357	P61358;A2A4Q0	P61358;A2A4Q0	60S ribosomal protein L27	Rpl27
29.7729	29.6297	30.2087	30.1645	31.5742	30.3129	30.8243	31.1667	31.3668	30.7635	31.2358	31.2865	+	0.0388074	1.82906	-1.02557	-0.445269		0.915903	0.265795	-0.193627	-0.0841933	P27659;A0A087WQK0;A0A087WNS0;Q9CQ09;E9PWZ3	P27659	60S ribosomal protein L3	Rpl3
28.5884	28.6055	28.4934	28.5656	29.3769	29.3705	29.7523	29.8609	28.9073	28.5512	28.4945	28.536	+	0.0256189	3.67414	-1.0269	-0.482272		0.475617	3.04868	0.967844	0.448285	P27773;F6Q404	P27773	Protein disulfide-isomerase A3	Pdia3
25.4249	25.6276	25.4588	25.4568	26.3901	26.2378	26.501	27.0099	26.1178	25.9511	25.5918	26.3041	+	0.0270841	3.01936	-1.04267	-0.479719		0.701401	1.27843	0.543502	0.2442	A0A0R4J0Z1;P08003	A0A0R4J0Z1;P08003	Protein disulfide-isomerase A4	Pdia4
26.2103	27.1631	26.1922	27.2906	27.911	26.5323	28.2356	28.3636	28.4175	29.0404	28.5094	29.0456	+	0.0496115	1.05392	-1.04655	-0.416149		0.503393	1.14949	-0.99261	-0.404679	D3YTQ9;P62843;F7ANJ3	D3YTQ9;P62843	40S ribosomal protein S15	Rps15
30.3924	30.4367	30.2491	30.6748	32.0156	30.674	31.6464	31.7054	31.8418	31.2027	31.8156	31.9787	+	0.0321931	1.90907	-1.0721	-0.465426		0.917347	0.239077	-0.199349	-0.0852711	P62918	P62918	60S ribosomal protein L8	Rpl8
28.164	28.3207	28.161	28.5883	29.8295	28.9599	29.3348	29.407	29.4794	29.7603	29.6048	30.0174	+	0.0241984	2.71698	-1.07431	-0.4873		0.819588	0.77305	-0.332727	-0.150377	B1ARA3;P61255;B1ARA5	B1ARA3;P61255;B1ARA5	60S ribosomal protein L26	Rpl26
29.7874	30.2005	29.981	30.0974	30.9758	31.2855	31.0982	31.0488	31.0445	31.1567	31.2743	31.3943	+	0.0172895	4.19292	-1.08552	-0.514341		0.938584	0.532234	-0.115338	-0.0549171	P62960;A2BGG7;A0A0A0MQD2;B2RUF0;Q9Z2C8	P62960;A2BGG7	Nuclease-sensitive element-binding protein 1	Ybx1
27.0392	27.2493	26.8003	26.9032	28.1931	27.6114	28.1771	28.3975	27.9902	28.0102	28.3169	28.3771	+	0.0207097	2.87362	-1.09677	-0.499746		0.964671	0.153383	-0.0788164	-0.0358803	Q8CGK3	Q8CGK3	Lon protease homolog, mitochondrial	Lonp1
21.8745	21.5882	21.7422	21.7989	22.37	23.1302	24.0566	21.8883	22.7552	23.8715	23.8069	24.0953	+	0.0380746	1.2297	-1.11035	-0.448215		0.623054	0.662243	-0.770932	-0.301166	Q60817;P70670	Q60817;P70670	Nascent polypeptide-associated complex subunit alpha;Nascent polypeptide-associated complex subunit alpha, muscle-specific form	Naca
27.8368	28.1356	27.9185	28.1586	29.6166	28.3198	29.1276	29.4751	29.3273	28.9653	29.3803	29.5891	+	0.0240239	2.0099	-1.12241	-0.487753		0.923795	0.228736	-0.180715	-0.0779587	Q6ZWV7;G3UWD7	Q6ZWV7	60S ribosomal protein L35	Rpl35
29.0547	28.7278	28.477	28.7388	30.1699	30.3116	29.8018	29.2458	29.6348	29.8064	30.107	30.0972	+	0.0207515	2.27608	-1.13268	-0.499945		1	0.0381259	-0.0290995	-0.0128508	Q9CPN9	Q9CPN9		2210010C04Rik
24.5774	21.7877	23.9461	24.2416	24.7028	24.5321	24.6373	25.2298	23.9368	22.1334	21.3558	22.1994	+	0.0442259	0.885068	-1.13731	-0.429322		0.0881905	2.236	2.36916	0.923052	A0A0R4J1Y7;E9PXX7;Q91W90	A0A0R4J1Y7;E9PXX7;Q91W90	Thioredoxin domain-containing protein 5	Txndc5
28.2261	28.4908	27.9703	28.5132	29.6806	29.8439	29.2615	28.9767	29.5073	29.9194	29.3089	29.3213	+	0.017947	2.54502	-1.14054	-0.510276		0.972061	0.11195	-0.0735426	-0.0327813	Q3USB7;Q8K394	Q3USB7;Q8K394	Inactive phospholipase C-like protein 1;Inactive phospholipase C-like protein 2	Plcl1;Plcl2
28.561	28.4763	28.6567	29.1311	30.191	29.3647	29.8874	29.9649	30.0677	30.3493	29.8965	30.63	+	0.017377	2.62214	-1.14571	-0.514254		0.808011	0.80291	-0.383902	-0.171561	P62717;A0A1D5RLW5;A0A1D5RM85;A0A1D5RME4;A0A1D5RM79;A0A1D5RMC7	P62717;A0A1D5RLW5;A0A1D5RM85;A0A1D5RME4	60S ribosomal protein L18a	Rpl18a
28.0314	28.0685	28.0033	28.383	29.7899	28.8651	29.2967	29.3395	29.474	29.5159	29.8292	29.7757	+	0.0124197	2.92309	-1.20127	-0.543914		0.815358	0.76855	-0.325906	-0.147518	Q9CQM8;O09167;A0A140T8K5	Q9CQM8;O09167	60S ribosomal protein L21	Rpl21
26.2527	26.5042	26.0842	26.1761	27.7915	27.0129	27.5356	27.669	27.7933	26.5863	27.3951	28.1078	+	0.00851556	3.18106	-1.24794	-0.568915		1	0.0292239	0.0315681	0.0133154	Q7TSG6;P26043;P26040	Q7TSG6;P26043;P26040	Radixin;Ezrin	Rdx;Ezr
22.1199	22.2893	22.0355	22.1013	23.3047	21.3884	24.1534	24.7118	20.9447	22.1937	21.6335	22.5803	+	0.0345725	0.86497	-1.25306	-0.459154		0.332789	0.984222	1.55154	0.552273	A0A1B0GT66;F6Y6L6;F8WIR1;P18242	A0A1B0GT66;F6Y6L6;F8WIR1;P18242	Cathepsin D	Ctsd
27.1864	27.3931	27.0475	27.2968	28.2889	28.391	28.7258	28.5445	29.016	29.3652	28.7662	29.1478	+	0.00686897	4.33574	-1.25663	-0.592533		0.679285	2.00928	-0.586196	-0.271721	P62892	P62892	60S ribosomal protein L39	Rpl39
28.5733	28.6866	28.019	28.6759	30.1536	27.9268	30.5966	30.3431	29.939	30.4802	30.0808	20.6585	+	0.0267922	1.02841	-1.26634	-0.480359		0.474533	0.342489	1.9654	0.440844	Q9CPN7;F6R7E8	Q9CPN7;F6R7E8		1810009J06Rik;Gm2663
26.151	26.12	25.8544	25.9491	27.211	26.4934	27.5688	27.897	27.2213	27.2441	27.1556	26.8533	+	0.0112087	2.20715	-1.27391	-0.551692		0.926417	0.222009	0.174001	0.0751871	P52480;A0A1L1SUV0;A0A1L1SSN6;A0A1L1STV8;A0A1L1SQV8;A0A1L1SU37;A0A1L1ST52;A0A1L1SVH2;E9Q509;G3X925;P53657	P52480	Pyruvate kinase PKM	Pkm
21.3373	20.5491	20.5565	20.4805	22.8311	21.2757	21.6469	22.5241	22.332	22.8231	21.5288	21.5226	+	0.0106318	1.73489	-1.3386	-0.553768		1	NaN	0	NaN	Q99LP6	Q99LP6	GrpE protein homolog 1, mitochondrial	Grpel1
23.3135	23.3399	23.298	23.4695	25.3051	23.6678	24.4094	25.5561	23.7866	23.0911	23.5207	23.3396	+	0.00845916	1.71782	-1.37941	-0.566681		0.355857	1.53324	1.30012	0.529225	G3UXA3;G3UWV3;G3V004;Q6XLQ8;O35887	G3UXA3;G3UWV3;G3V004;Q6XLQ8;O35887	Calumenin	Calu
28.0461	28.6184	27.0828	28.1644	29.5897	29.2897	30.131	28.6894	29.4165	29.9378	29.9293	28.7726	+	0.00690069	1.77398	-1.44699	-0.592742		0.966386	0.0786853	-0.0891156	-0.0370103	E9Q557;E9PZW0	E9Q557;E9PZW0	Desmoplakin	Dsp
31.5543	32.0253	31.6769	31.8207	33.5968	34.0262	32.9439	32.7698	33.0696	33.2877	33.0308	32.8833	+	0.001953	2.64202	-1.56489	-0.677896		0.852965	0.383657	0.266339	0.115643	Q792Z1;Q792Y9;Q9Z1R9;Q792Z0;Q792Y8	Q792Z1		Try10
29.8168	30.4591	28.7748	29.5241	31.0851	31.3842	31.5267	31.1264	31.8125	31.7305	31.2753	30.4118	+	0.00151979	2.38051	-1.6369	-0.692179		1	0.0272766	-0.0269108	-0.0115103	Q3UV17	Q3UV17	Keratin, type II cytoskeletal 2 oral	Krt76
23.7019	22.9256	23.0992	23.8732	26.8005	24.7686	24.4451	24.3042	24.8594	24.377	24.4322	24.9996	+	0.00324694	1.4407	-1.67961	-0.639767		0.811418	0.285029	0.412526	0.158542	P61514	P61514	60S ribosomal protein L37a	Rpl37a
23.649	24.1357	22.5259	23.6946	24.7924	24.8392	27.2251	24.0594	22.3152	25.4507	26.9658	21.3396	+	0.00427818	1.18109	-1.72773	-0.623812		0.552667	0.350402	1.21119	0.34741	O35385	O35385	Serine/threonine-protein phosphatase with EF-hands 2	Ppef2
26.9463	27.1328	26.673	27.0488	28.891	28.9535	28.8147	28.4367	29.0225	28.684	28.5298	28.8007	+	0.000942675	4.67409	-1.82376	-0.847044		1	0.0325932	0.0147252	0.00683106	F7AL76;Q09XV5	F7AL76;Q09XV5	Chromodomain-helicase-DNA-binding protein 8	Chd8
26.7869	26.8643	26.8959	26.9163	28.4684	28.8708	29.1306	28.4048	28.4623	29.139	28.4385	28.4045	+	0.000948718	4.39212	-1.85283	-0.852236		0.94968	0.169194	0.107609	0.0479074	Q9D1R9;A0A0G2JGY8;A0A0G2JEY6;D3YWC0	Q9D1R9;A0A0G2JGY8;A0A0G2JEY6;D3YWC0	60S ribosomal protein L34	Rpl34;Gm2178
25.9311	21.8216	26.7165	26.8306	27.1169	27.2575	27.1996	27.8429	26.2379	21.5636	25.0227	26.4513	+	0.00385437	0.851567	-2.02929	-0.634895		0.125857	1.16651	2.5354	0.806982	P15920	P15920	V-type proton ATPase 116 kDa subunit a isoform 2	Atp6v0a2
23.4405	22.7912	23.3986	23.5107	25.7037	23.929	26.0951	26.069	23.7502	21.6104	23.5433	24.9312	+	0.000945687	2.14837	-2.16394	-0.851686		0.201268	1.2242	1.9904	0.696196	Q8CBM2;A2AL85;Q8BSY0	Q8CBM2;A2AL85;Q8BSY0	Aspartyl/asparaginyl beta-hydroxylase	Asph
24.6119	24.6026	24.6564	24.9669	27.279	25.5775	27.0846	27.5834	26.8535	27.2679	27.1522	27.1357	+	0.000780822	2.51153	-2.17163	-0.884642		0.908452	0.191023	-0.221219	-0.0901065	E9PX70;Q60847	E9PX70;Q60847	Collagen alpha-1(XII) chain	Col12a1
21.9601	22.7235	22.3455	23.7535	24.7338	26.0037	25.6171	24.2921	25.2135	22.4385	24.8817	23.9646	+	0.000465863	2.37666	-2.46606	-0.966819		0.508211	0.682088	1.03713	0.379204	Q8R093;Q8CGR7	Q8R093;Q8CGR7	Uridine phosphorylase;Uridine phosphorylase 2	Upp2
24.5429	24.4114	22.1171	24.6837	26.6893	25.3901	26.7226	26.8772	25.623	26.7895	25.7691	26.8638	+	0.00064	1.91277	-2.48102	-0.918581		0.931948	0.124435	0.158431	0.0639716	P67984	P67984	60S ribosomal protein L22	Rpl22
22.2739	22.4628	21.8778	21.5256	26.1988	24.448	25.2046	25.1438	25.7519	25.5653	24.112	25.6198	+	0	3.60514	-3.21378	-1.32997		1	0.0085509	-0.0134377	-0.00531658	A0A0J9YUD8;A0A0J9YUZ4;P63158;D3YZ18	A0A0J9YUD8;A0A0J9YUZ4;P63158;D3YZ18	High mobility group protein B1	Hmgb1
21.8713	21.9513	21.2288	21.8378	25.3954	24.6896	26.1041	25.7325	25.8254	25.4133	24.1009	26.2492	+	0	4.45993	-3.75808	-1.60354		0.970973	0.0528521	0.0832019	0.0325848	Q64364	Q64364	Tumor suppressor ARF	Cdkn2a
21.0548	21.6925	20.6223	21.3347	25.9943	25.3389	25.8678	25.8365	26.1861	26.5453	25.9762	26.4872	+	0	5.5906	-4.58329	-2.02071		0.706799	1.47565	-0.539327	-0.245554	Q9QZF2	Q9QZF2	Glypican-1;Secreted glypican-1	Gpc1
25.2757	26.1193	25.1372	24.7019	24.8328	26.9559	22.0957	22.4189	24.7098	22.1968	21.9298	22.2152		0.0638339	0.475151	1.23268	0.388147		0.495484	0.449257	1.31292	0.396477	Q99K94;Q8C3V4;A0A087WSP5;P42225;A0A087WRI1;Q8CFQ1;A0A087WSQ5	Q99K94;Q8C3V4;A0A087WSP5;P42225;A0A087WRI1;Q8CFQ1	Signal transducer and activator of transcription;Signal transducer and activator of transcription 1	Stat1
25.9421	25.2782	26.093	26.1841	26.1031	20.5344	25.9356	26.0449	25.8104	24.6154	26.0684	21.1052		0.0834	0.383416	1.21986	0.359945		0.934411	0.0499509	0.254653	0.0672428	P17742;F8VPN3;A0A1L1SST0;V9GXC1;V9GX31	P17742;F8VPN3;A0A1L1SST0	Peptidyl-prolyl cis-trans isomerase A;Peptidyl-prolyl cis-trans isomerase A, N-terminally processed;Peptidyl-prolyl cis-trans isomerase	Ppia;Gm5160
24.0905	25.685	25.5175	24.2232	24.6055	24.1892	20.5298	25.5089	23.9104	24.101	23.1587	24.1972		0.0771458	0.447929	1.17071	0.369046		0.961146	0.0414434	-0.133509	-0.0427946	F6YVP7;A0A1Y7VKY1;P62270;S4R1N6	F6YVP7;A0A1Y7VKY1;P62270;S4R1N6	40S ribosomal protein S18	Gm10260;Rps18
25.9308	24.3633	25.076	25.0711	25.3925	21.7361	24.2743	24.4392	22.7706	21.7615	20.2038	22.1814		0.0548743	0.65301	1.14975	0.404185		0.151176	1.23565	2.23124	0.755083	G3UXT7;Q8CFQ9;P56959;G3UZD2;Q91VQ2	G3UXT7;Q8CFQ9;P56959	RNA-binding protein FUS	Fus
26.3095	26.7797	26.1777	25.8902	21.7431	22.1942	28.3056	28.3169	27.1357	22.145	21.2173	22.8778		0.142939	0.255114	1.14929	0.299092		0.489061	0.341382	1.79601	0.422344	Q80Y19	Q80Y19	Rho GTPase-activating protein 11A	Arhgap11a
25.3348	24.6702	25.3477	24.8407	24.2176	21.4098	24.597	25.372	24.7429	24.4737	24.5955	25.5501		0.0577614	0.62008	1.14925	0.398915		0.585712	0.475596	-0.941457	-0.32494	Q99N15;A2AFQ2;O08756	Q99N15;A2AFQ2;O08756	3-hydroxyacyl-CoA dehydrogenase type-2	Hsd17b10
24.3604	24.3768	24.0559	24.6312	21.288	22.0857	24.6527	24.8065	25.203	24.495	24.4933	24.6702		0.0587875	0.601945	1.14786	0.395597		0.362818	0.828072	-1.50713	-0.518006	E9PV44;O35143	E9PV44;O35143	ATPase inhibitor, mitochondrial	Atpif1
24.464	24.8266	25.1567	25.0554	23.3101	27.0308	22.8164	21.9023	22.3538	21.516	23.0081	21.0064		0.0881188	0.43594	1.1108	0.354047		0.328054	0.723365	1.79381	0.558626	O70503	O70503	Very-long-chain 3-oxoacyl-CoA reductase	Hsd17b12
25.0515	24.8356	24.6673	24.6444	25.0046	25.959	21.7098	22.1463	21.4121	21.9787	22.1265	21.5124		0.0847176	0.470781	1.09477	0.358679		0.240786	0.933746	1.94752	0.635945	Q61696;P17879	Q61696;P17879	Heat shock 70 kDa protein 1A;Heat shock 70 kDa protein 1B	Hspa1a;Hspa1b
24.0887	24.2621	24.6625	24.562	24.0395	20.7223	24.0416	24.5008	23.3279	23.3503	23.0064	22.1897		0.0762377	0.564056	1.06776	0.370151		0.847225	0.148904	0.3575	0.122609	A0A0A6YX05;P14094	A0A0A6YX05;P14094	Sodium/potassium-transporting ATPase subunit beta-1	Atp1b1
25.0558	23.7849	24.5546	24.1945	23.7521	21.621	23.3504	24.5966	23.6606	21.0129	22.6717	23.6861		0.057958	0.773455	1.06743	0.398028		0.765921	0.26555	0.572184	0.198221	E9Q8Y1;D3YVJ6;Q7TNV0	E9Q8Y1;D3YVJ6;Q7TNV0	Protein DEK	Dek
23.7443	23.7548	24.2595	21.2862	22.5293	21.1085	22.6615	22.5284	21.8794	21.3361	23.2736	20.6232		0.0687822	0.664482	1.0543	0.381513		0.809455	0.262729	0.428865	0.160589	Q8R2Q8	Q8R2Q8	Bone marrow stromal antigen 2	Bst2
23.6217	23.7499	23.9627	23.4966	21.881	21.8946	22.6113	24.2281	23.2994	22.0687	23.462	23.5028		0.0512286	0.961783	1.05395	0.411587		0.810286	0.273667	-0.429461	-0.162142	G3UY93;Q9Z1Q9	G3UY93;Q9Z1Q9	Valine--tRNA ligase	Vars
24.8494	23.9637	24.3318	23.6252	24.0037	21.3375	21.9637	25.3037	24.0152	23.6611	23.5775	23.9451		0.0889558	0.499522	1.04037	0.352383		0.733841	0.293566	-0.647572	-0.221638	Q9CPQ1	Q9CPQ1	Cytochrome c oxidase subunit 6C	Cox6c
24.3635	24.4237	24.8772	24.4898	22.3595	22.5081	24.6929	24.5432	21.884	21.1639	22.6641	21.8702		0.0679656	0.779633	1.01262	0.383201		0.264	1.22658	1.63037	0.60331	Q9R0E1;F6W3Q8	Q9R0E1	Procollagen-lysine,2-oxoglutarate 5-dioxygenase 3	Plod3
23.3261	23.376	24.2632	23.4401	23.0074	23.6948	21.5935	22.0849	21.8726	22.2979	22.4545	20.3506		0.0574974	0.997094	1.00619	0.399427		1	NaN	0	NaN	D3YZT0;D3Z629;A0A140T8T4;P51410	D3YZT0;D3Z629;A0A140T8T4;P51410	60S ribosomal protein L9	Rpl9
25.0365	25.0895	25.5467	25.3865	21.7767	24.7406	25.2354	25.2934	25.2102	24.729	25.0069	25.1323		0.0889589	0.551876	1.0033	0.352496		0.68527	0.39388	-0.758076	-0.266539	Q9CR62;Q5SX46	Q9CR62;Q5SX46	Mitochondrial 2-oxoglutarate/malate carrier protein	Slc25a11
24.1275	23.9474	23.9082	24.7005	22.0777	23.1327	23.704	23.7565	23.4738	23.3576	23.4675	23.477		0.051127	1.23161	1.00316	0.412722		0.851431	0.295647	-0.276266	-0.115549	Q9CQ65	Q9CQ65	S-methyl-5-thioadenosine phosphorylase	Mtap
24.0234	24.1335	23.7755	24.0721	23.8317	20.0909	23.8083	24.2627	22.4164	23.9903	24.0518	23.8673		0.101946	0.462491	1.00272	0.336717		0.782448	0.22274	-0.583063	-0.191168	P08249;A0A0G2JF23	P08249	Malate dehydrogenase, mitochondrial	Mdh2
24.9233	24.4863	24.7348	24.1487	24.5731	21.8704	23.709	24.1524	24.7858	22.8551	20.9147	22.2434		0.0693493	0.801247	0.997078	0.380791		0.648842	0.382046	0.876472	0.292063	G3UY29;E9Q3P9;F8WGS1;G3UZD3;P62492;P46638;G3UZL4;E9Q6B3	G3UY29;E9Q3P9;F8WGS1;G3UZD3;P62492;P46638;G3UZL4	Ras-related protein Rab-11A;Ras-related protein Rab-11B	Rab11b;Rab11a
26.06	25.7541	25.8867	25.8208	25.9022	21.781	25.6197	26.2614	24.9318	21.939	25.5306	25.8579		0.114998	0.418854	0.989343	0.324689		0.897766	0.0858982	0.326234	0.096618	Q04857	Q04857	Collagen alpha-1(VI) chain	Col6a1
26.761	27.0796	27.58	27.8099	26.2191	25.2635	26.756	27.0585	26.185	25.2431	25.7224	26.6188		0.0573099	1.11705	0.983385	0.399753		0.821023	0.329863	0.381908	0.153198	E0CXD9;Q64310;F7CH13	E0CXD9;Q64310;F7CH13	Surfeit locus protein 4	Surf4
24.1394	23.4873	24.3005	23.9258	21.8787	23.6754	22.033	24.407	21.4053	24.1655	24.2974	24.0177		0.0801417	0.731181	0.964715	0.364653		0.811662	0.201401	-0.472929	-0.161457	P05202	P05202	Aspartate aminotransferase, mitochondrial	Got2
23.4442	23.5039	24.1351	23.9029	23.3122	21.525	22.8112	23.4848	21.582	21.5241	20.8437	21.7169		0.0632374	1.05681	0.963203	0.389532		0.324962	1.51926	1.36665	0.55014	Q6PE70;G5E8F8;O70309	Q6PE70;G5E8F8;O70309	Integrin beta;Integrin beta-5	Itgb5
22.4137	22.722	23.0996	23.4799	23.0267	21.6791	21.8272	21.3484	21.9064	21.2976	21.6535	21.1239		0.0598403	1.16258	0.958429	0.393943		1	NaN	0	NaN	Q7TT50	Q7TT50	Serine/threonine-protein kinase MRCK beta	Cdc42bpb
22.1829	22.988	22.6793	22.2524	21.0593	20.9831	22.0857	22.1608	23.0021	22.6967	22.404	21.7005		0.0555265	1.37404	0.953403	0.402145		1	NaN	0	NaN	Q61598	Q61598	Rab GDP dissociation inhibitor beta	Gdi2
24.2318	22.5571	22.6409	22.3653	21.0434	20.6789	20.1957	26.0765	25.4083	26.8436	25.3467	25.4867		0.167163	0.273324	0.950179	0.276481	+	0.0313846	1.42767	-3.7727	-1.10426	A0A1B0GX08;E9QAY6;A0A0U1RP81;E9Q800;Q8CAQ8	A0A1B0GX08;E9QAY6;A0A0U1RP81;E9Q800;Q8CAQ8	MICOS complex subunit Mic60	Immt
23.6827	24.1517	23.7498	23.2504	22.052	23.0686	22.698	23.2285	22.7018	22.0023	20.1396	20.8906		0.0526252	1.59675	0.946849	0.408131		1	NaN	0	NaN	D3Z2T9;P11440	D3Z2T9;P11440	Cyclin-dependent kinase 1	Cdk1
24.002	24.2213	25.18	24.4952	24.5404	24.6689	21.1629	23.8263	24.1508	21.6549	21.846	21.5904		0.115453	0.492937	0.924962	0.323863		0.487692	0.56648	1.23911	0.409891	Q50L41	Q50L41	Cytosolic phospholipase A2 zeta	Pla2g4f
29.1692	28.3296	28.4402	28.6324	27.9435	27.375	27.6623	27.9388	28.2519	28.3655	28.3559	28.3793		0.052242	2.13023	0.912952	0.409349		0.658576	2.33717	-0.608238	-0.28443	Q99KI0	Q99KI0	Aconitate hydratase, mitochondrial	Aco2
26.1089	26.0233	26.4528	26.244	25.4076	25.8935	24.8617	25.0548	25.2116	24.4559	24.7586	25.1586		0.0554286	1.98742	0.902863	0.402141		0.806046	0.685185	0.408251	0.178412	P62874;H3BKR2;H3BLF7;Q61011	P62874;H3BKR2;H3BLF7	Guanine nucleotide-binding protein G(I)/G(S)/G(T) subunit beta-1	Gnb1
28.096	27.1638	27.5394	28.0798	27.397	24.7934	27.3723	27.7056	28.6159	27.6602	28.1297	28.1528		0.10655	0.595403	0.902707	0.332436		0.395802	0.957451	-1.32254	-0.488692	G3UYV7;P62858	G3UYV7;P62858	40S ribosomal protein S28	Rps28
21.5173	21.5117	23.3832	21.6349	21.9433	20.6345	21.1822	20.6825	21.4052	22.1567	23.3165	21.9986		0.0883553	0.817498	0.901198	0.353453		1	NaN	0	NaN	Q9ET30	Q9ET30	Transmembrane 9 superfamily member 3	Tm9sf3
25.1695	25.7213	25.6898	24.5459	22.9006	24.1658	25.3488	25.1207	25.1386	24.0286	24.62	26.1796		0.0982524	0.701634	0.897645	0.342414		0.741365	0.365552	-0.607732	-0.223433	Q8R2P8;Q99MN1	Q8R2P8;Q99MN1	Lysine--tRNA ligase	Kars
31.8887	31.8436	32.1071	31.6271	31.1876	29.71	31.1317	31.8582	30.6013	30.6833	31.0656	31.5174		0.0809764	0.994981	0.894737	0.363355		1	0.00334763	0.0049963	0.00200007	E9Q616;G5E8K8	E9Q616		Ahnak
22.4837	22.4552	22.5699	22.2961	20.7174	21.8943	22.4021	21.2406	22.4638	21.7273	22.067	22.8596		0.0745963	1.26019	0.887638	0.374011		1	NaN	0	NaN	Q8JZM4	Q8JZM4	Delta and Notch-like epidermal growth factor-related receptor	Dner
23.9835	23.7587	24.8461	24.0637	22.7428	22.7489	23.9946	23.6421	21.6464	23.0372	21.776	21.63		0.0775068	1.16793	0.880904	0.367611		0.365591	1.45293	1.25965	0.510949	Q9ER38;M0QWH2	Q9ER38;M0QWH2	Torsin-3A	Tor3a
27.0403	26.7714	27.1853	27.3158	26.6402	26.1395	25.7512	26.2701	26.2304	26.1878	26.056	26.5064		0.0588901	2.16648	0.87795	0.395936		0.993179	0.0783518	-0.0449224	-0.0203599	Q3TFD0;Q9CZN7	Q3TFD0;Q9CZN7	Serine hydroxymethyltransferase	Shmt2
23.4621	23.2522	23.2474	23.0529	21.8518	21.6104	22.8468	23.2416	22.2338	23.3624	23.627	21.8763		0.0826868	1.13503	0.866012	0.360917		0.818356	0.277767	-0.387219	-0.150228	P85094	P85094	Isochorismatase domain-containing protein 2A, mitochondrial	Isoc2a
24.3659	23.8878	24.4853	24.0489	22.7701	22.4142	24.0872	24.0563	24.1578	23.8541	24.2166	24.3663		0.0891016	0.975205	0.865054	0.352391		0.572356	0.93153	-0.816773	-0.33386	P51660	P51660	Peroxisomal multifunctional enzyme type 2;(3R)-hydroxyacyl-CoA dehydrogenase;Enoyl-CoA hydratase 2	Hsd17b4
28.4107	28.6514	28.9634	29.0372	28.3438	27.3865	27.9241	27.9568	28.1682	27.6507	27.2361	27.6887		0.0670276	1.90877	0.862921	0.384492		0.896391	0.338433	0.216858	0.0953661	P62880;E9QKR0;D3Z1M1;D3YZX3;D3Z1T4;E9PWM7;P29387;A0A0A6YVN9;V9GWY1	P62880;E9QKR0;D3Z1M1;D3YZX3;D3Z1T4	Guanine nucleotide-binding protein G(I)/G(S)/G(T) subunit beta-2	Gnb2
23.9727	24.8743	24.3891	24.8071	24.2616	21.9743	23.5082	24.8627	22.5352	22.5958	20.905	21.9259		0.116063	0.620566	0.859088	0.323197		0.262523	1.18651	1.66122	0.606944	Q3TQ39;Q4VA93;P20444	Q3TQ39;Q4VA93;P20444	Protein kinase C;Protein kinase C alpha type	Prkca
23.4889	23.9395	23.5705	23.6942	22.3912	22.5484	22.3416	24.0032	20.5233	23.4368	21.756	20.8114		0.0881318	1.08594	0.85213	0.353802		0.48473	0.764351	1.18927	0.429787	Q91VR7	Q91VR7	Microtubule-associated proteins 1A/1B light chain 3A	Map1lc3a
28.3625	28.7758	28.4887	28.6308	28.1448	26.4969	27.906	28.3292	28.4401	26.6637	27.8127	28.0641		0.0929005	1.02472	0.845262	0.34842		1	0.0155279	-0.0259695	-0.0101216	P23116	P23116	Eukaryotic translation initiation factor 3 subunit A	Eif3a
23.74	24.1486	24.1845	23.9908	22.2749	23.5467	23.4996	23.3969	22.7655	21.4141	21.4481	21.536		0.0826444	1.40085	0.836462	0.360607		1	NaN	0	NaN	O08599;A0A140LHJ4	O08599	Syntaxin-binding protein 1	Stxbp1
26.5238	26.0735	26.0513	25.9861	25.3025	24.7608	25.5	25.8182	25.1722	25.4473	25.596	25.6988		0.0825485	1.73305	0.813317	0.360866		0.939296	0.212613	-0.133196	-0.0592066	P63028;D3YU75	P63028;D3YU75	Translationally-controlled tumor protein	Tpt1
25.7803	25.6814	25.4672	25.1609	24.9611	24.0336	24.3264	25.551	24.1143	24.591	24.9336	24.5109		0.0993548	1.15598	0.804438	0.340117		0.927405	0.187232	0.180545	0.0759243	F8WJ41;P62245;D3YVB4;D3Z712	F8WJ41;P62245;D3YVB4;D3Z712	40S ribosomal protein S15a	Rps15a
23.3992	23.8186	23.7913	23.2243	22.5709	21.629	23.1172	23.7103	21.488	23.4526	23.7799	23.2063		0.114509	0.866016	0.801516	0.325043		0.912843	0.124481	-0.224845	-0.0840185	A0A1W2P7X0;E9QMV2;Q4KML4	A0A1W2P7X0;E9QMV2;Q4KML4	Costars family protein ABRACL	Abracl
27.7918	27.5921	27.9203	27.5196	26.8846	26.827	27.1731	26.7383	26.7688	26.8486	26.8803	26.7153		0.0738294	3.04954	0.80021	0.375438		0.94986	0.455222	0.102507	0.0487828	Q61171;D3Z4A4	Q61171;D3Z4A4	Peroxiredoxin-2	Prdx2
22.5112	23.1691	22.9626	22.4715	21.8978	22.4171	20.8391	22.7609	21.2418	22.2101	20.8879	20.8305		0.113405	0.893462	0.799872	0.326094		1	NaN	0	NaN	D3YX62;O70252;D3YXN4;D3Z4A2	D3YX62;O70252;D3YXN4	Heme oxygenase 2	Hmox2
24.2152	23.2415	24.2934	23.355	23.1172	22.7097	22.6392	23.4613	23.9352	22.6532	22.928	22.2884		0.0994203	1.24788	0.794422	0.339927		1	0.026113	0.0306592	0.0127656	F6WF36;A2AJI1;A8Y5P4;A2AJI0	F6WF36;A2AJI1;A8Y5P4;A2AJI0	MAP7 domain-containing protein 1	Map7d1
24.8383	24.699	25.604	24.6437	24.3297	24.884	24.6341	22.7632	20.6259	24.5454	21.4491	24.1742		0.124631	0.738887	0.793532	0.314092		0.434302	0.639428	1.45411	0.47107	Q9CYL5;B1AWD6	Q9CYL5	Golgi-associated plant pathogenesis-related protein 1	Glipr2
27.7788	27.9584	27.9996	28.2874	26.877	27.0432	27.2811	27.6608	26.4742	26.7278	27.3982	27.5552		0.0840998	2.12401	0.790501	0.359319		0.926729	0.229005	0.176681	0.0764628	P18406	P18406	Protein CYR61	Cyr61
31.8108	31.5429	31.7404	31.7895	30.9898	30.5501	31.0664	31.1159	31.3137	31.0343	31.4307	31.3958		0.0772995	2.82815	0.790322	0.368767		0.810186	1.21653	-0.363058	-0.168273	Q5SWU9;V9GWS0;V9GXY1;D3Z0B3;A0A0R4J1S9;V9GWS1;V9GWR9	Q5SWU9	Acetyl-CoA carboxylase 1;Biotin carboxylase	Acaca
25.4524	25.6228	25.9493	25.7367	25.8318	21.77	25.7004	26.3028	25.7316	25.4618	25.4511	26.3837		0.195293	0.31556	0.789017	0.258112		0.664531	0.341026	-0.85579	-0.278375	F6TBV1;F6WHL0;A2ADH1;Q9CQY5	F6TBV1;F6WHL0;A2ADH1;Q9CQY5	Magnesium transporter protein 1	Magt1
22.5791	22.4901	23.0081	22.5601	22.5366	22.4837	20.7293	21.7787	21.5251	21.8178	22.803	21.7264		0.119491	0.899863	0.777296	0.318895		1	NaN	0	NaN	Q3UFK8;D3Z5B2	Q3UFK8;D3Z5B2	FERM domain-containing protein 8	Frmd8
27.3295	26.9482	27.8085	27.2306	26.5291	26.9014	26.1744	26.6127	26.2927	25.2602	25.2014	25.9689		0.0941593	1.79576	0.774758	0.346902		0.507093	1.53102	0.873643	0.378647	P50543	P50543	Protein S100-A11	S100a11
21.8892	22.2394	21.8445	22.0457	21.1374	21.2267	21.948	20.6272	21.6111	22.1566	22.1445	23.0821		0.102109	1.44302	0.769894	0.336755		1	NaN	0	NaN	Q9ERU9	Q9ERU9	E3 SUMO-protein ligase RanBP2	Ranbp2
27.0922	26.2933	26.4473	26.398	25.4164	25.7845	25.511	26.4833	25.7972	25.5088	25.7938	25.7223		0.108902	1.34219	0.758933	0.32975		0.962706	0.141265	0.0933065	0.0414605	Q6ZWZ6;F7AEH4;A0A1W2P7A1;P63323	Q6ZWZ6;F7AEH4;A0A1W2P7A1;P63323	40S ribosomal protein S12	Rps12
24.8596	25.066	25.5433	24.7171	24.6404	22.8457	24.8113	24.8709	24.0811	24.0688	21.8255	24.0115		0.142507	0.710342	0.754458	0.299735		0.651461	0.490963	0.795349	0.290432	Q8K297	Q8K297	Procollagen galactosyltransferase 1	Colgalt1
28.1429	27.4943	27.8781	27.7312	27.4238	26.569	27.182	27.0593	27.5534	26.9887	26.462	26.8533		0.100122	1.80724	0.753078	0.338403		0.960962	0.121844	0.0941849	0.0411512	P24270;A2AL20	P24270	Catalase	Cat
24.7745	24.9042	24.787	24.9338	24.8657	22.1705	24.5914	24.7699	21.5438	24.8255	24.3229	22.195		0.15903	0.537711	0.750529	0.283569		0.649714	0.371029	0.877571	0.289927	O88342;A0A0J9YU05	O88342	WD repeat-containing protein 1	Wdr1
22.1175	22.7721	22.5924	22.7588	21.5836	21.8437	21.3469	22.4731	21.3264	23.0408	22.2215	21.7884		0.111816	1.39567	0.748394	0.327249		0.853837	0.265311	-0.282443	-0.115851	P63005	P63005	Platelet-activating factor acetylhydrolase IB subunit alpha	Pafah1b1
27.335	27.4184	27.5602	27.3363	26.6202	26.5703	26.1324	27.3398	26.1929	24.9989	25.6773	26.4374		0.108128	1.57604	0.746835	0.331111		0.555175	1.07847	0.839025	0.348922	P60843;Q8BTU6;P10630;E9Q561;D6RJ60;D6RJ11;A0A0N4SVM5;A2AFK7;E9PV04;A0A0N4SVP8;Q91VC3	P60843;Q8BTU6;P10630	Eukaryotic initiation factor 4A-I;Eukaryotic initiation factor 4A-II;Eukaryotic initiation factor 4A-II, N-terminally processed	Eif4a1;Eif4a2
28.9053	28.4574	28.665	28.7204	27.9821	27.8385	27.9812	27.9598	28.3258	28.1206	28.253	28.2828		0.0864636	3.56471	0.746632	0.355811		0.819284	2.79761	-0.305142	-0.148413	Q8K2B3;A0A1Y7VJ55	Q8K2B3	Succinate dehydrogenase [ubiquinone] flavoprotein subunit, mitochondrial	Sdha
29.2302	29.1618	29.4262	29.1296	28.4332	28.5275	28.3274	28.7251	27.0108	27.4536	27.3644	27.6764		0.0929511	3.31367	0.7337	0.348138		0.359264	3.35683	1.12696	0.521231	P11499;E9Q3D6;E9PX27;E9Q0C3	P11499	Heat shock protein HSP 90-beta	Hsp90ab1
29.0107	28.823	29.0775	29.2245	28.6151	28.0378	28.1142	28.4441	28.4162	28.4289	28.6757	28.6646		0.100283	2.42102	0.731104	0.338502		0.857243	0.782648	-0.243539	-0.113062	Q99MR8;A0A0G2JF64;A0A0G2JFQ5	Q99MR8	Methylcrotonoyl-CoA carboxylase subunit alpha, mitochondrial	Mccc1
30.1062	30.2054	30.3986	29.8553	29.2204	29.3468	28.9691	30.1115	28.7261	28.2863	28.6867	29.2953		0.11751	1.44539	0.72941	0.32122		0.656851	1.07086	0.663362	0.285701	P99024;A0A1D5RM76	P99024	Tubulin beta-5 chain	Tubb5
28.5187	28.2368	28.6883	28.1424	27.636	27.029	27.7871	28.2255	27.3336	27.6184	27.7858	27.9048		0.119093	1.40236	0.72718	0.319279		0.999008	0.0106037	0.00871897	0.00382974	Q9D8N0	Q9D8N0	Elongation factor 1-gamma	Eef1g
25.7332	24.915	25.6482	25.1942	24.9522	24.1313	24.5784	24.9495	25.1789	24.8421	24.3867	24.7807		0.122471	1.40512	0.719742	0.316477		0.933696	0.228986	-0.144211	-0.0639914	Q80ZJ2;Q924B0;O55023;D3Z703;A0A0A6YW07	Q80ZJ2;Q924B0;O55023	Inositol monophosphatase 1	Impa1
31.6832	31.5403	31.5884	31.4925	30.8264	30.4903	31.0538	31.1637	31.2548	31.1046	31.0098	31.2312		0.117406	2.38301	0.692592	0.321509		0.84521	0.837527	-0.266582	-0.123455	Q03265;D3Z6F5;D6RJ16	Q03265;D3Z6F5	ATP synthase subunit alpha, mitochondrial;ATP synthase subunit alpha	Atp5a1
24.2127	24.3294	24.279	24.662	23.9316	22.31	24.3956	24.0914	23.6264	23.8704	25.0183	24.5577		0.165345	0.699571	0.688648	0.277908		0.728232	0.468499	-0.586061	-0.228435	Q8K0D5	Q8K0D5	Elongation factor G, mitochondrial	Gfm1
28.6908	27.9178	29.0193	28.7409	28.7068	26.8584	27.7626	28.29	28.9588	27.1496	27.9746	28.8313		0.164157	0.725352	0.687772	0.279207		0.839882	0.224559	-0.324136	-0.125651	Q9D823	Q9D823	60S ribosomal protein L37	Rpl37
30.4116	30.2977	30.634	30.5987	30.8425	25.7009	30.5332	32.1211	30.3605	30.0547	30.47	31.6219		0.298964	0.191075	0.686044	0.201129		0.705206	0.229886	-0.827301	-0.239802	Q8VDD5;E9QPE7;K3W4R2;O08638;Q6URW6;F2Z494	Q8VDD5	Myosin-9	Myh9
27.606	27.436	27.8359	27.6299	26.8811	26.4003	26.948	27.5536	26.7745	25.7747	26.7316	27.0584		0.137938	1.46121	0.681164	0.3027		0.819664	0.440878	0.36097	0.152552	P01899;P01897;E9PWT4;E9QJR9;P79568;Q8HWB2;P14430;P14429;L7N260;P14431	P01899;P01897	H-2 class I histocompatibility antigen, D-B alpha chain;H-2 class I histocompatibility antigen, L-D alpha chain	H2-D1;H2-L
24.719	24.2134	25.0578	24.221	24.1727	23.4016	24.0468	23.936	22.008	21.7562	23.9389	22.0327		0.149908	1.32566	0.663531	0.292741		0.305127	1.46582	1.45534	0.574505	A0A140LJ68;A0A140LJF4;A0A140LHF7;A0A140LJ70;A0A171KXD3;Q9JIF0	A0A140LJ68;A0A140LJF4;A0A140LHF7;A0A140LJ70;A0A171KXD3;Q9JIF0	Protein arginine N-methyltransferase 1	Prmt1
28.3719	27.7098	28.0744	28.233	27.5654	26.8249	27.5233	27.8222	27.8825	27.734	27.9842	27.8091		0.148343	1.38081	0.663311	0.293915		0.784932	0.975079	-0.418499	-0.188508	Q9WVA4;A0A0A6YXG6;Q9R1Q8	Q9WVA4	Transgelin-2	Tagln2
26.4281	26.2026	26.7563	26.1071	25.9688	25.1103	25.5896	26.2036	26.2324	25.477	26.3227	26.2937		0.15558	1.24323	0.655478	0.287614		0.814284	0.537933	-0.363395	-0.157108	P00405	P00405	Cytochrome c oxidase subunit 2	Mtco2
25.7019	25.3134	26.0118	25.4759	24.8403	24.8081	24.6419	25.6455	22.0736	24.4601	24.9076	24.722		0.159782	1.25477	0.641788	0.282608		0.560834	0.645752	0.943132	0.349408	A2BH06;E9PYL9;Q9CXW4;E9PZB3	A2BH06;E9PYL9;Q9CXW4;E9PZB3	60S ribosomal protein L11	Rpl11;Gm10036;Gm5093
25.1183	25.3643	26.2522	25.7808	25.2322	23.9999	25.1996	25.5217	23.6591	24.5904	23.9327	25.4567		0.18487	0.751306	0.640553	0.264788		0.730722	0.507044	0.578646	0.229326	Q99JB2;A2AG41;A2AG39;F6WI02	Q99JB2	Stomatin-like protein 2, mitochondrial	Stoml2
25.6749	25.4028	25.2857	25.3883	25.5898	21.3422	26.1407	26.1458	25.9212	25.8886	25.9632	26.0571		0.299862	0.21742	0.633286	0.200125		0.526	0.444342	-1.15286	-0.364591	Q6ZWZ7;Q9CPR4;B2RY53	Q6ZWZ7;Q9CPR4;B2RY53	60S ribosomal protein L17	Rpl17;Gm6133
30.4904	30.7348	30.9335	30.6253	29.7251	30.2286	29.732	30.5727	29.3626	28.8852	29.1204	29.8754		0.159272	1.49856	0.631403	0.283572		0.576116	1.36056	0.753715	0.328304	P05213;P68373;A0A0A0MQA5;P68368;Q9JJZ2;A0A087WRB4;A0A087WQS4;Q3UX10;A0A087WSB0;A0A087WSL5	P05213;P68373;A0A0A0MQA5;P68368	Tubulin alpha-1B chain;Tubulin alpha-1C chain;Tubulin alpha-4A chain	Tuba1b;Tuba1c;Tuba4a
24.1498	23.8335	24.2378	24.1833	24.111	21.9285	23.3461	24.5923	22.4481	21.8228	21.5104	23.239		0.233451	0.465283	0.606627	0.234335		0.45556	0.902829	1.23939	0.459782	H3BK96;H3BKD0;B2M1R6;P61979;H3BKI8;H3BLL4;H3BJS9;Q8BT23;H3BLP7;H3BJ43	H3BK96;H3BKD0;B2M1R6;P61979;H3BKI8;H3BLL4	Heterogeneous nuclear ribonucleoprotein K	Hnrnpk
22.9619	22.6285	22.7655	22.866	21.727	21.0975	23.0322	23.0252	21.6324	21.8774	23.0635	23.1218		0.232588	0.55765	0.584971	0.235001		0.922145	0.122266	-0.203295	-0.0775546	A0A0A6YY72;P24547	A0A0A6YY72;P24547	Inosine-5-monophosphate dehydrogenase 2	Impdh2
27.0232	27.3882	27.3168	27.2473	26.3183	25.8245	26.8927	27.6085	26.7565	26.1192	26.3669	27.3633		0.218905	0.726859	0.582848	0.243671		1	0.0068084	0.00955105	0.00386685	P43276	P43276	Histone H1.5	Hist1h1b
25.1893	25.2615	24.5358	25.2922	25.4209	21.265	25.409	25.963	25.9285	25.3612	24.9488	25.7239		0.343112	0.198331	0.555226	0.17879		0.608505	0.383251	-0.976142	-0.313681	A2AL12;Q8BG05;A2AL13;V9GX38	A2AL12;Q8BG05	Heterogeneous nuclear ribonucleoprotein A3	Hnrnpa3
23.8886	24.1853	24.1818	24.752	23.648	23.8548	23.2701	24.0189	23.3359	20.1735	23.6778	24.3258		0.213447	1.20576	0.553979	0.247057		0.670874	0.38081	0.819695	0.278936	F8WHM5;Q61543;E9PWD8;F6RSH1	F8WHM5;Q61543	Golgi apparatus protein 1	Glg1
24.2785	24.9968	25.1526	24.1289	24.3889	22.745	24.6056	24.6048	24.2869	24.1241	24.2029	24.3196		0.258134	0.486661	0.55311	0.219723		0.943358	0.121698	-0.147299	-0.0600711	A2A4H9;Q61576;F6W360	A2A4H9;Q61576	Peptidyl-prolyl cis-trans isomerase FKBP10	Fkbp10
22.2956	22.0759	22.5059	22.8916	21.3069	22.4152	21.4598	22.3781	22.3798	21.5583	22.5679	22.459		0.231446	0.8037	0.552238	0.235832		0.818164	0.41576	-0.351265	-0.147961	Q9Z0H7	Q9Z0H7	B-cell lymphoma/leukemia 10	Bcl10
25.3035	24.6271	25.0216	24.9238	24.7345	24.3523	24.1039	24.5298	21.8828	24.4994	24.5299	24.8389		0.215797	1.49879	0.538887	0.245689		0.797577	0.29292	0.492373	0.182215	Q8CG76	Q8CG76	Aflatoxin B1 aldehyde reductase member 2	Akr7a2
30.7951	30.6561	30.9273	30.8227	30.2493	29.6846	30.3924	30.7342	29.8761	29.9878	29.8348	30.015		0.223763	1.25667	0.535181	0.240462		0.818919	0.740912	0.336702	0.151472	P19324;A0A140LHR4;A0A140LHK0;A0A140LHD6	P19324	Serpin H1	Serpinh1
29.2763	29.5131	29.5035	29.4659	28.9575	28.1847	29.7757	28.7077	29.326	29.4933	29.5209	28.6761		0.242546	0.786061	0.533316	0.228293		0.817922	0.395491	-0.347664	-0.14572	Q02257	Q02257	Junction plakoglobin	Jup
27.4108	27.0016	27.1537	26.8089	26.9503	26.1544	26.2947	26.843	26.7768	26.1614	26.7817	26.8043		0.22696	1.19711	0.53317	0.238587		0.973732	0.102796	-0.0704298	-0.0312748	Q99LC5	Q99LC5	Electron transfer flavoprotein subunit alpha, mitochondrial	Etfa
26.5728	26.1478	26.5459	26.4287	25.354	25.7879	26.2635	26.2224	22.431	21.8756	21.9238	22.2937		0.237596	1.15662	0.516858	0.231307	+	0	5.23923	3.77593	1.67557	B1AYG7;B1AYG6;Q9Z0T9	B1AYG7;B1AYG6;Q9Z0T9	Integrin beta;Integrin beta-6	Itgb6
24.8419	24.8516	24.5598	25.4683	24.2707	24.1862	24.6406	24.5575	24.6517	24.5674	24.5269	24.8067		0.235935	1.23754	0.516644	0.232637		0.876779	0.903106	-0.224449	-0.105576	Q9QZD9;A2AE03	Q9QZD9;A2AE03	Eukaryotic translation initiation factor 3 subunit I	Eif3i
26.2203	25.9322	26.6009	26.3779	26.0785	22.6992	26.6063	27.7021	26.3337	25.5507	26.9577	27.5837		0.375179	0.183856	0.511322	0.165606		0.683344	0.301285	-0.834947	-0.263993	A0A0R4J0D3;Q3TDQ1	A0A0R4J0D3;Q3TDQ1	Dolichyl-diphosphooligosaccharide--protein glycosyltransferase subunit STT3B	Stt3b
29.2859	29.4618	29.3896	29.4225	28.8168	27.8027	29.1931	29.7376	28.908	28.5146	28.6606	29.501		0.28224	0.574996	0.502423	0.208495		0.996734	0.00614795	-0.00849009	-0.00344802	P43274	P43274	Histone H1.4	Hist1h1e
27.1487	26.9311	27.2146	26.8753	26.349	26.2704	26.7123	26.8294	26.5376	26.6428	26.6531	26.6103		0.235684	1.70609	0.502133	0.232563		0.972956	0.201713	-0.0706782	-0.0330477	Q8R1B4;M0QWV3;A0A0U1RPR0	Q8R1B4	Eukaryotic translation initiation factor 3 subunit C	Eif3c
28.346	28.7021	28.9882	28.6675	28.3729	26.2791	28.8315	29.2638	28.2927	27.8331	28.1149	28.7996		0.333857	0.304923	0.489129	0.182898		0.979477	0.0366184	-0.0732503	-0.0272112	A0A1D5RLD8;P16858;S4R1W1;A0A0A0MQF6;S4R257;S4R1N5;S4R1W8;V9GXA7;V9GX06;A0A0R4J0X7;S4R2G5;Q64467	A0A1D5RLD8;P16858;S4R1W1;A0A0A0MQF6;S4R257	Glyceraldehyde-3-phosphate dehydrogenase	Gapdh;Gm3839
23.9853	23.5965	24.2227	23.8138	23.7064	22.6906	22.8594	24.4311	23.17	22.4378	22.9133	23.6254		0.301654	0.524663	0.482697	0.199099		0.816051	0.349855	0.385238	0.155754	D3YVM5;S4R1N1;P14869	D3YVM5;S4R1N1;P14869	60S acidic ribosomal protein P0	Rplp0
25.4918	22.967	25.4695	26.1379	25.2382	22.7131	24.9513	25.2568	25.364	21.1048	25.6829	21.7068		0.384681	0.202839	0.476717	0.162657		0.594381	0.342566	1.0752	0.321476	A0A0R4J0G0;Q8BH04	A0A0R4J0G0;Q8BH04	Phosphoenolpyruvate carboxykinase [GTP], mitochondrial	Pck2
29.6889	29.7062	29.8662	29.762	29.2731	28.8186	29.3152	29.7212	28.3677	28.3749	28.2805	28.4733		0.265626	1.33754	0.473799	0.216461		0.483086	2.52751	0.907925	0.414818	P08113;F7C312;D3Z1R1	P08113;F7C312	Endoplasmin	Hsp90b1
21.5453	21.3816	21.5801	22.5127	20.7063	21.6506	20.8715	21.9647	22.205	22.4646	22.0093	22.3685		0.318595	0.532313	0.456612	0.190514		0.488435	1.63172	-0.96353	-0.415515	E9Q8B3;Q5U458	E9Q8B3;Q5U458	DnaJ homolog subfamily C member 11	Dnajc11
24.2862	24.1037	24.7894	24.1436	24.3415	24.6206	22.9241	23.6111	21.8632	20.8297	23.321	23.7863		0.32039	0.506644	0.456376	0.189136		0.370505	0.932448	1.42428	0.512723	P50247	P50247	Adenosylhomocysteinase	Ahcy
25.1427	24.4675	24.5776	24.5646	23.9615	23.7616	24.5547	24.6574	24.2337	24.3872	24.0088	24.1389		0.299793	0.850506	0.454277	0.200292		0.997545	0.0632482	0.0416446	0.0186432	P62838;A0A0G2JE32;A0A0G2JGL0;Q6ZWY6;P61079	P62838;A0A0G2JE32;A0A0G2JGL0;Q6ZWY6;P61079	Ubiquitin-conjugating enzyme E2 D2;Ubiquitin-conjugating enzyme E2 D2B;Ubiquitin-conjugating enzyme E2 D3	Ube2d2;Ube2d2b;Ube2d3
26.2098	26.1488	26.0773	26.3976	25.6415	24.9113	26.1702	26.3293	25.8812	25.8086	26.1679	26.4958		0.317277	0.653252	0.445291	0.191357		0.830086	0.402324	-0.325301	-0.138078	Q3V3R1	Q3V3R1	Monofunctional C1-tetrahydrofolate synthase, mitochondrial	Mthfd1l
27.4447	27.5198	27.4708	27.1651	27.2487	26.0265	27.2382	27.3079	27.4974	27.7035	26.7515	27.2332		0.316926	0.669418	0.444755	0.191696		0.819873	0.403959	-0.341089	-0.143801	D3YWS5;E9QP13;Q80WP8	D3YWS5;E9QP13;Q80WP8	Acidic amino acid decarboxylase GADL1	Gadl1
26.5901	27.0652	26.8515	26.6174	25.9029	26.738	26.1657	26.5401	21.514	21.4711	25.2178	25.35		0.300063	1.05879	0.444344	0.200361		0.0785263	1.42255	2.94845	0.947841	P07901;B7ZC50;A2A6A2;B7ZC49	P07901	Heat shock protein HSP 90-alpha	Hsp90aa1
26.4761	26.8208	27.3966	27.3572	27.2591	25.6629	27.2063	26.151	27.0238	27.5428	26.8466	27.2396		0.339798	0.43583	0.442876	0.180502		0.704407	0.677177	-0.593385	-0.244892	P62137;A0A0J9YUG2	P62137	Serine/threonine-protein phosphatase PP1-alpha catalytic subunit	Ppp1ca
24.0416	22.8521	23.3616	22.9227	23.3229	22.6791	22.2592	23.222	23.2485	23.6503	23.5323	23.4331		0.343362	0.530576	0.423705	0.178844		0.684389	1.19595	-0.59525	-0.263123	A0A1Y7VMZ4;Q91YQ6;Q32Q92;O55137;Q8BWN8;Q6Q2Z6;Q9QYR7;Q9QYR9	A0A1Y7VMZ4;Q91YQ6;Q32Q92;O55137;Q8BWN8;Q6Q2Z6;Q9QYR7;Q9QYR9	Acyl-coenzyme A thioesterase 6;Acyl-coenzyme A thioesterase 1;Acyl-coenzyme A thioesterase 4;Acyl-coenzyme A thioesterase 5;Acyl-coenzyme A thioesterase 3;Acyl-coenzyme A thioesterase 2, mitochondrial	Acot5;Acot6;Acot1;Acot4;Acot3;Acot2
28.7559	28.8687	29.4011	28.7668	28.461	28.3561	28.5124	28.8036	27.5986	28.5878	29.361	28.9366		0.31841	1.2123	0.414877	0.190258		0.964364	0.0817231	-0.0877419	-0.0367474	P62983;A0A0A6YW67;E9Q9J0;E9Q4P0;E9Q5F6;E9QNP0;Q5SX22;P62984;P0CG49;P0CG50;D3YYZ2	P62983;A0A0A6YW67;E9Q9J0;E9Q4P0;E9Q5F6;E9QNP0;Q5SX22;P62984;P0CG49;P0CG50	Ubiquitin-40S ribosomal protein S27a;Ubiquitin;40S ribosomal protein S27a;Ubiquitin-60S ribosomal protein L40;Ubiquitin;60S ribosomal protein L40;Polyubiquitin-B;Ubiquitin;Polyubiquitin-C;Ubiquitin;Ubiquitin-related 1;Ubiquitin-related 2	Rps27a;Gm8797;Uba52;Kxd1;Ubc;Ubb
28.3129	28.2133	28.4264	28.516	27.9176	27.4688	27.8574	28.5664	28.2154	27.7946	28.1342	28.0458		0.328393	0.883801	0.414579	0.185337		0.962098	0.147594	-0.0949278	-0.0422825	P68040	P68040	Guanine nucleotide-binding protein subunit beta-2-like 1;Guanine nucleotide-binding protein subunit beta-2-like 1, N-terminally processed	Gnb2l1
31.3941	31.3274	31.5084	31.5053	30.9431	30.6729	31.0775	31.4268	30.2877	30.3532	30.4136	30.5603		0.325896	1.31959	0.403699	0.186648		0.647485	2.02007	0.626394	0.289035	P20029	P20029	78 kDa glucose-regulated protein	Hspa5
24.1134	23.7027	23.8443	23.7814	24.0727	21.7986	23.9605	24.0495	23.2343	22.1446	23.3781	23.8234		0.417742	0.287703	0.390131	0.152107		0.847083	0.193398	0.325209	0.122174	Z4YJW0;Q8C7X2;A0A1Y7VP81	Z4YJW0;Q8C7X2;A0A1Y7VP81	ER membrane protein complex subunit 1	Emc1
31.647	31.6753	31.8578	31.3481	31.164	30.5251	31.3226	31.9674	30.8755	30.5659	30.8271	31.4534		0.372017	0.57815	0.387277	0.167331		0.834946	0.393399	0.314289	0.133721	P10126;D3YZ68;D3Z3I8;P62631	P10126;D3YZ68;D3Z3I8	Elongation factor 1-alpha 1	Eef1a1
21.9425	22.1928	22.797	22.2444	22.9537	20.8715	21.2547	22.6713	21.7578	22.1657	21.4482	22.7874		0.448736	0.269759	0.356391	0.140041		1	NaN	0	NaN	A2AI57;Q923J1	A2AI57;Q923J1	Transient receptor potential cation channel subfamily M member 7	Trpm7
25.9964	25.8708	26.1103	25.4934	25.232	25.1485	25.5912	26.1081	25.0556	24.8846	24.7619	25.5919		0.412066	0.650941	0.347789	0.154151		0.775915	0.774503	0.446477	0.195407	Q61753;F6ZSB7	Q61753	D-3-phosphoglycerate dehydrogenase	Phgdh
27.8182	27.3891	27.7709	27.322	27.5133	26.2516	27.2092	27.9951	27.0067	26.8578	27.0899	27.6372		0.449948	0.371111	0.332766	0.139273		0.962773	0.0843346	0.0943952	0.0392476	P62702;V9GWY0	P62702;V9GWY0	40S ribosomal protein S4, X isoform;40S ribosomal protein S4	Rps4x;Gm15013
26.4579	25.9046	26.1218	26.1092	25.9336	25.0373	26.0212	26.2743	26.0537	25.9305	25.8127	26.2947		0.43707	0.521973	0.331764	0.144689		0.91	0.299584	-0.206287	-0.0901349	H3BJZ9;H3BKL5;Q921H8;H3BKA1;Q8VCH0;H3BJC1	H3BJZ9;H3BKL5;Q921H8;H3BKA1	3-ketoacyl-CoA thiolase A, peroxisomal	Acaa1a
22.139	22.6338	23.0431	22.5673	22.9726	22.6722	21.8153	21.6072	20.999	21.7268	22.4473	21.3036		0.451859	0.37952	0.328979	0.138355		1	NaN	0	NaN	D3YTP0;A0A0R4J1G9;E9QN92;Q8CI59	D3YTP0;A0A0R4J1G9;E9QN92;Q8CI59	Metalloreductase STEAP3	Steap3
26.1694	25.8463	25.8811	26.0291	25.8447	25.8364	25.1509	25.7928	25.9394	25.9643	26.0812	25.7984		0.425463	0.892256	0.325282	0.148912		0.835296	0.8072	-0.289616	-0.132941	A0A1L1STE6;Q9D6R2	A0A1L1STE6;Q9D6R2	Isocitrate dehydrogenase [NAD] subunit alpha, mitochondrial	Idh3a
26.3714	26.2003	26.0085	26.6764	25.8925	25.7597	26.3311	25.9972	25.7743	26.1073	25.6082	26.1586		0.433519	0.85716	0.319005	0.145863		0.964955	0.179842	0.0830336	0.0380878	P28653	P28653	Biglycan	Bgn
25.63	25.4352	24.7387	25.1697	24.441	25.1607	24.2843	25.8267	25.4412	24.5028	25.7025	25.1577		0.472465	0.332534	0.315238	0.131123		0.857913	0.254111	-0.272859	-0.111876	Q8BP67;F6RSK3	Q8BP67	60S ribosomal protein L24	Rpl24
28.2943	27.9594	28.15	27.99	28.0628	27.2334	27.6647	28.2	28.3413	28.1075	27.826	27.9468		0.45175	0.637401	0.308204	0.138149		0.852727	0.495377	-0.265167	-0.118146	Q9DB77;A0A140LI98	Q9DB77	Cytochrome b-c1 complex subunit 2, mitochondrial	Uqcrc2
22.3926	22.3428	22.7668	21.9836	22.7566	21.6099	21.3038	22.655	22.1468	22.1712	22.2152	21.9836		0.504242	0.304934	0.29014	0.120893		1	NaN	0	NaN	Q8VDZ4	Q8VDZ4	Palmitoyltransferase ZDHHC5	Zdhhc5
23.8466	24.2864	24.2287	24.2634	24.4977	22.0956	23.8635	25.0113	23.9633	21.5557	24.6476	24.4964		0.545125	0.174549	0.289235	0.109399		0.938897	0.0753484	0.201293	0.0680234	Q02053;P31254	Q02053	Ubiquitin-like modifier-activating enzyme 1	Uba1
27.7441	27.1943	27.573	27.5868	27.3788	26.911	27.0386	27.6228	27.0319	26.9054	27.4447	27.6705		0.475045	0.697196	0.286746	0.130364		1	0.0364255	-0.0253468	-0.0113123	Q9DCW4;A0A0U1RNR3;A0A0U1RNP5;A0A0N4SVE0;A0A0N4SWE9;A0A0U1RQB4;A0A0U1RNK9	Q9DCW4;A0A0U1RNR3;A0A0U1RNP5;A0A0N4SVE0;A0A0N4SWE9	Electron transfer flavoprotein subunit beta	Etfb
31.1853	31.189	31.1018	31.2127	30.7891	30.8377	30.7897	31.185	30.9633	30.474	30.9913	31.2177		0.477184	1.48189	0.271827	0.129529		1	0.0207547	-0.0111909	-0.00512536	P63038;D3Z2F2;D3Z7J9	P63038	60 kDa heat shock protein, mitochondrial	Hspd1
25.5166	25.2661	25.7293	25.6272	24.9916	24.8236	25.3122	25.9441	20.6661	23.706	23.6326	23.9789		0.513096	0.449661	0.266927	0.117774		0.121517	1.49271	2.27198	0.806131	A0A1Y7VM54;Q9D1D4	A0A1Y7VM54;Q9D1D4	Transmembrane emp24 domain-containing protein 10	Tmed10
22.125	21.8932	21.7556	22.478	22.4316	21.0126	22.4488	21.3371	22.5503	21.9916	21.7091	21.7404		0.555191	0.259629	0.255439	0.10628		0.925778	0.176637	-0.190295	-0.07866	A0A0G2JGD2;P07091	A0A0G2JGD2;P07091	Protein S100-A4	S100a4
24.3196	23.6807	23.8167	24.0412	21.7607	23.9176	24.4617	24.7276	24.6804	20.8841	24.6577	24.6394		0.612386	0.135971	0.247619	0.0921252		0.997991	0.000429087	0.00149584	0.000473444	Q9D0W5	Q9D0W5	Peptidyl-prolyl cis-trans isomerase-like 1	Ppil1
22.837	23.3354	22.8007	22.8449	21.115	23.4487	23.4432	22.8892	23.4696	23.197	23.0552	22.0825		0.620285	0.155933	0.230451	0.089787		0.916725	0.136319	-0.227079	-0.0863631	O88569;A0A0N4SUM2	O88569;A0A0N4SUM2	Heterogeneous nuclear ribonucleoproteins A2/B1	Hnrnpa2b1
29.5389	29.2934	29.7528	29.297	28.7196	30.0242	28.9201	29.3051	28.9699	29.1179	28.7409	28.8848		0.581351	0.312885	0.228278	0.0989085		0.8322	0.477442	0.313855	0.136566	P35700;B1AXW5;B1AXW6;B1AXW4	P35700;B1AXW5;B1AXW6;B1AXW4	Peroxiredoxin-1	Prdx1
31.6739	31.4196	31.5555	31.5211	31.4088	30.9415	31.3304	31.604	31.4796	31.2328	31.5116	31.5527		0.567682	0.728234	0.221288	0.102993		0.939692	0.335257	-0.122969	-0.0570204	P38647	P38647	Stress-70 protein, mitochondrial	Hspa9
22.8954	22.7478	22.2475	22.9692	20.42	23.0228	22.9107	23.7475	23.6214	22.8639	24.3012	23.3549		0.703157	0.0930436	0.189755	0.0691577		0.531006	0.609573	-1.01014	-0.362675	Q9Z2I8	Q9Z2I8	Succinyl-CoA ligase [GDP-forming] subunit beta, mitochondrial	Suclg2
27.2267	27.4276	27.5858	27.4501	27.1186	27.0065	27.3826	27.503	27.275	26.9495	25.9133	27.3062		0.661099	0.584994	0.169889	0.0795137		0.808401	0.522351	0.391686	0.166985	P51881	P51881	ADP/ATP translocase 2;ADP/ATP translocase 2, N-terminally processed	Slc25a5
24.1199	24.2231	24.41	24.2971	24.4142	22.8931	24.4363	24.6398	21.7486	24.0685	23.6706	24.3396		0.704	0.156448	0.166709	0.0692107		0.716098	0.393825	0.638997	0.235651	Q8BTS0;Q61656;S4R1I6	Q8BTS0;Q61656;S4R1I6	Probable ATP-dependent RNA helicase DDX5	Ddx5
31.0889	30.8495	30.84	31.1311	30.9912	30.8451	30.6642	30.8212	31.2675	31.076	31.0507	31.1586		0.702065	0.698891	0.146962	0.0699124		0.816673	2.00279	-0.307769	-0.147761	Q9CZ13;A0A0A6YW82;A0A0A6YWX6	Q9CZ13	Cytochrome b-c1 complex subunit 1, mitochondrial	Uqcrc1
25.8888	25.9061	25.7932	25.6751	25.5435	25.1756	25.86	26.129	21.5887	21.7388	25.8474	26.008		0.732244	0.269607	0.138787	0.0627344		0.301391	0.738378	1.88127	0.579075	O35963	O35963	Ras-related protein Rab-33B	Rab33b
25.262	25.4609	25.5903	25.3904	25.2944	24.637	25.1941	26.0309	23.8017	24.3853	22.6861	23.487		0.746314	0.181296	0.136778	0.0596107		0.200186	2.01178	1.6991	0.691962	P35564	P35564	Calnexin	Canx
26.2102	26.1541	26.5409	26.5424	25.9874	25.8409	26.2461	26.871	23.7014	24.4941	24.0538	25.2808		0.762386	0.197967	0.125535	0.0557848		0.149375	2.39915	1.85383	0.769374	Q3TML0;Q922R8	Q3TML0;Q922R8	Protein disulfide-isomerase A6	Pdia6
26.8848	26.8072	26.7579	26.6622	27.1334	26.552	26.108	26.8423	26.5614	26.3786	26.7837	27.0005		0.769961	0.212311	0.119114	0.0535691		1	0.0295639	-0.022119	-0.00980057	P45952	P45952	Medium-chain specific acyl-CoA dehydrogenase, mitochondrial	Acadm
31.4291	31.3413	31.5988	31.4275	31.5283	30.6591	31.4525	31.6905	31.12	31.642	31.5228	31.5646		0.773854	0.194476	0.116595	0.0521411		0.939184	0.198728	-0.129732	-0.057458	B7FAU9;Q8BTM8;B7FAV1;F6XC15;F6Z2C0;J3JS91	B7FAU9;Q8BTM8;B7FAV1	Filamin-A	Flna
24.6385	24.3975	24.3703	24.6509	21.9211	25.1247	25.7641	24.7843	25.0853	25.7635	25.1761	26.1732		0.822896	0.0474087	0.115758	0.0405632		0.503656	0.614979	-1.15099	-0.398504	Q6ZWZ4;D3YX71;P47964	Q6ZWZ4;D3YX71;P47964	60S ribosomal protein L36	Rpl36;Gm8973
26.4125	26.1796	26.2168	26.0956	26.4278	25.4404	26.1327	26.4548	26.5559	25.9991	26.149	26.2527		0.782995	0.178101	0.112215	0.0499751		0.940539	0.185931	-0.125244	-0.0553249	P60867	P60867	40S ribosomal protein S20	Rps20
24.3363	24.1544	24.2541	24.7502	23.7328	23.9366	24.355	25.0421	23.8859	24.0906	24.0581	24.5879		0.800005	0.126592	0.107141	0.0462346		0.949101	0.127712	0.110985	0.0477121	Q8VCW8	Q8VCW8	Acyl-CoA synthetase family member 2, mitochondrial	Acsf2
26.4738	27.1706	26.6944	27.3487	26.6335	25.4042	27.4509	27.7752	26.9721	26.5102	26.8719	28.025		0.819806	0.0666374	0.105921	0.0412763		0.874738	0.174567	-0.278806	-0.106391	P43277	P43277	Histone H1.3	Hist1h1d
30.5128	30.3448	30.3286	30.4492	30.5352	30.1865	29.9858	30.5306	30.314	29.9874	30.4539	30.7169		0.800261	0.291593	0.0993481	0.0463762		0.979397	0.10609	-0.0585227	-0.0265598	P54071;D6RIL6;A0A0U1RP68;A0A0U1RPR1;D3YVY3;A0A087WPT4;A0A087WRS9	P54071;D6RIL6	Isocitrate dehydrogenase [NADP], mitochondrial	Idh2
23.1434	22.6204	23.5414	22.8924	21.6897	22.8232	23.2901	24.0339	24.3392	21.456	22.9932	20.4123		0.840537	0.060392	0.0901742	0.0356603		0.734197	0.274786	0.65906	0.220273	Q3TCU5;Q9R233;G3UZZ2	Q3TCU5;Q9R233;G3UZZ2	Tapasin	Tapbp
22.514	22.874	22.8453	22.3567	22.2557	22.2628	22.8019	22.9347	22.7892	21.8712	20.6368	21.8446		0.83267	0.145841	0.083714	0.0377355		1	NaN	0	NaN	D3YZP9	D3YZP9	Coiled-coil domain-containing protein 6	Ccdc6
25.1871	25.0354	24.9367	24.7628	24.5851	24.8838	24.7012	25.422	23.8186	24.8705	24.6764	24.6631		0.833465	0.153717	0.0824938	0.0374049		0.808463	0.622521	0.390895	0.170053	A0A0G2JDW7;A0A0G2JG29;Q6ZWU9;D6RH49;D3YYB0;Q6ZWY3	A0A0G2JDW7;A0A0G2JG29;Q6ZWU9;D6RH49;D3YYB0;Q6ZWY3	40S ribosomal protein S27;40S ribosomal protein S27-like	Rps27;Rps27l
28.0045	27.5057	27.7789	27.2686	27.6861	27.1794	27.4274	28.0713	27.3967	26.799	27.1005	27.7502		0.909126	0.0693741	0.0483785	0.021511		0.818556	0.54963	0.329451	0.144571	P62242	P62242	40S ribosomal protein S8	Rps8
26.8895	26.8569	27.1802	27.3173	26.6492	27.1317	27.2052	27.1369	26.0147	26.516	25.7479	26.6331		0.939168	0.0628415	0.0301704	0.0139009		0.542339	1.77214	0.802839	0.357606	A0A0R4J1G5;Q91X78;A0A1B0GRG7;A0A1B0GT43;E9PUH5;A0A1B0GRQ1	A0A0R4J1G5;Q91X78	Erlin-1	Erlin1
32.5582	32.192	31.7379	31.4308	31.899	31.5911	32.421	31.9794	32.8663	31.6046	32.474	32.2659		0.987039	0.00789472	0.00709867	0.00308422		0.818918	0.475599	-0.330076	-0.142606	P07356;B0V2N5;B0V2N7;B0V2N8	P07356;B0V2N5;B0V2N7;B0V2N8	Annexin A2;Annexin	Anxa2
26.926	26.7003	27.0236	26.6141	26.7629	26.0884	26.9132	27.4729	26.6353	25.8305	26.652	27.2791		0.986602	0.00741927	0.00664616	0.00288923		0.918274	0.202239	0.210118	0.087138	P97351	P97351	40S ribosomal protein S3a	Rps3a
27.4197	26.6175	26.7813	26.6564	27.0298	26.4523	26.672	27.3709	26.5668	26.6894	27.0111	27.0746		0.977057	0.0153836	-0.0125194	-0.00550241		0.994322	0.0691008	0.0457792	0.0204691	I7HLV2;Q6ZWV3;P86048;A0A1B0GXC3	I7HLV2;Q6ZWV3;P86048	60S ribosomal protein L10;60S ribosomal protein L10-like	Rpl10;Rpl10l
27.3195	27.037	26.979	27.0907	27.1556	26.7758	27.1654	27.3952	27.5367	27.2722	27.432	27.7481		0.966592	0.0383721	-0.0164309	-0.00764803		0.811361	1.21586	-0.374262	-0.173069	P14131	P14131	40S ribosomal protein S16	Rps16
25.9598	25.7166	26.0625	25.6333	25.1845	25.1096	26.1132	27.046	25.4781	25.2749	25.3724	26.4137		0.96485	0.0146915	-0.0202808	-0.00822236		0.910672	0.168078	0.228567	0.0904863	Q5XJF6;P53026	Q5XJF6;P53026	Ribosomal protein;60S ribosomal protein L10a	Rpl10a
24.6292	25.1528	25.0518	24.6311	25.5683	25.351	22.9057	25.7286	25.1804	25.6438	25.187	25.0187		0.965592	0.0109885	-0.0221844	-0.00827918		0.829833	0.217317	-0.369047	-0.137762	Q9EP71	Q9EP71	Ankycorbin	Rai14
24.6011	24.4916	24.7891	24.7093	24.7354	24.6024	24.5934	24.7791	25.0351	24.6488	24.5966	24.101		0.937927	0.141443	-0.0298114	-0.0143328		0.966466	0.160265	0.0821967	0.0374086	Q62095;P16381;Q3V086;Q61496	Q62095;P16381	ATP-dependent RNA helicase DDX3Y;Putative ATP-dependent RNA helicase Pl10	Ddx3y;D1Pas1
24.5265	24.5455	23.8775	23.8883	24.963	23.3597	24.4045	24.2608	24.4373	21.9816	24.5411	23.634		0.931864	0.0339379	-0.0375896	-0.0157803		0.743878	0.385527	0.598511	0.223458	Q642K5;P62862	Q642K5;P62862	40S ribosomal protein S30	Fau
25.9544	26.1458	26.3899	26.0163	25.9085	25.4795	26.3699	26.9029	26.2326	25.7254	25.5705	26.3022		0.9288	0.0418706	-0.0386057	-0.0166359		0.915311	0.235752	0.207524	0.088086	P01900;P01895;A0A0B4J1G3;E9PX63;O19441;A7VMS6;E9Q0G4;G3UXE9;P01898;P14428;P14426;P03991;P04223	P01900;P01895	H-2 class I histocompatibility antigen, D-D alpha chain;H-2 class I histocompatibility antigen, alpha chain	H2-D1
25.9087	25.193	25.5129	25.7316	25.7	25.0341	25.8351	25.9501	25.5668	25.7867	25.977	26.0894		0.919622	0.0596625	-0.0432539	-0.0191684		0.891779	0.42623	-0.225168	-0.100751	A0A140LHA2;Q9WVA3;A0A140LIM5;A0A140LJ21;A0A140LI47	A0A140LHA2;Q9WVA3	Mitotic checkpoint protein BUB3	Bub3
21.3988	21.8198	22.5946	21.4678	20.3725	22.6189	23.204	21.2908	22.8331	21.2988	21.863	20.9571		0.918947	0.0251648	-0.0512714	-0.0190148		1	NaN	0	NaN	Q9ESU7	Q9ESU7	Amino acid transporter	Slc1a5
28.4609	28.6754	27.5879	27.0371	28.4121	28.2571	27.18	28.2239	28.0184	26.9362	26.7733	28.7436		0.860384	0.0579659	-0.0779552	-0.0314959		0.815358	0.309684	0.400415	0.157341	Q8CBB6;Q8CGP2;Q8CGP1;Q6ZWY9;Q64525;Q64478;Q64475;P10854;P10853;Q9D2U9;Q8CGP0;Q64524;P70696	Q8CBB6;Q8CGP2;Q8CGP1;Q6ZWY9;Q64525;Q64478;Q64475;P10854;P10853;Q9D2U9;Q8CGP0;Q64524;P70696	Histone H2B;Histone H2B type 1-P;Histone H2B type 1-K;Histone H2B type 1-C/E/G;Histone H2B type 2-B;Histone H2B type 1-H;Histone H2B type 1-B;Histone H2B type 1-M;Histone H2B type 1-F/J/L;Histone H2B type 3-A;Histone H2B type 3-B;Histone H2B type 2-E;Histone H2B type 1-A	Hist1h2br;Hist1h2bp;Hist1h2bk;Hist1h2bc;Hist2h2bb;Hist1h2bh;Hist1h2bb;Hist1h2bm;Hist1h2bf;Hist3h2ba;Hist3h2bb;Hist2h2be;Hist1h2ba
27.237	27.0131	27.0626	27.1085	27.2531	26.7003	27.3255	27.4771	26.6823	26.6816	27.3378	27.5515		0.830125	0.186192	-0.0837302	-0.0384765		0.939636	0.173553	0.125707	0.0551046	Q9Z110;H3BKJ8;H3BLE8;D3Z0B4	Q9Z110	Delta-1-pyrroline-5-carboxylate synthase;Glutamate 5-kinase;Gamma-glutamyl phosphate reductase	Aldh18a1
27.9127	27.8807	28.203	28.2969	28.2882	27.7405	27.8812	28.7642	27.99	27.7742	28.3233	29.1883		0.81602	0.143224	-0.0951858	-0.0422594		0.93286	0.148282	-0.150445	-0.0630319	P25444;A0A140T8L5;D3YVC1;D3YWJ3;F6YTZ4;D3Z536	P25444;A0A140T8L5;D3YVC1;D3YWJ3;F6YTZ4;D3Z536	40S ribosomal protein S2	Rps2;Gm6576;Gm8225
24.5078	24.6985	24.9304	25.2781	26.0154	24.1967	24.3753	25.2532	24.7473	25.7288	24.9827	25.5565		0.811704	0.0852862	-0.10647	-0.0434177		0.855314	0.24905	-0.29368	-0.118391	A0A140LIU9;P50637	A0A140LIU9;P50637	Translocator protein	Tspo
24.8564	24.9917	24.3778	25.3262	24.9519	24.9443	25.3262	24.8137	25.367	25.6948	24.6514	25.5898		0.768165	0.214052	-0.121004	-0.0543713		0.827258	0.571543	-0.316712	-0.140164	G3UXG7;G3UXU2;P67871;G3UZA4;G3UZJ5;G3UZX4	G3UXG7;G3UXU2;P67871;G3UZA4;G3UZJ5;G3UZX4	Casein kinase II subunit beta	Csnk2b
27.1527	26.7031	27.4562	26.6331	27.2497	26.5986	26.8867	27.7061	26.899	26.4793	26.8016	27.3173		0.769438	0.154101	-0.124026	-0.0537336		0.886479	0.342693	0.235991	0.102827	P62754	P62754	40S ribosomal protein S6	Rps6
27.0361	26.8386	27.0702	27.269	27.2656	26.161	27.5558	27.7412	27.4349	26.8108	27.6024	27.6438		0.769564	0.13158	-0.127437	-0.0538943		0.922887	0.186804	-0.192058	-0.0799287	Q6PB66;F6V2A3	Q6PB66	Leucine-rich PPR motif-containing protein, mitochondrial	Lrpprc
28.2667	28.6142	27.2566	27.0951	28.228	29.331	26.8802	27.3589	26.7041	27.2458	26.6558	27.3918		0.77036	0.077652	-0.141404	-0.0532561		0.52061	0.833987	0.95014	0.369709	P62806	P62806	Histone H4	Hist1h4a
24.0055	24.2445	24.8153	24.4243	24.4212	24.2255	24.3462	25.1402	24.0653	24.133	23.8913	23.7929		0.699299	0.244181	-0.160891	-0.0709465		0.699865	1.36207	0.562624	0.253369	Q02788;D3Z7D5	Q02788;D3Z7D5	Collagen alpha-2(VI) chain	Col6a2
23.4639	23.5418	23.1283	23.5493	22.3007	25.3856	22.2587	24.391	22.2417	21.8444	22.3293	21.3166		0.750332	0.0744498	-0.163179	-0.0585649		0.295104	1.052	1.65099	0.586817	F6SVV1;P62082	F6SVV1;P62082	40S ribosomal protein S7	Gm9493;Rps7
27.8841	28.2335	27.6663	28.145	28.3414	27.1757	28.6175	28.4546	29.1852	28.842	28.8043	29.2024		0.701937	0.182661	-0.165075	-0.0701514		0.522034	1.32633	-0.861155	-0.367095	P24369	P24369	Peptidyl-prolyl cis-trans isomerase B	Ppib
25.5985	25.374	25.3593	25.2988	25.3372	25.4768	25.3276	26.2054	25.6522	26.0097	25.4289	25.3473		0.655969	0.351733	-0.179094	-0.0807062		1	0.0305088	-0.0227394	-0.0100787	P17182;B1ARR7;B0QZL1;Q6PHC1	P17182;B1ARR7	Alpha-enolase	Eno1
27.2543	26.7038	26.9252	26.8623	26.8422	26.9066	26.7595	28.0335	26.7236	25.4404	26.4295	26.9606		0.635108	0.252066	-0.199022	-0.085698		0.621982	0.830409	0.746921	0.304907	P12970;A0A140T8L1;A0A140T8L3;V9GX35	P12970;A0A140T8L1;A0A140T8L3	60S ribosomal protein L7a	Rpl7a
24.3596	23.8944	24.0954	23.1173	23.8297	23.9261	24.0547	24.4674	23.9088	24.0928	23.8247	22.4984		0.626632	0.278318	-0.202797	-0.0880974		0.76983	0.587448	0.488301	0.2042	Q5SQG5;P67778	Q5SQG5;P67778	Prohibitin	Phb
21.4477	21.7787	22.8204	21.7683	22.3016	21.9713	22.6105	21.7751	23.3984	21.8075	22.8858	21.2506		0.619953	0.244088	-0.210867	-0.0896902		1	NaN	0	NaN	A0A0J9YUZ6;A0A0J9YTX8;A0A0J9YUQ4;D3YUV1;Q99J45	A0A0J9YUZ6;A0A0J9YTX8;A0A0J9YUQ4;D3YUV1;Q99J45	Nuclear receptor-binding protein	Nrbp1
28.1396	27.9818	27.9753	28.2018	28.515	28.0522	27.9724	28.7108	28.0418	28.3103	28.3926	28.7107		0.546525	0.599627	-0.237975	-0.108788		0.9859	0.0820899	-0.0512686	-0.0230359	Q8BFR5;A0A0U1RNQ6;A0A0U1RPC4	Q8BFR5	Elongation factor Tu, mitochondrial	Tufm
26.5841	26.0238	26.1281	26.3908	26.3247	25.6477	26.8394	27.3142	26.6847	26.8826	27.1043	27.2715		0.559729	0.272157	-0.249834	-0.105011		0.778754	0.558394	-0.454286	-0.190915	A0A1L1SQA8;P62852	A0A1L1SQA8;P62852	40S ribosomal protein S25	Rps25
26.3665	26.0826	25.9756	26.2731	26.807	26.4721	26.288	26.1308	27.0829	26.4871	26.7615	27.062		0.522943	0.715662	-0.250012	-0.115197		0.779713	1.09036	-0.423933	-0.192477	Q9DCJ7	Q9DCJ7	Aurora kinase A-interacting protein	Aurkaip1
24.6819	25.1937	23.9506	24.7496	25.6414	22.1275	26.324	25.5057	26.747	26.3614	27.1648	25.8153		0.635469	0.0957851	-0.255678	-0.0859183		0.3415	0.823074	-1.62249	-0.543719	P53347	P53347	Oncostatin-M	Osm
26.2466	26.4618	26.2355	26.099	26.7762	26.3933	26.8137	26.0937	26.7175	26.5712	26.8367	27.6406		0.511657	0.667729	-0.258492	-0.118225		0.793959	0.697153	-0.422263	-0.184079	Q9D2G2	Q9D2G2	Dihydrolipoyllysine-residue succinyltransferase component of 2-oxoglutarate dehydrogenase complex, mitochondrial	Dlst
28.3808	28.2228	28.1121	28.1695	28.8348	28.0763	28.3697	28.6498	28.6895	28.6264	28.6603	28.9497		0.506332	0.727711	-0.261335	-0.120123		0.853874	0.658613	-0.248829	-0.114063	B2RXM2;J3QNY1	B2RXM2;J3QNY1		Gm6793;Gm9242
26.9833	26.8989	27.262	26.9431	27.6225	27.5039	26.9319	27.1605	27.0928	26.969	26.9919	26.7796		0.475941	0.786549	-0.282857	-0.12986		0.810914	1.04823	0.346378	0.159533	P62827;Q14AA6;Q61820	P62827;Q14AA6	GTP-binding nuclear protein Ran	Ran;1700009N14Rik
24.7183	24.9715	25.2025	24.817	25.3121	25.3767	24.9542	25.1994	24.8131	25.2804	24.6042	24.6908		0.469575	1.04269	-0.283257	-0.132324		0.806335	1.06621	0.363498	0.166969	Q3TTF2;Q9QZ49	Q3TTF2;Q9QZ49	UBX domain-containing protein 8	Ubxn8
27.0752	26.7548	26.7331	26.4236	26.5592	27.1162	27.0491	27.4092	26.8012	26.3426	26.6125	27.2078		0.478237	0.616228	-0.286767	-0.129119		0.837157	0.5343	0.292431	0.129779	P62281;A0A1B0GRR3;A0A1B0GSE8	P62281;A0A1B0GRR3;A0A1B0GSE8	40S ribosomal protein S11	Rps11
28.503	28.5285	28.2861	28.422	28.9356	28.4675	28.8694	28.7191	28.9321	29.3098	29.0604	29.6298		0.428378	1.43031	-0.31299	-0.147824		0.735136	1.39936	-0.485112	-0.221965	P51655	P51655	Glypican-4;Secreted glypican-4	Gpc4
24.4335	24.9651	23.7208	24.3095	25.7954	20.8172	26.8905	25.2149	26.3687	26.2462	26.2629	25.645		0.594323	0.0860462	-0.322284	-0.0959833		0.480419	0.492707	-1.45117	-0.434024	P97350	P97350	Plakophilin-1	Pkp1
28.5869	28.3517	28.2948	29.013	28.575	28.2207	29.2645	29.4763	26.8682	27.1622	27.1073	27.8339		0.451203	0.427702	-0.322532	-0.138099		0.196476	2.42032	1.6412	0.695747	O08807;B1AZS9	O08807;B1AZS9	Peroxiredoxin-4	Prdx4
27.0822	27.2262	26.8476	26.7939	27.2285	27.5192	27.3985	27.2156	27.5146	27.7336	26.9197	27.8901		0.374211	1.52446	-0.352967	-0.16613		0.923897	0.329593	-0.174036	-0.0782262	Q5EBP8;P49312	Q5EBP8;P49312	Heterogeneous nuclear ribonucleoprotein A1;Heterogeneous nuclear ribonucleoprotein A1, N-terminally processed	Hnrnpa1
25.0237	25.1973	25.1107	24.9788	25.4587	24.6613	25.5384	26.094	24.997	24.8521	25.3413	26.0179		0.403115	0.563531	-0.360492	-0.15681		0.935095	0.130133	0.136024	0.0568419	B7ZNJ1;A0A087WS56;B9EHT6;A0A087WSN6;Q3UHL6;A0A087WR50;P11276	B7ZNJ1;A0A087WS56;B9EHT6;A0A087WSN6;Q3UHL6;A0A087WR50;P11276	Fibronectin;Anastellin	Fn1
22.1313	22.565	22.6202	22.7173	22.7102	23.7431	21.9129	23.1481	22.3698	21.405	21.2136	21.4788		0.411956	0.400547	-0.370128	-0.153806		0.366957	1.46279	1.26177	0.512254	Q62167	Q62167	ATP-dependent RNA helicase DDX3X	Ddx3x
27.6516	27.7764	27.4097	27.5793	27.5513	27.5535	28.4451	28.3752	28.5756	28.8373	28.2593	28.798		0.372851	0.706488	-0.37702	-0.166855		0.668067	1.19167	-0.636283	-0.278922	Q60668;F6ZV59;G5E8G0;G3X9W0;E9Q5B6;F6SHF3;A0A0G2JFL4;F7A465;F6VQH5;D3YTQ3;Q9D3U4;Q9Z130	Q60668;F6ZV59;G5E8G0;G3X9W0;E9Q5B6	Heterogeneous nuclear ribonucleoprotein D0	Hnrnpd
25.3116	22.9941	24.652	24.3364	24.9428	24.1551	24.7594	24.9475	25.6235	24.0224	25.0104	25.462		0.42383	0.303865	-0.377683	-0.149743		0.830641	0.347609	-0.328409	-0.136512	S4R2B0;B2RY56	S4R2B0;B2RY56	RNA-binding protein 25	Rbm25
27.3683	26.7936	26.3718	26.1152	26.4069	26.4818	27.2839	27.993	29.649	28.0244	27.9245	28.1197		0.412143	0.351938	-0.379184	-0.153913		0.337284	1.33559	-1.38798	-0.543464	Q9DC16;F6SLP4	Q9DC16;F6SLP4	Endoplasmic reticulum-Golgi intermediate compartment protein 1	Ergic1
25.1731	25.6176	25.4691	25.4115	25.7841	25.528	25.6906	26.1977	24.927	24.8076	25.3022	25.7754		0.349038	1.18334	-0.382268	-0.176161		0.685459	1.20918	0.597057	0.264126	Q91YQ5;A0A0N4SUJ8	Q91YQ5;A0A0N4SUJ8	Dolichyl-diphosphooligosaccharide--protein glycosyltransferase subunit 1	Rpn1
29.6525	30.0885	29.6586	29.7526	30.4083	29.559	30.4352	30.4408	30.7712	30.6761	30.5334	30.8498		0.321134	0.888816	-0.422791	-0.188709		0.738591	1.14296	-0.496819	-0.22301	A2A547;P84099	A2A547;P84099	Ribosomal protein L19;60S ribosomal protein L19	Rpl19
26.7534	26.7665	26.9829	26.883	27.6398	27.0171	26.8553	27.6205	27.5352	26.5918	26.9002	27.5602		0.304765	1.08137	-0.436727	-0.197603		0.939482	0.167725	0.136325	0.0589057	A0A1L1SS27;F6QL70;W4VSN7;Q5M8M8;P47915;A0A1L1STJ3;A0A1L1SUN1;F6YH22	A0A1L1SS27;F6QL70;W4VSN7;Q5M8M8;P47915;A0A1L1STJ3;A0A1L1SUN1	60S ribosomal protein L29	Gm17669;Gm3550;Rpl29
22.7768	24.3655	21.8839	22.224	23.1237	21.5773	24.8137	23.5087	25.4674	26.3813	24.749	22.9887		0.410221	0.20341	-0.443321	-0.154818		0.327641	0.83859	-1.64071	-0.550628	I7HPW3;A2ABQ5;S4R1I4;J3JS86;Q5PR68	I7HPW3;A2ABQ5;S4R1I4;J3JS86;Q5PR68	Centrosomal protein of 112 kDa	Cep112
28.1194	28.0578	27.4535	27.1308	28.3983	28.6292	27.5617	27.9876	27.6573	27.7125	26.8389	27.7915		0.31208	0.647696	-0.453841	-0.194311		0.663868	1.02903	0.644115	0.277224	E0CZ27;F8WI35;A0A1W2P768;P84244;P84228;P68433;P02301;E0CYN1;E0CYR7	E0CZ27;F8WI35;A0A1W2P768;P84244;P84228;P68433;P02301	Histone H3;Histone H3.3;Histone H3.2;Histone H3.1;Histone H3.3C	H3f3a;Hist1h3b;Hist1h3a;H3f3c
29.9378	29.6929	29.3713	29.5944	30.2993	29.5285	30.291	30.2957	30.4788	30.325	30.3273	30.5155		0.290674	1.04739	-0.454525	-0.204299		0.825394	0.767042	-0.308024	-0.140131	P14148;F6XI62	P14148;F6XI62	60S ribosomal protein L7	Rpl7
26.6238	26.0666	26.0931	26.2153	26.636	25.8431	26.5649	27.7759	24.5937	23.8286	25.408	24.6657		0.321696	0.495375	-0.455285	-0.188162		0.112296	2.17352	2.08096	0.827918	P09103;E9Q8G8	P09103	Protein disulfide-isomerase	P4hb
28.3307	27.8704	28.1201	28.2019	28.9705	28.3525	28.4275	28.6374	28.7287	28.5996	28.8834	29.1978		0.268452	1.48299	-0.466201	-0.214943		0.854658	0.646867	-0.255402	-0.116671	Q9D8E6	Q9D8E6	60S ribosomal protein L4	Rpl4
22.8587	22.9566	23.4571	22.8578	23.7194	22.6998	23.8933	23.7078	24.223	23.7115	23.9263	23.4149		0.289853	0.756957	-0.472535	-0.204803		0.830292	0.43671	-0.313838	-0.135223	P63328	P63328	Serine/threonine-protein phosphatase 2B catalytic subunit alpha isoform	Ppp3ca
21.6612	22.2386	21.8531	21.5865	21.5178	21.7616	22.779	23.2139	23.002	22.2972	22.9969	23.0807		0.301646	0.516876	-0.48324	-0.198853		0.742529	0.551168	-0.526133	-0.215252	Q9ER72	Q9ER72	Cysteine--tRNA ligase, cytoplasmic	Cars
24.3844	24.0868	24.5943	24.1673	24.7716	25.4192	24.5563	24.4686	23.9809	24.1914	23.3918	22.271		0.256262	1.05718	-0.495727	-0.220989		0.334537	1.5039	1.34515	0.542148	Q5NC80;E9PZF0;Q01768;P15532;Q5NC79	Q5NC80;E9PZF0;Q01768;P15532;Q5NC79	Nucleoside diphosphate kinase;Nucleoside diphosphate kinase B;Nucleoside diphosphate kinase A	Nme1;Gm20390;Nme2
27.4138	27.4217	26.6382	25.77	27.5741	28.1978	26.4009	27.0729	26.6306	26.8317	26.5281	27.2775		0.306085	0.402877	-0.500499	-0.196506		0.770646	0.554532	0.494466	0.20471	Q64523;Q6GSS7	Q64523;Q6GSS7	Histone H2A type 2-C;Histone H2A type 2-A	Hist2h2ac;Hist2h2aa1
27.929	27.559	27.5707	27.9325	28.6639	28.0037	28.1427	28.2432	28.0642	28.4217	28.0988	27.8887		0.229487	1.56874	-0.515577	-0.236808		0.936076	0.34439	0.144971	0.0664857	P16045	P16045	Galectin-1	Lgals1
27.1366	27.0573	27.0192	27.2204	28.1114	27.2739	27.5255	27.649	27.5983	27.7231	27.8869	28.2556		0.219231	1.58368	-0.531573	-0.243724		0.891062	0.448274	-0.225996	-0.101518	Q9CR57;A0A1L1SUF6	Q9CR57;A0A1L1SUF6	60S ribosomal protein L14	Rpl14
28.3305	28.1056	27.6216	27.7393	28.6197	28.1091	28.6463	28.5542	28.4986	28.0514	28.4646	28.4944		0.22251	1.38033	-0.533048	-0.241587		0.948599	0.25867	0.105051	0.04849	P47911;A0A0J9YU32	P47911	60S ribosomal protein L6	Rpl6
23.9101	24.578	22.9079	23.8253	23.9637	23.9902	25.1466	24.2792	25.4149	25.2269	24.9725	24.876		0.25656	0.57376	-0.53958	-0.221064		0.56412	1.37393	-0.777661	-0.337752	A0A0A0MQ97;G3X9C2	A0A0A0MQ97;G3X9C2	F-box only protein 50	Nccrp1
22.1849	23.7697	20.8985	22.8026	23.2694	22.9915	22.9216	22.6369	23.5973	23.3423	22.8147	23.4055		0.285382	0.384004	-0.54091	-0.206839		0.822914	0.782829	-0.335121	-0.151507	P17897;P08905	P17897;P08905	Lysozyme C-1;Lysozyme C-2	Lyz1;Lyz2
24.5721	24.6175	24.2143	24.267	25.6124	24.4898	24.922	25.0885	25.5385	26.029	26.1398	26.3288		0.175772	1.27551	-0.610458	-0.270837		0.482394	1.84917	-0.980837	-0.428906	P61965;F6Q3W0	P61965;F6Q3W0	WD repeat-containing protein 5	Wdr5
27.8915	27.7334	27.8843	27.2815	28.5951	27.9338	28.2983	28.5098	28.383	28.4911	28.3868	28.482		0.154549	1.67318	-0.636586	-0.288621		0.947873	0.280159	-0.10147	-0.0471899	A0A1B0GSR9;Q564E2;P06151;A0A1B0GSX0;D3YZQ9;A0A1B0GSL7;A0A1B0GT41;A0A1B0GQX5;A0A1B0GRC1;A0A1B0GRS2;A0A1B0GRW9;A0A1B0GS79;A0A1B0GSR2;D3YVR7;D3YZE4;A0A1B0GRE9;P00342	A0A1B0GSR9;Q564E2;P06151;A0A1B0GSX0;D3YZQ9	L-lactate dehydrogenase;L-lactate dehydrogenase A chain	Ldha
25.5679	25.3639	24.6604	24.7257	26.0089	25.6136	25.8116	25.4654	26.4929	25.1343	25.2863	25.7142		0.156924	1.3431	-0.645389	-0.286043		0.974323	0.0746338	0.0679469	0.0292037	B1B0C7;E9PZ16;Q05793	B1B0C7;E9PZ16;Q05793	Basement membrane-specific heparan sulfate proteoglycan core protein;Endorepellin;LG3 peptide	Hspg2
27.133	27.381	27.2589	27.3318	27.9637	27.9817	28.0785	27.753	27.7136	27.9517	28.3501	28.1196		0.118084	3.58702	-0.668045	-0.320064		0.963713	0.24058	-0.0894918	-0.0416077	Q8BLN5	Q8BLN5	Lanosterol synthase	Lss
24.6579	24.6121	25.0014	25.0998	25.8195	25.3603	25.6116	25.3043	25.345	26.0389	25.5929	25.6935		0.124815	2.14552	-0.681141	-0.313823		0.933011	0.327126	-0.14364	-0.0656884	Q80XR6;Q20BD0;Q99020	Q80XR6;Q20BD0;Q99020	Heterogeneous nuclear ribonucleoprotein A/B	Hnrnpab
26.5646	26.5476	26.469	26.4585	27.3316	26.8744	27.287	27.2896	27.3189	27.2813	27.1454	26.8918		0.114991	3.08473	-0.685766	-0.32487		0.999875	0.091503	0.0363293	0.0169398	P17751;H7BXC3	P17751;H7BXC3	Triosephosphate isomerase	Tpi1
22.7166	21.7335	22.9154	23.3263	24.0692	20.9137	24.1774	24.3196	23.849	24.8312	24.451	24.5914		0.222406	0.335383	-0.697018	-0.241416		0.515291	0.590294	-1.06068	-0.372614	Q64339	Q64339	Ubiquitin-like protein ISG15	Isg15
25.5763	24.9909	25.4314	25.117	26.3847	25.9718	25.6384	25.9528	26.1394	26.3249	26.0694	26.2446		0.117327	1.87182	-0.70804	-0.321177		0.8961	0.601866	-0.207638	-0.0959905	O35129;F6Q8V7;F6QPR1	O35129;F6Q8V7;F6QPR1	Prohibitin-2	Phb2
24.4437	24.055	23.8087	24.1003	24.7466	24.4983	24.786	25.2186	24.4626	24.4215	23.9897	24.5703		0.116188	1.93163	-0.71044	-0.323119		0.769625	1.21059	0.451341	0.205461	F6R5R5;P70699	F6R5R5;P70699	Lysosomal alpha-glucosidase	Gaa
27.1796	27.5484	27.3624	27.3713	28.4045	27.9512	28.0027	28.0202	28.5476	27.805	28.2314	28.3721		0.0982561	2.88682	-0.729202	-0.342564		0.934284	0.322917	-0.144402	-0.0659451	P63276	P63276	40S ribosomal protein S17	Rps17
23.5523	23.6085	23.7004	23.6619	24.7369	24.2178	23.761	24.7702	24.1696	20.7987	22.5262	24.3135		0.108273	1.6554	-0.740718	-0.33042		0.382722	0.825935	1.41949	0.496594	P84104	P84104	Serine/arginine-rich splicing factor 3	Srsf3
23.2989	23.478	24.0313	23.4651	25.2844	23.7547	23.9094	24.3111	23.0061	22.665	23.2435	21.7678		0.124721	1.01598	-0.746551	-0.313807		0.226583	1.88309	1.64432	0.665162	O35405	O35405	Phospholipase D3	Pld3
25.3236	25.3807	24.8503	25.121	26.6067	25.5479	25.9948	25.73	26.0353	25.7562	25.998	26.0307		0.0880727	1.66126	-0.800921	-0.354312		1	0.0208694	0.0147643	0.00658913	O55142	O55142	60S ribosomal protein L35a	Rpl35a
26.9886	26.7851	26.4349	26.2312	27.5396	27.226	27.1213	27.7683	27.4139	26.9427	26.939	27.5854		0.0824161	1.92561	-0.80384	-0.361189		0.91649	0.380841	0.193539	0.0871164	F7CJS8;D3YWH9;Q9CXW7;Q6ZWN5;D3Z673;D3YUV6	F7CJS8;D3YWH9;Q9CXW7;Q6ZWN5	40S ribosomal protein S9	Rps9
26.6095	26.1025	26.2156	26.1198	27.8221	27.2337	26.191	27.0715	26.8552	25.9372	26.0963	26.4932		0.0940065	1.20657	-0.81771	-0.346862		0.618868	0.948174	0.734101	0.306477	P62267	P62267	40S ribosomal protein S23	Rps23
23.9478	22.9275	24.0288	23.9084	24.6237	24.9519	23.9741	24.5432	22.9252	23.4499	23.0371	23.937		0.0889869	1.32426	-0.820094	-0.351996		0.3688	2.08174	1.18594	0.514151	Q8BHN3	Q8BHN3	Neutral alpha-glucosidase AB	Ganab
30.6334	30.6237	30.3839	30.9187	31.8175	30.6573	31.5823	31.8234	31.7377	31.3598	31.7286	32.1532		0.0824471	1.50076	-0.830191	-0.36134		0.853662	0.372096	-0.274724	-0.11838	P35980;A0A1B0GQU8;A0A1B0GSS8;A0A1B0GSF7;A0A1B0GSA8;A0A1B0GS28;A0A1B0GRZ3	P35980;A0A1B0GQU8;A0A1B0GSS8;A0A1B0GSF7;A0A1B0GSA8	60S ribosomal protein L18	Rpl18
23.5889	24.1123	24.6929	24.2445	26.0723	24.3162	24.6471	24.9348	24.8814	24.7207	24.6343	24.5164		0.0989144	0.959609	-0.832976	-0.340826		0.838725	0.333682	0.304394	0.127409	Q8C863	Q8C863	E3 ubiquitin-protein ligase Itchy	Itch
23.7552	22.8466	23.7071	22.799	24.8153	24.6635	21.6635	25.2983	25.7438	25.106	24.7288	23.8807		0.152489	0.427259	-0.833146	-0.290559		0.686297	0.356127	-0.754703	-0.259016	Q5SUE3	Q5SUE3		E130309D14Rik
24.6317	24.8813	23.8489	24.7868	26.6588	21.1783	27.6204	26.036	25.1539	26.5665	27.199	26.2259		0.222264	0.231846	-0.836243	-0.242042		0.684352	0.248219	-0.912919	-0.260965	B8JJI3;B8JJI2;Q8CDG5	B8JJI3;B8JJI2;Q8CDG5	CREB3 regulatory factor	Crebrf
31.1485	30.8469	30.8829	31.4264	32.685	30.8324	32.0971	32.1553	32.5061	32.3863	32.5091	32.937		0.0845771	1.08561	-0.8663	-0.358658		0.683225	0.771364	-0.642192	-0.266347	E9QAZ2;Q9CZM2;B8JKK2	E9QAZ2;Q9CZM2	Ribosomal protein L15;60S ribosomal protein L15	Gm10020;Rpl15
29.8504	29.2203	29.3303	29.6718	30.8287	29.64	30.8002	30.2979	30.9833	31.0589	31.004	30.8276		0.0720957	1.49157	-0.873504	-0.377345		0.697433	1.05694	-0.576715	-0.252611	P34884	P34884	Macrophage migration inhibitory factor	Mif
22.1345	25.4854	23.985	24.9436	24.7465	25.4066	24.883	25.0579	26.0154	25.0961	26.101	24.8002		0.116551	0.549973	-0.886389	-0.322348		0.769887	0.644042	-0.479649	-0.203553	Q64433	Q64433	10 kDa heat shock protein, mitochondrial	Hspe1
24.9523	25.3561	24.5709	25.0537	26.697	22.1547	27.6857	27.0084	27.5767	27.4177	27.5186	26.0121		0.167507	0.297493	-0.903186	-0.276095		0.508828	0.41966	-1.24484	-0.375477	F7C528;E9Q614;B1AR17	F7C528;E9Q614;B1AR17		Chd3
27.1688	27.1507	28.0017	27.0237	30.1327	26.3953	28.2249	28.2877	27.3695	28.5985	28.099	28.8714		0.108446	0.538405	-0.923884	-0.330518		1	0.0103283	0.0255246	0.00901543	Q9CPX4;P29391;A0A1B0GR60;P49945;A0A1B0GRH4;A0A1Y7VNT9	Q9CPX4;P29391;A0A1B0GR60;P49945;A0A1B0GRH4	Ferritin;Ferritin light chain 1;Ferritin light chain 2	Ftl1;Ftl2
24.8037	25.101	24.6912	24.9017	25.5181	25.3004	25.8311	26.636	25.8482	26.0711	26.8321	26.1522		0.0516078	1.67703	-0.947019	-0.410819		0.806398	0.514598	-0.404458	-0.171285	O35988	O35988	Syndecan-4	Sdc4
22.0124	22.3071	21.5593	22.2218	22.3896	21.7255	23.5696	24.2699	22.2043	24.1451	22.7669	24.7176		0.0761769	0.803127	-0.96351	-0.371087		0.805121	0.231448	-0.469816	-0.166683	P30681	P30681	High mobility group protein B2	Hmgb2
29.2445	28.3623	28.9397	29.0539	30.4661	28.7858	29.6267	30.6176	29.6783	29.1167	29.8047	30.0927		0.058873	1.09408	-0.973923	-0.395283		0.920647	0.164956	0.200938	0.0813478	A0A140T8M7;P62751;D3YTY6	A0A140T8M7;P62751	60S ribosomal protein L23a	Rpl23a
22.8431	25.3212	24.5432	24.7554	25.3341	25.2506	25.3811	25.4153	26.3369	26.2003	25.4158	26.1563		0.0647047	0.933189	-0.979537	-0.386463		0.618407	1.75252	-0.682051	-0.308552	Q9JKB3	Q9JKB3	Y-box-binding protein 3	Ybx3
21.7451	21.3412	22.5487	21.6501	22.9274	22.3495	22.2173	23.7489	21.6768	22.0535	22.3751	21.9078		0.053	1.20413	-0.989524	-0.406653		0.563939	1.11588	0.807486	0.339558	J3QQ16;A0A087WS16;E9PWQ3	J3QQ16;A0A087WS16;E9PWQ3		Col6a3
25.9703	24.9613	24.854	25.4643	27.7943	24.9346	25.6502	27.1891	25.7981	24.3814	25.7246	26.5418		0.0579685	0.745448	-1.07956	-0.398219		0.6663	0.434693	0.780564	0.278657	P83882	P83882	60S ribosomal protein L36a	Rpl36a
24.8083	25.0172	25.3171	24.9614	27.4221	22.7584	27.3712	27.3832	29.132	29.4539	29.1387	29.2579		0.068811	0.469491	-1.20771	-0.381777		0.0797778	1.38753	-3.01191	-0.952854	O70496;E9PYL4;F7BK14	O70496;E9PYL4	H(+)/Cl(-) exchange transporter 7;Chloride channel protein	Clcn7
